# Supplementary material for: A new plant SUMO ligase, MPEL1, synergizes with MAPK16 to regulate resistance against Fusarium pathogens
Source: EMBO J. 2026 May 18;45(13):4670–93. doi: 10.1038/s44318-026-00811-2 (PMC13324008; doi:10.1038/s44318-026-00811-2)
Supplement: Supplementary file 2 — Table EV1 [file 44318_2026_811_MOESM2_ESM.xlsx]

## Sheet: Sheet1
Table EV1. Candidate proteins identified via yeast two-hybrid library screening using the full-length coding sequence of MAPK16.
Gene Number	Annotation	Y2H verification	BiFC verification	Primer name	Primer sequence
Zm00001eb204600	phosphoenolpyruvate carboxylase	No	No	T16SK1F-AD	catatggccatggaggccagtATGCCGGAGCGGCACCAGTC
				T16SK1R-AD	catctgcagctcgagctcgatCTAGCCGGTGTTCTGCATGC
Zm00001eb421480	enolase 1-like	No	No	T16SK2F-AD	catatggccatggaggccagtATGCAGGAAAACAAAGAAGG
				T16SK2R-AD	catctgcagctcgagctcgatCTAAATGTTACTCACGGTGG
Zm00001eb377870	enolase 1	No	No	T16SK3F-AD	catatggccatggaggccagtATGGCGGTCACGATCACGTG
				T16SK3R-AD	catctgcagctcgagctcgatTTAGTAGGGCTCCACTGGTG
Zm00001eb240660	fiber protein Fb2	Yes	No	T16SK4F-AD	catatggccatggaggccagtATGGATTCCGACCTCTGGAT
				T16SK4R-AD	catctgcagctcgagctcgatCTAGTCTTCAAAAATGGTGGT
Zm00001eb002830	Transcription factor bHLH93	No	No	T16SK5F-AD	catatggccatggaggccagtATGGAGCTTGACGAGGAGAC
				T16SK5R-AD	catctgcagctcgagctcgatTTATACAGTTTCCAGAATGAA
Zm00001eb143350	RINGU-box superfamily protein	Yes	Yes	T16SK6F-AD	catatggccatggaggccagtATGAACTCCCATGGTGCTGG
				T16SK6R-AD	catctgcagctcgagctcgatCTAAGGCGATGGGAGGTACA
Zm00001eb197890	respiratory burst oxidase-like protein D	No	No	T16SK7F-AD	catatggccatggaggccagtATGCATAACCCCAGGCCGGG
				T16SK7R-AD	catctgcagctcgagctcgatCTAGAAGTTCTCCTTGTGGA
Zm00001eb221310	Protein EXECUTER 1	No	No	T16SK8F-AD	catatggccatggaggccagtATGGCGTCCGTGTACACGGC
				T16SK8R-AD	catctgcagctcgagctcgatCTAGTCAGGAAGCTTCAACT
Zm00001eb293240	Serinethreonine protein kinase OSK1	No	No	T16SK9F-AD	catatggccatggaggccagtATGATAATGGCAAGCCATCG
				T16SK9R-AD	catctgcagctcgagctcgatTCAAAGAACTCTCAGCTGAG
Zm00001eb123690	CNR8	Yes	Yes	T16SK10F-AD	catatggccatggaggccagtATGGGCGCCGGCGCCAACAA
				T16SK10R-AD	catctgcagctcgagctcgatTCACATGCCACGCCCCATGG
Zm00001eb432590	Glutamine synthetase	No	No	T16SK11F-AD	catatggccatggaggccagtATGGATAGGAGCGGGAAGAT
				T16SK11R-AD	catctgcagctcgagctcgatTCAGCTCACGTGTGCACCTG
Zm00001eb306060	PTI1-like tyrosine-protein kinase 3	No	No	T16SK12F-AD	catatggccatggaggccagtATGAGGCAATGGTTATGTTG
				T16SK12R-AD	catctgcagctcgagctcgatTCAGCTCACAGGTTGCGGGG
Zm00001eb241950	Serine/threonine-protein kinase PBS1	No	No	T16SK13F-AD	catatggccatggaggccagtATGGGCTGCTTCTCGTGCTT
				T16SK13R-AD	catctgcagctcgagctcgatCTAGCTGTTCCTAGTAGGCG
