# Supplementary material for: A new plant SUMO ligase, MPEL1, synergizes with MAPK16 to regulate resistance against Fusarium pathogens
Source: EMBO J. 2026 May 18;45(13):4670–93. doi: 10.1038/s44318-026-00811-2 (PMC13324008; doi:10.1038/s44318-026-00811-2)
Supplement: Supplementary file 3 — Table EV2 [file 44318_2026_811_MOESM3_ESM.xlsx]

## Sheet: Sheet1
Table EV2. Candidate proteins identified via yeast two-hybrid library screening using the C-terminus of MAPK16.
Gene number	Annotation	Identification (times)	Selected	Verified by Y2H
Zm00001eb023420	Zea mays beta-expansin 7	7	Yes	No
Zm00001eb327450	ZIM-transcription factor 23	3	Yes	Yes
Zm00001eb121070	Zea mays uncharacterized LOC109944788	3	No
Zm00001eb168930	Zea mays Cysteine/Histidine-rich C1 domain family protein	3	Yes	No
Zm00001eb352470	SNF1-related protein kinase regulatory subunit beta1	2	No
Zm00001eb300910	Zea mays putative transcriptional regulator SLK2	2	No
Zm00001eb059210	Zea mays Protein AE7-like 1	2	No
Zm00001eb294990	Zea mays guanine nucleotide-binding protein beta subunit-like protein，receptor for activated C kinase1，WD40	2	No
Zm00001eb363890	Zea mays ubiquitin-conjugating enzyme E2	2	Yes	No
Zm00001eb430640	Zea mays ethylene-responsive transcription factor 4	2	Yes	No
Zm00001eb329690	Zea mays rho GTPase-activating protein 7	1	No
Zm00001eb283930	ATP-grasp_2 domain-containing protein	1	No
Zm00001eb247500	Zea mays succinyl-CoA ligase beta-chain	1	No
Zm00001eb060260	Aldehyde oxidase4	1	No
Zm00001eb191920	Zinc finger (C3HC4-type RING finger) family protein	1	No
Zm00001eb068400	Zea mays cysteine protease component of protease-inhibitor complex，maize insect resistance3	1	No
Zm00001eb108260	Zea mays BAC clone CH201-479M22 from chromosome 5	1	No
Zm00001eb052550	Zea mays uncharacterized LOC100277418 (LOC100277418)	1	No
Zm00001eb383280	Zea mays VQ motif family protein	1	No
