# Supplementary material for: A new plant SUMO ligase, MPEL1, synergizes with MAPK16 to regulate resistance against Fusarium pathogens
Source: EMBO J. 2026 May 18;45(13):4670–93. doi: 10.1038/s44318-026-00811-2 (PMC13324008; doi:10.1038/s44318-026-00811-2)
Supplement: Supplementary file 5 — Dataset EV1 [file 44318_2026_811_MOESM5_ESM.xlsx]

## Sheet: Sheet1
Dataset EV1. Identification of phosphorylated JAZ20 peptide.
Sample	Raw file	Scan number	Sequence	Length	Missed cleavages	Modifications	Modified sequence	Phospho (STY) Probabilities	Phospho (STY)	Proteins	Charge	m/z	Mass	Mass error [ppm]	PEP	Score	Precursor Intensity	Matches	Intensities	Masses
GST-JAZ20 + GST-MAPK16	JD_JAE_7AA	9649	ASLHRFLEK	9	1	Phospho (STY)	_AS(Phospho (STY))LHRFLEK_	AS(1)LHRFLEK	1	tr|A0A3L6DV65|A0A3L6DV65_MAIZE;tr|B4FQE1|B4FQE1_MAIZE;tr|B6T6A9|B6T6A9_MAIZE;tr|JAZ|	2	590.797	1179.58	1.1491	0.028118	0	142368	y1;y1-NH3	3000;4000	147.11280822753906;130.08676147460938
	JD_JAE_7AA	11525	LNAKTPYQTAPSDAAPVK	18	1	Phospho (STY)	_LNAKT(Phospho (STY))PYQTAPSDAAPVK_	LNAKT(0.343)PY(0.301)QT(0.343)APS(0.013)DAAPVK	1	tr|A0A3L6DV65|A0A3L6DV65_MAIZE;tr|B4FQE1|B4FQE1_MAIZE;tr|B6T6A9|B6T6A9_MAIZE;tr|JAZ|	3	651.322	1950.95	0.82243	0.008161	33.313	224291	y1;y3;y4;y5;y7;y8;y1-NH3;y6(2+);y7(2+);y8(2+);a2;b2;b2-NH3	5000;10000;2000;3000;3000;10000;5000;4000;2000;3000;4000;6000;3000	147.11305236816406;343.21755064964293;414.2680969238281;485.3112487792969;687.3614501953125;784.4168973107;130.06879048193653;300.8216247558594;344.2383728027344;392.7138977050781;200.13987731933594;228.1346435546875;211.108154296875
	JD_JAE_7AA	18968	LNAKTPYQTAPSDAAPVK	18	1	Phospho (STY)	_LNAKT(Phospho (STY))PYQTAPSDAAPVK_	LNAKT(0.426)PY(0.41)QT(0.091)APS(0.073)DAAPVK	1	tr|A0A3L6DV65|A0A3L6DV65_MAIZE;tr|B4FQE1|B4FQE1_MAIZE;tr|B6T6A9|B6T6A9_MAIZE;tr|JAZ|	3	651.322	1950.95	-0.10183	0.023467	15.422	911408	y1;y2;y7;y8;y8-H2O;y1-NH3;y7-NH3;y8-NH3;y6(2+);y11(2+);b8;b8(2+)	9000;3000;60000;199999.99999999997;5000;10000;10000;8000;10000;4000;7000;3000	147.11338806152344;246.1567840576172;687.3073000247311;784.3610221986316;766.3524169921875;130.08943283542737;670.2733521903158;767.3323974609375;300.80583199021993;542.3005981445312;996.5143432617188;498.2906188964844
	JD_JAE_3AA	6728	LNAKTPYQTAPSDAAPVKK	19	2	Phospho (STY)	_LNAKT(Phospho (STY))PYQTAPSDAAPVKK_	LNAKT(0.93)PY(0.05)QT(0.02)APSDAAPVKK	1	tr|JAZ|;tr|B4FQE1|B4FQE1_MAIZE	3	694.021	2079.04	NaN	0.0024504	59.918	NaN	y1;y2;y4;y5;y6;y7;y8;y9;y10;y11;y14;y9-H2O;y10(2+);y11(2+);y18(2+);a2;b2;b3;b2-NH3;b3-NH3;b5*;b7*;b10*;b5-H2O;b7-NH3;b11(2+)	10000;20000;70000;10000;20000;10000;20000;100000;5000;10000;3000;4000;8000;10000;5000;10000;30000;7000;10000;6000;10000;5000;3000;8000;4000;3000	147.11300659179688;275.2081604003906;471.3106360430841;542.3449220063177;613.4026681071159;728.427557983796;815.4638011051668;912.5169151086062;983.5552368164062;1084.5907970509304;1472.78466796875;894.5062866210938;492.28173356889323;542.3449220063177;983.5552368164062;200.1394805908203;228.1395625158556;299.1710205078125;211.10787963867188;282.13506482124814;510.2893863994072;770.4205932617188;…
	JD_JAE_7AA	9835	LNAKTPYQTAPSDAAPVKK	19	2	Phospho (STY)	_LNAKT(Phospho (STY))PYQTAPSDAAPVKK_	LNAKT(0.34)PY(0.313)QT(0.34)APS(0.007)DAAPVKK	1	tr|A0A3L6DV65|A0A3L6DV65_MAIZE;tr|B4FQE1|B4FQE1_MAIZE;tr|B6T6A9|B6T6A9_MAIZE;tr|JAZ|	3	694.021	2079.04	0.54365	0.015311	31.818	237317	y1;y2;y4;y6;y7;y8;y9;y9-H2O;a2;b2;b2-NH3	7000;6000;20000;5000;4000;5000;30000;3000;5000;10000;5000	147.1131134033203;275.2074279785156;471.32611083984375;613.4043579101562;728.4284057617188;815.4659423828125;912.5150371189058;894.375;200.13998413085938;228.13450622558594;211.10745239257812
	JD_JAE_7AA	9854	LNAKTPYQTAPSDAAPVKK	19	2	Phospho (STY)	_LNAKT(Phospho (STY))PYQTAPSDAAPVKK_	LNAKT(0.341)PY(0.304)QT(0.341)APS(0.014)DAAPVKK	1	tr|A0A3L6DV65|A0A3L6DV65_MAIZE;tr|B4FQE1|B4FQE1_MAIZE;tr|B6T6A9|B6T6A9_MAIZE;tr|JAZ|	4	520.767	2079.04	1.039	0.026064	23.37	169705	y1;y2;y4;y7;y8;y9;y1-NH3;y2-NH3;y8-NH3;y9(2+);a2;b2;b3;b2-NH3;b10(2+)	5000;4000;7000;2000;2000;5000;8000;5000;10000;3000;4000;10000;30000;6000;6000	147.11257934570312;275.2079772949219;471.3301696777344;728.4122314453125;815.463134765625;912.5197143554688;130.09576605132023;258.10791015625;798.449462890625;456.76385498046875;200.13975524902344;228.13458251953125;299.06899049164275;211.10873413085938;584.3519897460938
	JD_JAE_7AA	13275	MAASARPGER	10	1	Phospho (STY)	_MAAS(Phospho (STY))ARPGER_	MAAS(1)ARPGER	1	tr|A0A3L6DV65|A0A3L6DV65_MAIZE;tr|B6TTG4|B6TTG4_MAIZE;tr|B4FQE1|B4FQE1_MAIZE;tr|A0A1D6IJJ8|A0A1D6IJJ8_MAIZE	2	563.247	1124.48	2.0011	0.029269	8.9128	338818	y1;y2;y1-NH3;a2;b2;b3	20000;10000;2000;20000;3000;8000	175.09396781794854;304.1448059082031;158.06056213378906;175.09396781794854;203.08233642578125;274.1205139160156
	JD_JAE_7AA	14478	MAASARPGER	10	1	Phospho (STY)	_MAAS(Phospho (STY))ARPGER_	MAAS(1)ARPGER	1	tr|A0A3L6DV65|A0A3L6DV65_MAIZE;tr|B6TTG4|B6TTG4_MAIZE;tr|B4FQE1|B4FQE1_MAIZE;tr|A0A1D6IJJ8|A0A1D6IJJ8_MAIZE	2	563.247	1124.48	-1.3884	0.030219	7.4799	468338	y1;y2;y2-H2O;a2	20000;9000;9000;20000	175.10036073829446;304.1439208984375;286.1436826071395;175.10036073829446
	JD_JAE_7AA	13401	ATSFAVACSLLSR	13	0	Phospho (STY)	_ATS(Phospho (STY))FAVACSLLSR_	AT(0.257)S(0.592)FAVACS(0.077)LLS(0.074)R	1	tr|A0A3L6DV65|A0A3L6DV65_MAIZE;tr|B6TTG4|B6TTG4_MAIZE;tr|B4FQE1|B4FQE1_MAIZE;tr|A0A1D6IJJ8|A0A1D6IJJ8_MAIZE;tr|B6T6A9|B6T6A9_MAIZE;tr|B6T9Q2|B6T9Q2_MAIZE;tr|JAZ|	3	488.23	1461.67	NaN	0.031094	13.549	NaN	y1;y4;y4-H2O;y1-NH3;y9(2+);b2;b6;b2-H2O;b3*;b5*;b6(2+);b9(2+)	20000;9000;2000;9000;9000;30000;5000;7000;8000;2000;6000;9000	175.11924743652344;488.3152160644531;470.2531433105469;158.0924530029297;488.3152160644531;173.12892150878906;657.303363887497;155.11788940429688;242.1134490966797;460.20196533203125;329.14666748046875;488.3152160644531
	JD_JAE_7AA	20427	TPATTNSLPGAEGEEVERRK	20	2	Phospho (STY)	_TPATTNS(Phospho (STY))LPGAEGEEVERRK_	T(0.144)PAT(0.143)T(0.169)NS(0.544)LPGAEGEEVERRK	1	tr|B4FQE1|B4FQE1_MAIZE;tr|A0A1D6IJJ8|A0A1D6IJJ8_MAIZE;tr|B6T6A9|B6T6A9_MAIZE;tr|B6T9Q2|B6T9Q2_MAIZE;tr|JAZ|	3	741.353	2221.04	2.7071	0.030862	8.1518	392588	b2;b4;b5;b5-H2O	5000;5000;3000;3000	199.12335128380732;371.1407165527344;472.175048828125;454.1745910644531
	JD_JAE_7AA	28871	KETMELFPQSVGFSIKDAAAPR	22	2	Oxidation (M),Phospho (STY)	_KET(Phospho (STY))M(Oxidation (M))ELFPQSVGFSIKDAAAPR_	KET(0.333)MELFPQS(0.333)VGFS(0.333)IKDAAAPR	1	tr|B4FQE1|B4FQE1_MAIZE;tr|B6T6A9|B6T6A9_MAIZE;tr|B6T9Q2|B6T9Q2_MAIZE;tr|JAZ|	3	840.073	2517.2	2.466	0.024775	2.8012	104932	y6(2+)	8000	300.793
	JD_JAE_7AA	29116	KETMELFPQSVGFSIKDAAAPR	22	2	Oxidation (M),Phospho (STY)	_KET(Phospho (STY))M(Oxidation (M))ELFPQSVGFSIKDAAAPR_	KET(0.333)MELFPQS(0.333)VGFS(0.333)IKDAAAPR	1	tr|B4FQE1|B4FQE1_MAIZE;tr|B6T6A9|B6T6A9_MAIZE;tr|B6T9Q2|B6T9Q2_MAIZE;tr|JAZ|	3	840.073	2517.2	1.8672	0.024788	2.7236	396550	y6(2+);a2;b2;b17(2+);b20(2+)	7000;7000;30000;3000;4000	300.8179016113281;230.09552001953125;258.1144668101242;1017.4363403320312;1123.55517578125
	JD_JAE_7AA	29355	KETMELFPQSVGFSIKDAAAPR	22	2	Oxidation (M),Phospho (STY)	_KET(Phospho (STY))M(Oxidation (M))ELFPQSVGFSIKDAAAPR_	KET(0.333)MELFPQS(0.333)VGFS(0.333)IKDAAAPR	1	tr|B4FQE1|B4FQE1_MAIZE;tr|B6T6A9|B6T6A9_MAIZE;tr|B6T9Q2|B6T9Q2_MAIZE;tr|JAZ|	3	840.073	2517.2	1.8672	0.024664	3.4622	207916	y6(2+);b2;b14(2+)	7000;9000;2000	300.8074221386717;258.1117140683755;839.3179321289062
	JD_JAE_7AA	29891	KETMELFPQSVGFSIKDAAAPR	22	2	Oxidation (M),Phospho (STY)	_KET(Phospho (STY))M(Oxidation (M))ELFPQSVGFSIKDAAAPR_	KET(0.342)MELFPQS(0.342)VGFS(0.316)IKDAAAPR	1	tr|B4FQE1|B4FQE1_MAIZE;tr|B6T6A9|B6T6A9_MAIZE;tr|B6T9Q2|B6T9Q2_MAIZE;tr|JAZ|	3	840.073	2517.2	2.8958	0.024606	3.8101	110399	y6(2+);b2;b10	5000;7000;2000	300.80629464438465;258.10943968623286;1287.0792236328125
	JD_JAE_7AA	30177	KETMELFPQSVGFSIKDAAAPR	22	2	Oxidation (M),Phospho (STY)	_KET(Phospho (STY))M(Oxidation (M))ELFPQSVGFSIKDAAAPR_	KET(0.333)MELFPQS(0.333)VGFS(0.333)IKDAAAPR	1	tr|B4FQE1|B4FQE1_MAIZE;tr|B6T6A9|B6T6A9_MAIZE;tr|B6T9Q2|B6T9Q2_MAIZE;tr|JAZ|	3	840.073	2517.2	3.0747	0.025069	1.0533	102747	y6(2+);b2	2000;6000	300.79302978515625;258.1161839047247
	JD_JAE_7AA	31536	KETMELFPQSVGFSIKDAAAPR	22	2	Oxidation (M),Phospho (STY)	_KET(Phospho (STY))M(Oxidation (M))ELFPQSVGFSIKDAAAPR_	KET(0.399)MELFPQS(0.3)VGFS(0.3)IKDAAAPR	1	tr|B4FQE1|B4FQE1_MAIZE;tr|B6T6A9|B6T6A9_MAIZE;tr|B6T9Q2|B6T9Q2_MAIZE;tr|JAZ|	3	840.073	2517.2	3.8149	0.024861	2.2885	167519	y6(2+);b2;b8(2+)	6000;5000;2000	300.8012705295982;258.0913391113281;537.0975952148438
	JD_JAE_7AA	31981	KETMELFPQSVGFSIKDAAAPR	22	2	Oxidation (M),Phospho (STY)	_KET(Phospho (STY))M(Oxidation (M))ELFPQSVGFSIKDAAAPR_	KET(0.333)MELFPQS(0.333)VGFS(0.333)IKDAAAPR	1	tr|B4FQE1|B4FQE1_MAIZE;tr|B6T6A9|B6T6A9_MAIZE;tr|B6T9Q2|B6T9Q2_MAIZE;tr|JAZ|	3	840.073	2517.2	3.4083	0.024664	3.4622	175845	y6(2+);a2;b2	7000;3000;7000	300.8057508946345;230.0988311767578;258.11281739297505
	JD_JAE_7AA	32197	KETMELFPQSVGFSIKDAAAPR	22	2	Oxidation (M),Phospho (STY)	_KET(Phospho (STY))M(Oxidation (M))ELFPQSVGFSIKDAAAPR_	KET(0.333)MELFPQS(0.333)VGFS(0.333)IKDAAAPR	1	tr|B4FQE1|B4FQE1_MAIZE;tr|B6T6A9|B6T6A9_MAIZE;tr|B6T9Q2|B6T9Q2_MAIZE;tr|JAZ|	3	840.073	2517.2	3.4083	0.024795	2.6859	185682	y1;y6(2+);b2	2000;7000;3000	175.00665283203125;300.8050231933594;258.1454772949219
	JD_JAE_7AA	32407	KETMELFPQSVGFSIKDAAAPR	22	2	Oxidation (M),Phospho (STY)	_KET(Phospho (STY))M(Oxidation (M))ELFPQSVGFSIKDAAAPR_	KET(0.333)MELFPQS(0.333)VGFS(0.333)IKDAAAPR	1	tr|B4FQE1|B4FQE1_MAIZE;tr|B6T6A9|B6T6A9_MAIZE;tr|B6T9Q2|B6T9Q2_MAIZE;tr|JAZ|	3	840.073	2517.2	3.4665	0.024664	3.4622	130085	y6(2+);b2	10000;6000	300.8111296672025;258.11390152442794
	JD_JAE_7AA	33068	KETMELFPQSVGFSIKDAAAPR	22	2	Oxidation (M),Phospho (STY)	_KET(Phospho (STY))M(Oxidation (M))ELFPQSVGFSIKDAAAPR_	KET(0.333)MELFPQS(0.333)VGFS(0.333)IKDAAAPR	1	tr|B4FQE1|B4FQE1_MAIZE;tr|B6T6A9|B6T6A9_MAIZE;tr|B6T9Q2|B6T9Q2_MAIZE;tr|JAZ|	3	840.073	2517.2	3.7886	0.024775	2.8012	123592	y6(2+)	9000	300.808
GST-JAZ20 + GST	JD_JAZ_7AA	25163	LNAKTPYQTAPSDAAPVK	18	1	2 Phospho (STY)	_LNAKTPYQT(Phospho (STY))APS(Phospho (STY))DAAPVK_	LNAKT(0.253)PY(0.247)QT(0.655)APS(0.845)DAAPVK	tr|A0A3L6DV65|A0A3L6DV65_MAIZE;tr|B6T6A9|B6T6A9_MAIZE;tr|B4FQE1|B4FQE1_MAIZE;tr|JAZ20|	3	677.978	2030.91	3.0515	58.605	0.036159	14.922	214606	y1;y1-NH3;y10(2+);y16(2+);b2;b2-NH3;b10(2+)	9000;2000;10000;4000;3000;10000;3000	147.10564489477795;130.08689880371094;558.348262250198;902.4611206054688;228.13525390625;211.23530723999102;585.2274780273438
	JD_JAZ_7AA	12195	TNASDMPIMRKASLHRFLEK	20	3	3 Phospho (STY)	_T(Phospho (STY))NAS(Phospho (STY))DMPIMRKAS(Phospho (STY))LHRFLEK_	T(1)NAS(1)DMPIMRKAS(1)LHRFLEK	tr|A0A3L6DV65|A0A3L6DV65_MAIZE;tr|B6T6A9|B6T6A9_MAIZE;tr|B4FQE1|B4FQE1_MAIZE;tr|JAZ20|	4	647.036	2584.11	-0.96775	31.812	0.037628	1.2265	193521	y1;y1-NH3	20000;20000	147.10705090909184;130.08162104342892
	JD_JAZ_7AA	24222	TNASDMPIMRKASLHRFLEK	20	3	Oxidation (M),2 Phospho (STY)	_T(Phospho (STY))NASDM(Oxidation (M))PIMRKAS(Phospho (STY))LHRFLEK_	T(0.642)NAS(0.642)DMPIMRKAS(0.716)LHRFLEK	tr|A0A3L6DV65|A0A3L6DV65_MAIZE;tr|B6T6A9|B6T6A9_MAIZE;tr|B4FQE1|B4FQE1_MAIZE;tr|JAZ20|	3	841.055	2520.14	-3.054	56.699	0.037625	1.2978	194148	y1;y1-NH3;b9(2+)	10000;6000;3000	147.1126708984375;130.08641052246094;529.2998046875
	JD_JAZ_7AA	16448	TPATTNSLPGAEGEEVERRK	20	2	2 Phospho (STY)	_T(Phospho (STY))PAT(Phospho (STY))TNSLPGAEGEEVERRK_	T(0.5)PAT(0.5)T(0.5)NS(0.5)LPGAEGEEVERRK	tr|B6T6A9|B6T6A9_MAIZE;tr|B4FQE1|B4FQE1_MAIZE;tr|B6T9Q2|B6T9Q2_MAIZE;tr|A0A1D6IJJ8|A0A1D6IJJ8_MAIZE;tr|JAZ20|	4	576.258	2301	-1.3914	40.906	0.037672	0	123497	y1;y1-NH3	4000;5000	147.11294555664062;130.0720175780793
