# Supplementary material for: A new plant SUMO ligase, MPEL1, synergizes with MAPK16 to regulate resistance against Fusarium pathogens
Source: EMBO J. 2026 May 18;45(13):4670–93. doi: 10.1038/s44318-026-00811-2 (PMC13324008; doi:10.1038/s44318-026-00811-2)
Supplement: Supplementary file 6 — Dataset EV2 [file 44318_2026_811_MOESM6_ESM.xlsx]

## Sheet: sheet
Dataset EV2. Comparative proteomic analysis.
Accession	Protein name	Gene Symbol	Description	Protein.Group	Protein.Ids	Protein.Names	Genes	First.Protein.Description	KO_mock1	KO_mock2	KO_mock3	KO_xy1	KO_xy2	KO_xy3	OE_mock1	OE_mock2	OE_mock3	OE_xy1	OE_xy2	OE_xy3	GO_ID	Biological_process	Cellular_component	Molecular_function	KEGG_Anntation	Pathways
A0A059Q6M3	ATP synthase subunit alpha, chloroplastic	atpA	ATP synthase subunit alpha, chloroplastic OS=Zea mays subsp. mays OX=381124 GN=atpA PE=3 SV=1	A0A059Q6M3;A0A172FJD0;A0A1X7YHG9	A0A059Q6M3;A0A1X7YHG9;A0A172FJD0;A0A3L6D5R6;A0A804LVA2	A0A059Q6M3_MAIZE;A0A172FJD0_ZEAMH;A0A1X7YHG9_MAIZE	atpA	ATP synthase subunit alpha, chloroplastic	5.95461e+06	5.54351e+06	96525	5.52545e+06	1.09994e+07	611767	1.39407e+06	1.90745e+06	3.69557e+06	951534	1.29399e+06	4.35525e+06	GO:1902600:proton transmembrane transport|GO:0046933:proton-transporting ATP synthase activity, rotational mechanism|GO:0045261:proton-transporting ATP synthase complex, catalytic core F(1)|GO:0046034:ATP metabolic process|GO:0032559:adenyl ribonucleotide binding|GO:0005524:ATP binding|GO:0015986:proton motive force-driven ATP synthesis	GO:1902600:proton transmembrane transport|GO:0046034:ATP metabolic process|GO:0015986:proton motive force-driven ATP synthesis	GO:0045261:proton-transporting ATP synthase complex, catalytic core F(1)	GO:0046933:proton-transporting ATP synthase activity, rotational mechanism|GO:0032559:adenyl ribonucleotide binding|GO:0005524:ATP binding	118475932	zma00190
A0A059Q6Q0	Small ribosomal subunit protein uS7c	rps7	Small ribosomal subunit protein uS7c OS=Zea mays subsp. mays OX=381124 GN=rps7 PE=3 SV=1	A0A059Q6Q0;A0A172FJJ1	P12339;A0A059Q6Q0;A0A172FJJ1;Q6R9D1;A0A804LGJ4;A0A804RGW1;B6STV9	A0A059Q6Q0_MAIZE;A0A172FJJ1_ZEAMH	rps7	Small ribosomal subunit protein uS7c	4.30629e+06	3.89042e+06	3.30029e+06	4.66044e+06	3.58602e+06	2.72047e+06	1.46417e+06	1.42058e+06	1.86386e+06	1.45234e+06	1.67655e+06	4.57442e+06	GO:0003735:structural constituent of ribosome|GO:0003723:RNA binding|GO:0006412:translation|GO:0015935:small ribosomal subunit	GO:0006412:translation	GO:0015935:small ribosomal subunit	GO:0003735:structural constituent of ribosome|GO:0003723:RNA binding	118475938	zma03010
A0A059Q6T6	NAD(P)H-quinone oxidoreductase subunit K, chloroplastic	ndhK	NAD(P)H-quinone oxidoreductase subunit K, chloroplastic OS=Zea mays subsp. mays OX=381124 GN=ndhK PE=3 SV=1	A0A059Q6T6;A0A172FJF0;A0A5P8KLC5	A0A059Q6T6;A0A172FJF0;A0A5P8KLC5	A0A059Q6T6_MAIZE;A0A172FJF0_ZEAMH;A0A5P8KLC5_MAIZE	ndhK	NAD(P)H-quinone oxidoreductase subunit K, chloroplastic	351309	305571	543612	433146	422459	636128	599492	729669	723939	772296	852755	527029	GO:0048038:quinone binding|GO:0051539:4 iron, 4 sulfur cluster binding|GO:0051536:iron-sulfur cluster binding|GO:0008137:NADH dehydrogenase (ubiquinone) activity			GO:0048038:quinone binding|GO:0051539:4 iron, 4 sulfur cluster binding|GO:0051536:iron-sulfur cluster binding|GO:0008137:NADH dehydrogenase (ubiquinone) activity	845190	---
A0A059Q6U2	Photosystem I P700 chlorophyll a apoprotein A2	psaB	Photosystem I P700 chlorophyll a apoprotein A2 OS=Zea mays subsp. mays OX=381124 GN=psaB PE=1 SV=1	A0A059Q6U2;A0A172FJE7;A0A5P8KLV9	A0A059Q6U2;A0A172FJE7;A0A5P8KLV9;A0A804RNN6	A0A059Q6U2_MAIZE;A0A172FJE7_ZEAMH;A0A5P8KLV9_MAIZE	psaB	Photosystem I P700 chlorophyll a apoprotein A2	4.2431e+06	3.38351e+06	1.05655e+06	4.65404e+06	3.73534e+06	1.40335e+06	1.20345e+06	2.63539e+06	1.97576e+06	1.47363e+06	1.39611e+06	4.17879e+06	GO:0009579:thylakoid|GO:0015979:photosynthesis|GO:0016020:membrane|GO:0009522:photosystem I	GO:0015979:photosynthesis	GO:0009579:thylakoid|GO:0016020:membrane|GO:0009522:photosystem I		118475930	zma00195
A0A059Q6W3	DNA-directed RNA polymerase subunit beta	rpoB	DNA-directed RNA polymerase subunit beta OS=Zea mays subsp. mays OX=381124 GN=rpoB PE=3 SV=1	A0A059Q6W3;A0A172FJD9;A0A5P8KLA8	A0A059Q6W3;A0A5P8KLA8;A0A172FJD9;A0A3L6D5S4;A0A3L6D5T6;A0A3L6D6V3	A0A059Q6W3_MAIZE;A0A172FJD9_ZEAMH;A0A5P8KLA8_MAIZE	rpoB	DNA-directed RNA polymerase subunit beta	42727.2	46666.6	13943.2	40562.3	67473.1	33958.1	72.47	72.47	12943	72.47	72.47	19711	GO:0032549:ribonucleoside binding|GO:0006351:DNA-templated transcription|GO:0003899:DNA-directed 5'-3' RNA polymerase activity|GO:0003677:DNA binding	GO:0006351:DNA-templated transcription		GO:0032549:ribonucleoside binding|GO:0003899:DNA-directed 5'-3' RNA polymerase activity|GO:0003677:DNA binding	845225	zma03020
A0A059Q7D4	Photosystem II D2 protein	psbD	Photosystem II D2 protein OS=Zea mays subsp. mays OX=381124 GN=psbD PE=3 SV=1	A0A059Q7D4;A0A172FJC7;A0A1X7YHF7;A0A3L6D777	A0A059Q7D4;A0A172FJC7;A0A1X7YHF7;A0A3L6D777	A0A059Q7D4_MAIZE;A0A172FJC7_ZEAMH;A0A1X7YHF7_MAIZE;A0A3L6D777_MAIZE	psbD;psbD_1;psbD_2	Photosystem II D2 protein	11061.9	72.47	72.47	72.47	38721.2	33197.2	72.47	72.47	2069.52	72.47	72.47	16654.9	GO:0009523:photosystem II|GO:0045156:electron transporter, transferring electrons within the cyclic electron transport pathway of photosynthesis activity|GO:0016020:membrane|GO:0015979:photosynthesis|GO:0009772:photosynthetic electron transport in photosystem II|GO:0019684:photosynthesis, light reaction	GO:0015979:photosynthesis|GO:0009772:photosynthetic electron transport in photosystem II|GO:0019684:photosynthesis, light reaction	GO:0009523:photosystem II|GO:0016020:membrane	GO:0045156:electron transporter, transferring electrons within the cyclic electron transport pathway of photosynthesis activity	118475934	zma00195
A0A059Q7I6	Photosystem I iron-sulfur center	psaC	Photosystem I iron-sulfur center OS=Zea mays subsp. mays OX=381124 GN=psaC PE=3 SV=1	A0A059Q7I6;A0A172FJJ4;A0A5P8KLH3	A0A059Q7I6;A0A172FJJ4;A0A5P8KLH3	A0A059Q7I6_MAIZE;A0A172FJJ4_ZEAMH;A0A5P8KLH3_MAIZE	psaC	Photosystem I iron-sulfur center	408628	645471	124972	189619	1.28449e+06	678986	827071	654573	731544	781398	1.1733e+06	741060	GO:0009055:electron transfer activity|GO:0051539:4 iron, 4 sulfur cluster binding|GO:0015979:photosynthesis|GO:0009522:photosystem I|GO:0042651:thylakoid membrane|GO:0009773:photosynthetic electron transport in photosystem I	GO:0015979:photosynthesis|GO:0009773:photosynthetic electron transport in photosystem I	GO:0009522:photosystem I|GO:0042651:thylakoid membrane	GO:0009055:electron transfer activity|GO:0051539:4 iron, 4 sulfur cluster binding	1466379	---
A0A059Q8F2	DNA-directed RNA polymerase subunit beta'	rpoC1	DNA-directed RNA polymerase subunit beta' OS=Zea mays subsp. mays OX=381124 GN=rpoC1 PE=3 SV=1	A0A059Q8F2;A0A172FJC8;A0A5P8KL91	A0A059Q8F2;A0A172FJC8;A0A5P8KL91	A0A059Q8F2_MAIZE;A0A172FJC8_ZEAMH;A0A5P8KL91_MAIZE	rpoC1	DNA-directed RNA polymerase subunit beta'	4125.86	9823.94	72.47	4263.9	3852.73	72.47	6853.31	14234.1	19153.2	7654.54	10542.3	72.47	GO:0006351:DNA-templated transcription|GO:0003899:DNA-directed 5'-3' RNA polymerase activity|GO:0003677:DNA binding	GO:0006351:DNA-templated transcription		GO:0003899:DNA-directed 5'-3' RNA polymerase activity|GO:0003677:DNA binding	118475931	zma03020
A0A059Q8J3	NAD(P)H-quinone oxidoreductase subunit H, chloroplastic	ndhH	NAD(P)H-quinone oxidoreductase subunit H, chloroplastic OS=Zea mays subsp. mays OX=381124 GN=ndhH PE=3 SV=1	A0A059Q8J3;A0A172FJJ5;A0A5P8KLE9	A0A059Q8J3;A0A172FJJ5;A0A5P8KLE9	A0A059Q8J3_MAIZE;A0A172FJJ5_ZEAMH;A0A5P8KLE9_MAIZE	ndhH	NAD(P)H-quinone oxidoreductase subunit H, chloroplastic	72.47	72.47	72.47	72.47	11518.7	3844.72	72.47	72.47	72.47	72.47	72.47	8139.36	GO:0016651:oxidoreductase activity, acting on NAD(P)H|GO:0051287:NAD binding|GO:0048038:quinone binding			GO:0016651:oxidoreductase activity, acting on NAD(P)H|GO:0051287:NAD binding|GO:0048038:quinone binding	118473790	zma00190
A0A059Q8J5	Maturase K	matK	Maturase K OS=Zea mays subsp. mays OX=381124 GN=matK PE=3 SV=1	A0A059Q8J5;A0A172FJB9;A0A5P8KLA3	A0A059Q8J5;A0A172FJB9;A0A5P8KLA3;Q1LZZ8	A0A059Q8J5_MAIZE;A0A172FJB9_ZEAMH;A0A5P8KLA3_MAIZE	matK	Maturase K	72.47	19565	190075	72.47	22335	72.47	72.47	2480.93	72.47	72.47	3929.86	72.47	GO:0009507:chloroplast|GO:0006397:mRNA processing	GO:0006397:mRNA processing	GO:0009507:chloroplast		845178	---
A0A059Q8J6	Photosystem II CP43 reaction center protein	psbC	Photosystem II CP43 reaction center protein OS=Zea mays subsp. mays OX=381124 GN=psbC PE=3 SV=1	A0A059Q8J6;A0A172FJB6;A0A5P8KL92	A0A059Q8J6;A0A172FJB6;A0A5P8KL92;A0A804RTY6	A0A059Q8J6_MAIZE;A0A172FJB6_ZEAMH;A0A5P8KL92_MAIZE	psbC	Photosystem II CP43 reaction center protein	1.13567e+07	6.86805e+06	4.10686e+06	1.00138e+07	1.09323e+07	3.05073e+06	1.69015e+06	5.06999e+06	5.4793e+06	1.3955e+06	2.38719e+06	1.32435e+07	GO:0009772:photosynthetic electron transport in photosystem II|GO:0019684:photosynthesis, light reaction|GO:0009521:photosystem|GO:0016020:membrane|GO:0045156:electron transporter, transferring electrons within the cyclic electron transport pathway of photosynthesis activity|GO:0009767:photosynthetic electron transport chain|GO:0009523:photosystem II|GO:0015979:photosynthesis|GO:0016168:chlorophy…	GO:0009772:photosynthetic electron transport in photosystem II|GO:0019684:photosynthesis, light reaction|GO:0009767:photosynthetic electron transport chain|GO:0015979:photosynthesis	GO:0009521:photosystem|GO:0016020:membrane|GO:0009523:photosystem II	GO:0045156:electron transporter, transferring electrons within the cyclic electron transport pathway of photosynthesis activity|GO:0016168:chlorophyll binding	845201	---
A0A059Q8K1	Cytochrome f	petA	Cytochrome f OS=Zea mays subsp. mays OX=381124 GN=petA PE=3 SV=1	A0A059Q8K1;A0A172FJF6;A0A5P8KLB0	A0A059Q8K1;A0A172FJF6;A0A5P8KLB0;A0A804MR12;A0A804PMZ5;A0A804RPJ0;A0A804RTV2	A0A059Q8K1_MAIZE;A0A172FJF6_ZEAMH;A0A5P8KLB0_MAIZE	petA	Cytochrome f	192726	235439	259363	364550	226385	578092	72.47	72.47	14995.1	72.47	9801.67	300289	GO:0009055:electron transfer activity|GO:0020037:heme binding|GO:0005506:iron ion binding|GO:0015979:photosynthesis|GO:0042651:thylakoid membrane	GO:0015979:photosynthesis	GO:0042651:thylakoid membrane	GO:0009055:electron transfer activity|GO:0020037:heme binding|GO:0005506:iron ion binding	118474852	zma00195
A0A060CXA0	MYB-related transcription factor (Fragment)	MYBR31	MYB-related transcription factor (Fragment) OS=Zea mays OX=4577 GN=MYBR31 PE=2 SV=1	A0A060CXA0;A0A8J8XX41;B4FU55	A0A060CXA0;A0A8J8XAE8;A0A8J8XX41;B4FU55;B6TCK0;C0PDV3;Q84U87	A0A060CXA0_MAIZE;A0A8J8XX41_MAIZE;B4FU55_MAIZE	542109;MYBR31;MYBS3_2	MYB-related transcription factor (Fragment)	21579.1	6211.44	72.47	8853.98	11413.6	72.47	15061.5	13034.9	20076.4	19261.8	15869.3	9599.52	GO:0003677:DNA binding			GO:0003677:DNA binding	542109	---
A0A060CXU7	Sequence-specific DNA binding transcription factor (Fragment)	THX17	Sequence-specific DNA binding transcription factor (Fragment) OS=Zea mays OX=4577 GN=THX17 PE=4 SV=1	A0A060CXU7;A0A3L6FIV1	A0A060CXU7;A0A3L6FIV1	A0A060CXU7_MAIZE;A0A3L6FIV1_MAIZE	ASIL2_11;THX17	Sequence-specific DNA binding transcription factor (Fragment)	11031.9	10519.7	3096.03	7631.49	9878.2	9955.71	16254	26624.1	16599.1	22904.8	25973.3	14505.5	---	---	---	---	103651369	---
A0A060CY33	Trihelix transcription factor	THX42	Trihelix transcription factor OS=Zea mays OX=4577 GN=THX42 PE=2 SV=1	A0A060CY33;A0A1D6HA58;A0A3L6ESR7	A0A060CY33;A0A1D6HA58;A0A3L6ESR7	A0A060CY33_MAIZE;A0A1D6HA58_MAIZE;A0A3L6ESR7_MAIZE	103627263;THX42;Zm00014a_023203	Trihelix transcription factor	27341.5	23629.4	25489.9	30474.8	34032.6	33480.4	18882.6	46442.9	26220.9	47875.2	34427.8	26469.6	---	---	---	---	103627263	---
A0A060CYM1	TCP transcription factor (Fragment)	TCP10	TCP transcription factor (Fragment) OS=Zea mays OX=4577 GN=TCP10 PE=2 SV=1	A0A060CYM1;A0A3L6EBF8;B7ZYZ0	B4FQS4;A0A060CYM1;A0A1D6NRT2;A0A3L6DBA1;A0A3L6EBF8;B7ZYZ0	A0A060CYM1_MAIZE;A0A3L6EBF8_MAIZE;B7ZYZ0_MAIZE	100279595;TCP10;TCP15_2	TCP transcription factor (Fragment)	31038.8	27197.7	72.47	12922.2	13768.8	72.47	16265.3	20428.6	23682.2	9575.56	7065.16	10622	GO:0003700:DNA-binding transcription factor activity			GO:0003700:DNA-binding transcription factor activity	100279595	---
A0A060CYZ5	BSD domain-containing protein (Fragment)	BSD1	BSD domain-containing protein (Fragment) OS=Zea mays OX=4577 GN=BSD1 PE=4 SV=1	A0A060CYZ5;A0A3L6FC94	A0A060CYZ5;A0A3L6FC94	A0A060CYZ5_MAIZE;A0A3L6FC94_MAIZE	BSD1;bsdc1	BSD domain-containing protein (Fragment)	78459.7	90396.8	99733.6	90481.5	96229.1	97509.1	29532.5	24025.9	39875.4	29731.9	30294.5	74652.3	---	---	---	---	103650001	---
A0A060CZ48	NAC domain-containing protein 89 (Fragment)	NAC66	NAC domain-containing protein 89 (Fragment) OS=Zea mays OX=4577 GN=NAC66 PE=2 SV=1	A0A060CZ48;A0A3L6FK17;A0A804N1R6	A0A060CZ48;A0A3L6FK17;A0A804N1R6	A0A060CZ48_MAIZE;A0A3L6FK17_MAIZE;A0A804N1R6_MAIZE	103649967;NAC66;NAC74_1	NAC domain-containing protein 89 (Fragment)	19697.2	11748.9	31161.5	23422.8	13527.8	29437.1	12095.9	36095.6	20735.5	26108.7	27984.6	12864.6	GO:0006355:regulation of DNA-templated transcription|GO:0003677:DNA binding	GO:0006355:regulation of DNA-templated transcription		GO:0003677:DNA binding	103649967	---
A0A060CZ59	MYB-related transcription factor (Fragment)	MYBR78	MYB-related transcription factor (Fragment) OS=Zea mays OX=4577 GN=MYBR78 PE=2 SV=1	A0A060CZ59;A0A8J8XW14	A0A060CZ59;A0A804PNU4;A0A8J8XW14;B6TZD4	A0A060CZ59_MAIZE;A0A8J8XW14_MAIZE	MYBR78;RL6_2	MYB-related transcription factor (Fragment)	21859.2	19039.5	72.47	17269	9596.09	72.47	72.47	72.47	72.47	72.47	72.47	72.47	GO:0003700:DNA-binding transcription factor activity			GO:0003700:DNA-binding transcription factor activity	100284980	---
A0A060CZ75	BZIP transcription factor (Fragment)	bZIP128	BZIP transcription factor (Fragment) OS=Zea mays OX=4577 GN=bZIP128 PE=2 SV=1	A0A060CZ75;Q03462	A0A060CZ75;A0A1D6GFI9;A0A1D6GFJ0;A0A1D6GFJ1;A0A1D6GFJ2;A0A1D6GFJ3;A0A1D6GFJ4;A0A1D6L7Q3;A0A1D6L7S7;A0A1D6L7T4;A0A1D6L7T5;A0A1D6L7T6;A0A317Y805;A0A3L6EU79;A0A3L6EX61;A0A804M5K2;B4FJ00;B4FU08;C0PHK4;C4JB67;K4JCB0;K4JRQ0;Q03462;Q41757;Q41786	A0A060CZ75_MAIZE;Q03462_MAIZE	OHP1;bZIP128	BZIP transcription factor (Fragment)	24027.2	14884.6	23934.3	24909.5	25390.7	31652.3	45342.5	26857.1	22257.6	40001.3	32840.8	18395.5	GO:0006355:regulation of DNA-templated transcription|GO:0003700:DNA-binding transcription factor activity	GO:0006355:regulation of DNA-templated transcription		GO:0003700:DNA-binding transcription factor activity	109943557	---
A0A060CZQ6	Zinc finger CCCH domain-containing protein 55	Zm00014a_025977	Zinc finger CCCH domain-containing protein 55 OS=Zea mays OX=4577 GN=Zm00014a_025977 PE=4 SV=1	A0A060CZQ6;K7TI82	A0A060CZQ6;A0A1D6J138;K7TI82	A0A060CZQ6_MAIZE;K7TI82_MAIZE	C3H24;Zm00014a_025977	Zinc finger CCCH domain-containing protein 55	16794.9	15022.8	18461.1	13911.4	16102.6	14684.7	8860.97	25758.6	19430.8	18476.6	17557.1	13644.6	GO:0046872:metal ion binding			GO:0046872:metal ion binding	103641333	---
A0A060D1U6	GRAS transcription factor (Fragment)	GRAS67	GRAS transcription factor (Fragment) OS=Zea mays OX=4577 GN=GRAS67 PE=2 SV=1	A0A060D1U6;A0A1D6PDQ1;A0A317YAB9;A0A3L6DCW0;C0HFS0	A0A060D1U6;A0A1D6JXZ9;A0A1D6PDQ1;A0A1D6PDQ3;A0A317YAB9;A0A3L6DCW0;C0HFS0;K0DCR5	A0A060D1U6_MAIZE;A0A1D6PDQ1_MAIZE;A0A317YAB9_MAIZE;A0A3L6DCW0_MAIZE;C0HFS0_MAIZE	100381402;GRAS67;SCL9_3;SCL9_6;ZEAMMB73_Zm00001d047813	GRAS transcription factor (Fragment)	6669.89	5414.13	6433.15	9824.5	5438.41	10225.2	72.47	4763.03	6925.86	6054.75	72.47	72.47	---	---	---	---	100216906	---
A0A060D2B1	Auxin response factor (Fragment)	ARF1	Auxin response factor (Fragment) OS=Zea mays OX=4577 GN=ARF1 PE=2 SV=1	A0A060D2B1;A0A1D6KJC3;A0A1D6KJC5;A0A1D6KJC7;A0A317Y7W2;A0A804LTL9;D9HNS8	A0A060D2B1;A0A1D6KJC3;A0A1D6KJC5;A0A1D6KJC7;A0A317Y7W2;A0A804LTL9;D9HNS8	A0A060D2B1_MAIZE;A0A1D6KJC3_MAIZE;A0A1D6KJC5_MAIZE;A0A1D6KJC7_MAIZE;A0A317Y7W2_MAIZE;A0A804LTL9_MAIZE;D9HNS8_MAIZE	103642400;ARF1;ARF21;ZEAMMB73_Zm00001d031522	Auxin response factor (Fragment)	8885.23	13356.9	10890.3	6696.87	6033.76	7709.02	72.47	6511.15	1839.8	72.47	9479.08	1587.84	GO:0005515:protein binding|GO:0005634:nucleus|GO:0009725:response to hormone|GO:0003677:DNA binding|GO:0006355:regulation of DNA-templated transcription	GO:0009725:response to hormone|GO:0006355:regulation of DNA-templated transcription	GO:0005634:nucleus	GO:0005515:protein binding|GO:0003677:DNA binding	103642400	---
A0A060D2Y2	GNAT transcription factor (Fragment)	GNAT29	GNAT transcription factor (Fragment) OS=Zea mays OX=4577 GN=GNAT29 PE=2 SV=1	A0A060D2Y2;A0A1D6GKR6;A0A3L6EN51	A0A060D2Y2;A0A1D6GKR6;A0A3L6EN51;A0A804U6E3	A0A060D2Y2_MAIZE;A0A1D6GKR6_MAIZE;A0A3L6EN51_MAIZE	GNAT29;ZEAMMB73_Zm00001d013596;yoaA_0	GNAT transcription factor (Fragment)	13190.5	19042.7	24709.2	19457.3	7377.89	24896	16766.1	72.47	72.47	72.47	72.47	19294.4	GO:0016747:acyltransferase activity, transferring groups other than amino-acyl groups			GO:0016747:acyltransferase activity, transferring groups other than amino-acyl groups	103626014	---
A0A060D314	Acyl-CoA N-acyltransferase (NAT) superfamily protein (Fragment)	GNAT27	Acyl-CoA N-acyltransferase (NAT) superfamily protein (Fragment) OS=Zea mays OX=4577 GN=GNAT27 PE=4 SV=1	A0A060D314;A0A1D6NL93;A0A3L6G1H4;A0A8J8Y9Y2	A0A060D314;A0A1D6NL93;A0A3L6FZC2;A0A3L6G1H4;A0A804MJ89;A0A804NHK7;A0A8J8Y9Y2	A0A060D314_MAIZE;A0A1D6NL93_MAIZE;A0A3L6G1H4_MAIZE;A0A8J8Y9Y2_MAIZE	GNAT27;ZEAMMB73_Zm00001d044368;p20_2;yoaA_1	Acyl-CoA N-acyltransferase (NAT) superfamily protein (Fragment)	10377.5	12978.3	15902.1	9311.14	10917.1	15894.7	10893.4	72.47	10872.3	12817.3	19535.3	18912.4	GO:0016747:acyltransferase activity, transferring groups other than amino-acyl groups			GO:0016747:acyltransferase activity, transferring groups other than amino-acyl groups	103646915	---
A0A060D322	mTERF transcription factor (Fragment)	mTRF2	mTERF transcription factor (Fragment) OS=Zea mays OX=4577 GN=mTRF2 PE=2 SV=1	A0A060D322;A0A3L6ECL2;B4FEU9	A0A060D322;A0A3L6ECL2;B4FEU9;B6SJK3	A0A060D322_MAIZE;A0A3L6ECL2_MAIZE;B4FEU9_MAIZE	100193389;MTERF15_0;mTRF2	mTERF transcription factor (Fragment)	13157.2	72.47	8941.57	4413.52	6020.69	6053.59	8442.91	16834.5	15832.1	14067.2	72.47	15179.3	GO:0006355:regulation of DNA-templated transcription|GO:0003690:double-stranded DNA binding	GO:0006355:regulation of DNA-templated transcription		GO:0003690:double-stranded DNA binding	100193389	---
A0A060D3A9	protein-serine/threonine phosphatase (Fragment)	Orphan14	protein-serine/threonine phosphatase (Fragment) OS=Zea mays OX=4577 GN=Orphan14 PE=2 SV=1	A0A060D3A9;A0A317Y6M8;A0A317Y990;A0A317YGL7;A0A8J8XQV2;B7ZYA2;C0P4W6	A0A060D3A9;A0A317Y6M8;A0A317Y990;A0A317YGL7;A0A8J8XQV2;B6T5D8;B6UE88;B7ZYA2;C0P4W6	A0A060D3A9_MAIZE;A0A317Y6M8_MAIZE;A0A317Y990_MAIZE;A0A317YGL7_MAIZE;A0A8J8XQV2_MAIZE;B7ZYA2_MAIZE;C0P4W6_MAIZE	100382150;103631685;Orphan14;Os03g0137200_2;Zm00014a_014845;Zm00014a_014853	protein-serine/threonine phosphatase (Fragment)	72.47	8247.84	9162.05	16899.8	72.47	13949.8	72.47	72.47	72.47	72.47	3493.8	12760.4	GO:0004722:protein serine/threonine phosphatase activity|GO:0043169:cation binding|GO:0006470:protein dephosphorylation	GO:0006470:protein dephosphorylation		GO:0004722:protein serine/threonine phosphatase activity|GO:0043169:cation binding	100382150	---
A0A060D3B9	mTERF family protein (Fragment)	mTRF3	mTERF family protein (Fragment) OS=Zea mays OX=4577 GN=mTRF3 PE=3 SV=1	A0A060D3B9;A0A3L6EV70	A0A060D3B9;A0A3L6EV70;B6U203	A0A060D3B9_MAIZE;A0A3L6EV70_MAIZE	Zm00014a_000843;mTRF3	mTERF family protein (Fragment)	30602.1	27824.3	29865.4	33192.7	26839.8	26297.9	36115.4	31658.6	36828.2	32488.2	32891.8	19879.6	GO:0003690:double-stranded DNA binding|GO:0006355:regulation of DNA-templated transcription	GO:0006355:regulation of DNA-templated transcription		GO:0003690:double-stranded DNA binding	100285204	---
A0A060D3D1	BZIP transcription factor (Fragment)	bZIP10	BZIP transcription factor (Fragment) OS=Zea mays OX=4577 GN=bZIP10 PE=2 SV=1	A0A060D3D1;A0A3L6G5H5;B4FQL6;K7TX82	A0A060D3D1;A0A3L6G5H5;B4FQL6;B6U2R3;K7TX82	A0A060D3D1_MAIZE;A0A3L6G5H5_MAIZE;B4FQL6_MAIZE;K7TX82_MAIZE	VIP1_6;ZEAMMB73_Zm00001d023507;bZIP10	BZIP transcription factor (Fragment)	18498.8	22400.6	34969	23076.2	17690.3	32969.8	18685.7	5479.72	18055.4	72.47	72.47	17708.6	GO:0003700:DNA-binding transcription factor activity|GO:0006355:regulation of DNA-templated transcription	GO:0006355:regulation of DNA-templated transcription		GO:0003700:DNA-binding transcription factor activity	100285282	---
A0A060D417	C2C2-GATA transcription factor (Fragment)	GATA24	C2C2-GATA transcription factor (Fragment) OS=Zea mays OX=4577 GN=GATA24 PE=2 SV=1	A0A060D417;A0A1D6HNR9;A0A1D6HNS2;A0A1D6QBR0;A0A3L6ENU5;A0A3L6F7X9;A0A804NWP6;B8A2G3;C0PFJ8;C0PP78	A0A060D417;A0A1D6HNR9;A0A1D6HNS2;A0A1D6QBR0;A0A3L6ENU5;A0A3L6F7X9;A0A804NWP6;B7ZY77;B8A2G3;C0PFJ8;C0PP78	A0A060D417_MAIZE;A0A1D6HNR9_MAIZE;A0A1D6HNS2_MAIZE;A0A1D6QBR0_MAIZE;A0A3L6ENU5_MAIZE;A0A3L6F7X9_MAIZE;A0A804NWP6_MAIZE;B8A2G3_MAIZE;C0PFJ8_MAIZE;C0PP78_MAIZE	100280196;GATA24;GATA4;GATA8_0;GATA8_1;ZEAMMB73_Zm00001d018421;ZEAMMB73_Zm00001d051981	C2C2-GATA transcription factor (Fragment)	23586.9	27401.7	9636.46	27120.8	28091.6	27207.3	72.47	23079.3	72.47	72.47	17922	26869.2	GO:0043565:sequence-specific DNA binding|GO:0008270:zinc ion binding|GO:0006355:regulation of DNA-templated transcription	GO:0006355:regulation of DNA-templated transcription		GO:0043565:sequence-specific DNA binding|GO:0008270:zinc ion binding	107228387	---
A0A060D4X8	C3H transcription factor (Fragment)	C3H14	C3H transcription factor (Fragment) OS=Zea mays OX=4577 GN=C3H14 PE=2 SV=1	A0A060D4X8;A0A1D6JHQ1;A0A1D6JHQ3;B6U194	A0A060D4X8;A0A1D6JHQ1;A0A1D6JHQ3;A0A3L6G6X6;B6U194	A0A060D4X8_MAIZE;A0A1D6JHQ1_MAIZE;A0A1D6JHQ3_MAIZE;B6U194_MAIZE	100285144;C3H14;ZEAMMB73_Zm00001d026587	C3H transcription factor (Fragment)	23165.6	24996.3	20450.2	20347.9	25586.3	27349.4	20228.1	24358.7	21576.6	22970.9	22057.4	25053.7	GO:0046872:metal ion binding			GO:0046872:metal ion binding	100285144	---
A0A060D587	C3H transcription factor (Fragment)	C3H10	C3H transcription factor (Fragment) OS=Zea mays OX=4577 GN=C3H10 PE=2 SV=1	A0A060D587;A0A1D6EFY7	A0A060D587;A0A1D6EFY7;A0A1D6EFZ3;A0A1D6EFY6;A0A1D6EFZ4	A0A060D587_MAIZE;A0A1D6EFY7_MAIZE	C3H10;ZEAMMB73_Zm00001d004541	C3H transcription factor (Fragment)	60448.7	50733.3	63767.4	46539.8	41303	67209.5	52421.6	40641	51647.3	29917.5	43039.4	34890	GO:0006396:RNA processing|GO:0046872:metal ion binding|GO:0008173:RNA methyltransferase activity|GO:0003676:nucleic acid binding	GO:0006396:RNA processing		GO:0046872:metal ion binding|GO:0008173:RNA methyltransferase activity|GO:0003676:nucleic acid binding	103646885	---
A0A060D6K6	GRAS transcription factor (Fragment)	GRAS33	GRAS transcription factor (Fragment) OS=Zea mays OX=4577 GN=GRAS33 PE=2 SV=1	A0A060D6K6	A0A060D6K6	A0A060D6K6_MAIZE	GRAS33	GRAS transcription factor (Fragment)	9199.86	10429.6	9426.18	7243.32	8808.66	12886.7	72.47	7400.94	72.47	16951.6	6541.88	5426.64	---	---	---	---	100274201	---
A0A060D762	MADS transcription factor (Fragment)	MADS17	MADS transcription factor (Fragment) OS=Zea mays OX=4577 GN=MADS17 PE=4 SV=1	A0A060D762	A0A060D762	A0A060D762_MAIZE	MADS17	MADS transcription factor (Fragment)	16448.3	72.47	29363	18606.2	32499.6	72.47	12611.6	35081.8	21105.5	41499	27391.9	26048.8	GO:0046983:protein dimerization activity|GO:0003677:DNA binding			GO:0046983:protein dimerization activity|GO:0003677:DNA binding	115072892	---
A0A060D777	GATA transcription factor 24 (Fragment)	ZIM36	GATA transcription factor 24 (Fragment) OS=Zea mays OX=4577 GN=ZIM36 PE=2 SV=1	A0A060D777;A0A1D6GUV5;A0A1D6GUV7;A0A1D6GUV9;A0A1D6GUW1;A0A1D6GUW2;A0A3L6EIV1;A0A804PCP5;A0A804PCP7	A0A060D777;A0A3L6EIV1;A0A804PCP5;A0A804PCP7;B6TY33;C4IZY4;A0A1D6GUV5;A0A1D6GUV7;A0A1D6GUV8;A0A1D6GUV9;A0A1D6GUW1;A0A1D6GUW2	A0A060D777_MAIZE;A0A1D6GUV5_MAIZE;A0A1D6GUV7_MAIZE;A0A1D6GUV9_MAIZE;A0A1D6GUW1_MAIZE;A0A1D6GUW2_MAIZE;A0A3L6EIV1_MAIZE;A0A804PCP5_MAIZE;A0A804PCP7_MAIZE	100277669;GATA20_2;ZEAMMB73_Zm00001d014656;ZIM36	GATA transcription factor 24 (Fragment)	56402.8	43988.9	67165.3	42755.8	32535.7	53776.5	5640.6	4061.01	72.47	1438.28	8422.22	43213.2	GO:0043565:sequence-specific DNA binding|GO:0005515:protein binding|GO:0008270:zinc ion binding|GO:0006355:regulation of DNA-templated transcription	GO:0006355:regulation of DNA-templated transcription		GO:0043565:sequence-specific DNA binding|GO:0005515:protein binding|GO:0008270:zinc ion binding	100277669	---
A0A060D7E2	mTERF transcription factor (Fragment)	mTRF4	mTERF transcription factor (Fragment) OS=Zea mays OX=4577 GN=mTRF4 PE=3 SV=1	A0A060D7E2;A0A8J8XNE6	A0A060D7E2;A0A8J8XNE6;C0PBP9	A0A060D7E2_MAIZE;A0A8J8XNE6_MAIZE	MTERF6_0;mTRF4	mTERF transcription factor (Fragment)	157582	134818	223388	103806	109530	191955	106140	113084	115265	103431	87443	104426	GO:0006355:regulation of DNA-templated transcription|GO:0003690:double-stranded DNA binding	GO:0006355:regulation of DNA-templated transcription		GO:0003690:double-stranded DNA binding	103627747	---
A0A060D7E5	Acyl-CoA N-acyltransferase (NAT) superfamily protein (Fragment)	GNAT4	Acyl-CoA N-acyltransferase (NAT) superfamily protein (Fragment) OS=Zea mays OX=4577 GN=GNAT4 PE=4 SV=1	A0A060D7E5	A0A060D7E5;A0A317Y0T3;B4FQJ3	A0A060D7E5_MAIZE	GNAT4	Acyl-CoA N-acyltransferase (NAT) superfamily protein (Fragment)	32891.4	33439	30143.4	43914.2	43205.3	42073.2	19419.4	18651	26885.9	45709.5	17120.2	33359.7	GO:0016747:acyltransferase activity, transferring groups other than amino-acyl groups			GO:0016747:acyltransferase activity, transferring groups other than amino-acyl groups	103644167	---
A0A060D7W7	BSD domain-containing protein (Fragment)	BSD5	BSD domain-containing protein (Fragment) OS=Zea mays OX=4577 GN=BSD5 PE=2 SV=1	A0A060D7W7;A0A3L6EQ03;A0A804PN42	A0A060D7W7;A0A3L6EQ03;A0A804PN42;C0PD33	A0A060D7W7_MAIZE;A0A3L6EQ03_MAIZE;A0A804PN42_MAIZE	100383106;BSD5;Zm00014a_020037	BSD domain-containing protein (Fragment)	35916.3	39717.8	26333.5	35298.4	31110	25509.5	21377.3	22366.9	26149.5	27736.8	18220.1	47987.7	---	---	---	---	100383106	---
A0A060D812	C3H transcription factor (Fragment)	C3H15	C3H transcription factor (Fragment) OS=Zea mays OX=4577 GN=C3H15 PE=2 SV=1	A0A060D812	A0A060D812;A0A1D6EZ54	A0A060D812_MAIZE	C3H15	C3H transcription factor (Fragment)	5833.49	9704.1	4410.61	12285.6	10920.5	16728.9	26664	24374.2	29364.3	29673.2	29353.9	6694.83	GO:0046872:metal ion binding|GO:0005515:protein binding			GO:0046872:metal ion binding|GO:0005515:protein binding	100280326	---
A0A060D815	GNAT transcription factor (Fragment)	GNAT10	GNAT transcription factor (Fragment) OS=Zea mays OX=4577 GN=GNAT10 PE=2 SV=1	A0A060D815;A0A3L6EY65;K7U0Z3	A0A060D815;A0A3L6EY65;B6T0X9;B6U5J1;K7U0Z3	A0A060D815_MAIZE;A0A3L6EY65_MAIZE;K7U0Z3_MAIZE	GNAT10;ZEAMMB73_Zm00001d049501;Zm00014a_003063	GNAT transcription factor (Fragment)	61893.7	35648.8	30024.6	33500.2	51936.1	37602.4	66233.4	88817.9	70870	64257.3	68836.1	32022.5	GO:0016747:acyltransferase activity, transferring groups other than amino-acyl groups			GO:0016747:acyltransferase activity, transferring groups other than amino-acyl groups	100285490	---
A0A060D823	GRAS transcription factor (Fragment)	GRAS40	GRAS transcription factor (Fragment) OS=Zea mays OX=4577 GN=GRAS40 PE=3 SV=1	A0A060D823;A0A1D6L9Y8;A0A317YIR2	A0A060D823;A0A1D6L9Y8;A0A317YIR2;A0A804M6G3	A0A060D823_MAIZE;A0A1D6L9Y8_MAIZE;A0A317YIR2_MAIZE	GRAS40;SCL14_4;ZEAMMB73_Zm00001d034664	GRAS transcription factor (Fragment)	3162.49	2999.65	4036.79	3826.28	72.47	5742.11	72.47	8443.9	5789.64	72.47	9387.61	72.47	---	---	---	---	103644258	---
A0A060D837	Lysine-specific demethylase JMJ25 (Fragment)	Orphan77	Lysine-specific demethylase JMJ25 (Fragment) OS=Zea mays OX=4577 GN=Orphan77 PE=2 SV=1	A0A060D837;A0A1D6IF25;A0A1D6IF27;A0A1D6IF29;A0A1D6IF31;A0A1D6IF32;A0A3L6DWJ6	A0A060D837;A0A1D6IF25;A0A1D6IF27;A0A1D6IF28;A0A1D6IF29;A0A1D6IF30;A0A1D6IF31;A0A1D6IF32;A0A1D6IF33;A0A3L6DWJ6	A0A060D837_MAIZE;A0A1D6IF25_MAIZE;A0A1D6IF27_MAIZE;A0A1D6IF29_MAIZE;A0A1D6IF31_MAIZE;A0A1D6IF32_MAIZE;A0A3L6DWJ6_MAIZE	Orphan77;ZEAMMB73_Zm00001d021754;Zm00014a_021040	Lysine-specific demethylase JMJ25 (Fragment)	17175.9	16739.2	17361.4	13015.2	23332.9	24365.8	45425.4	21684.7	28131.1	32376.4	32175.8	32082.2	GO:0032454:histone H3K9 demethylase activity|GO:0033169:histone H3-K9 demethylation	GO:0033169:histone H3-K9 demethylation		GO:0032454:histone H3K9 demethylase activity	103633287	---
A0A060D875	protein-serine/threonine phosphatase (Fragment)	Orphan326	protein-serine/threonine phosphatase (Fragment) OS=Zea mays OX=4577 GN=Orphan326 PE=2 SV=1	A0A060D875;A0A3L6EK09	A0A060D875;A0A3L6EK09	A0A060D875_MAIZE;A0A3L6EK09_MAIZE	Orphan326;Zm00014a_029361	protein-serine/threonine phosphatase (Fragment)	3021.1	72.47	72.47	4345.01	5846.34	10324.5	3108.82	72.47	72.47	4118.77	4529.05	72.47	GO:0006470:protein dephosphorylation|GO:0043169:cation binding|GO:0004722:protein serine/threonine phosphatase activity	GO:0006470:protein dephosphorylation		GO:0043169:cation binding|GO:0004722:protein serine/threonine phosphatase activity	103625867	---
A0A060D878	Acyl-CoA N-acyltransferase (NAT) superfamily protein (Fragment)	GNAT38	Acyl-CoA N-acyltransferase (NAT) superfamily protein (Fragment) OS=Zea mays OX=4577 GN=GNAT38 PE=2 SV=1	A0A060D878	A0A060D878;A0A317Y0U8	A0A060D878_MAIZE	GNAT38	Acyl-CoA N-acyltransferase (NAT) superfamily protein (Fragment)	24824.5	23234.3	35691.4	22346.9	19880.4	37783.3	77041.2	49319.3	62160.6	45279.1	49046.2	23174	GO:0016747:acyltransferase activity, transferring groups other than amino-acyl groups			GO:0016747:acyltransferase activity, transferring groups other than amino-acyl groups	103644168	---
A0A060D8L1	BEL1-like homeodomain protein 3 (Fragment)	HB64	BEL1-like homeodomain protein 3 (Fragment) OS=Zea mays OX=4577 GN=HB64 PE=2 SV=1	A0A060D8L1;A0A1D6JPR8;A0A317Y0V4	A0A060D8L1;A0A317Y0V4;C4J2M2;A0A1D6JPR8;B8A3A4	A0A060D8L1_MAIZE;A0A1D6JPR8_MAIZE;A0A317Y0V4_MAIZE	BLH6_2;HB64;ZEAMMB73_Zm00001d027802	BEL1-like homeodomain protein 3 (Fragment)	4343.01	6826.6	5370.16	5042.08	5344.95	5823.24	8954.41	9713.64	7112.1	3453.23	72.47	7232.9	GO:0006355:regulation of DNA-templated transcription|GO:0003677:DNA binding	GO:0006355:regulation of DNA-templated transcription		GO:0003677:DNA binding	100280342	---
A0A060D8P6	HMG transcription factor (Fragment)	HMG9	HMG transcription factor (Fragment) OS=Zea mays OX=4577 GN=HMG9 PE=2 SV=1	A0A060D8P6;Q9XGD1	A0A060D8P6;A0A1D6E366;A0A3L6FNV2;B6TFC8;Q9XGD1	A0A060D8P6_MAIZE;Q9XGD1_MAIZE	HMG9;HMGe	HMG transcription factor (Fragment)	81763.8	54763.3	15590.8	53653.6	29875.3	14512.5	47338	42162.6	29032.6	46215.7	26496.3	35785.2	---	---	---	---	541987	---
A0A060D959	protein-serine/threonine phosphatase (Fragment)	Orphan294	protein-serine/threonine phosphatase (Fragment) OS=Zea mays OX=4577 GN=Orphan294 PE=2 SV=1	A0A060D959;A0A1D6KIB7;A0A317Y0Y5	A0A060D959;A0A317Y0Y5;A0A3L6F760;B6U7X6;K7U841;A0A1D6KIB7;A0A1D6KIB8;A0A1D6KIC2;A0A1D6KIC3;B4FQ93	A0A060D959_MAIZE;A0A1D6KIB7_MAIZE;A0A317Y0Y5_MAIZE	Orphan294;Os08g0500300_0;ZEAMMB73_Zm00001d031329	protein-serine/threonine phosphatase (Fragment)	20710.1	17441.2	19268.9	15504.2	14010	24742.6	21623.6	30821	21918	37742.1	22160.3	24898.6	GO:0004722:protein serine/threonine phosphatase activity|GO:0006470:protein dephosphorylation	GO:0006470:protein dephosphorylation		GO:0004722:protein serine/threonine phosphatase activity	100285668	---
A0A060D9H5	protein-serine/threonine phosphatase (Fragment)	Orphan85	protein-serine/threonine phosphatase (Fragment) OS=Zea mays OX=4577 GN=Orphan85 PE=2 SV=1	A0A060D9H5;A0A1D6IAL7;A0A1D6IAL9;A0A3L6E0K7;A0A3L6E1D9;A0A8J8Y2T6	A0A060D9H5;A0A1D6IAL7;A0A1D6IAL9;A0A3L6E0K7;A0A3L6E1D9;A0A804UE61;A0A8J8Y2T6;C0P648;C0PMB9	A0A060D9H5_MAIZE;A0A1D6IAL7_MAIZE;A0A1D6IAL9_MAIZE;A0A3L6E0K7_MAIZE;A0A3L6E1D9_MAIZE;A0A8J8Y2T6_MAIZE	100382283;Orphan85;ZEAMMB73_Zm00001d021390;Zm00014a_000442	protein-serine/threonine phosphatase (Fragment)	60232	58502.3	64693.6	55455.2	48122.3	51970.8	64517.9	68471	72364.7	72592	68096.8	56969.1	GO:0006470:protein dephosphorylation|GO:0004722:protein serine/threonine phosphatase activity|GO:0043169:cation binding	GO:0006470:protein dephosphorylation		GO:0004722:protein serine/threonine phosphatase activity|GO:0043169:cation binding	100382283	---
A0A075T3E7	Pyrabactin resistance-like protein	PYL1	Pyrabactin resistance-like protein OS=Zea mays OX=4577 GN=PYL1 PE=2 SV=1	A0A075T3E7	A0A075T3E7;A0A317Y6J7;A0A8J8XUF7;B6TBJ0;B6TSB9;C4J0W6;K7WBY4	A0A075T3E7_MAIZE	PYL1	Pyrabactin resistance-like protein	777827	792262	1.21153e+06	786152	1.30704e+06	485689	198602	216436	416964	116112	110330	566503	---	---	---	---	100284319	zma04075
A0A075T7E1	protein-serine/threonine phosphatase	PP2C23	protein-serine/threonine phosphatase OS=Zea mays OX=4577 GN=PP2C23 PE=2 SV=1	A0A075T7E1;A0A3L6ERA1;A0A3L6ET54	A0A075T7E1;A0A3L6ERA1;A0A3L6ET54;A0A804PFM5;A0A804PGH7;B6TDZ9;A0A1D6H2J2;A0A1D6H2K5	A0A075T7E1_MAIZE;A0A3L6ERA1_MAIZE;A0A3L6ET54_MAIZE	PP2C23;ZEAMMB73_Zm00001d015504;Zm00014a_014560	protein-serine/threonine phosphatase	3704.53	9468.35	7520.54	11005.3	13687.2	11986.2	72.47	13393.5	21076.7	23591.3	8530.34	6465.64	GO:0006470:protein dephosphorylation|GO:0043169:cation binding|GO:0004722:protein serine/threonine phosphatase activity	GO:0006470:protein dephosphorylation		GO:0043169:cation binding|GO:0004722:protein serine/threonine phosphatase activity	100283027	---
A0A075T8K1	protein-serine/threonine phosphatase	PP2C4	protein-serine/threonine phosphatase OS=Zea mays OX=4577 GN=PP2C4 PE=2 SV=1	A0A075T8K1;A0A3L6DP53;A0A3L6EFY5;K7VYJ4	A0A075T8K1;A0A3L6DP53;A0A3L6EFY5;A0A804UH72;K7VYJ4	A0A075T8K1_MAIZE;A0A3L6DP53_MAIZE;A0A3L6EFY5_MAIZE;K7VYJ4_MAIZE	Os05g0537400_0;Os05g0537400_1;PP2C10;PP2C4	protein-serine/threonine phosphatase	10168	12068.7	13344.3	7857.61	12467.3	8910.02	15868.4	26761.9	39544.3	13569	20349.9	15397.1	GO:0006470:protein dephosphorylation|GO:0004722:protein serine/threonine phosphatase activity|GO:0043169:cation binding	GO:0006470:protein dephosphorylation		GO:0004722:protein serine/threonine phosphatase activity|GO:0043169:cation binding	100381549	zma04075
A0A096PNU3	Putative lipid-transfer protein DIR1	ZEAMMB73_Zm00001d019399	Putative lipid-transfer protein DIR1 OS=Zea mays OX=4577 GN=ZEAMMB73_Zm00001d019399 PE=4 SV=1	A0A096PNU3;A0A8J8YCN8	A0A096PNU3;A0A8J8YCN8;B6SXH7	A0A096PNU3_MAIZE;A0A8J8YCN8_MAIZE	ZEAMMB73_Zm00001d019399;Zm00014a_033228	Putative lipid-transfer protein DIR1	24278.7	39452.3	21725	111840	94000.5	50311.5	72.47	72.47	72.47	23146.2	23678.3	164087	GO:0009627:systemic acquired resistance|GO:0005504:fatty acid binding	GO:0009627:systemic acquired resistance		GO:0005504:fatty acid binding	100281647	---
A0A096PQM6	Nucleotidyltransferase	100275262	Nucleotidyltransferase OS=Zea mays OX=4577 GN=100275262 PE=4 SV=1	A0A096PQM6	A0A096PQM6;A0A1D6PHM0;A0A1D6PHM2;A0A1D6PHM7;A0A1D6PHN1;A0A1D6PHN8;A0A1D6PHP0;A0A1D6PHP2;A0A3L6DDH2;A0A804RBQ5;K7WFZ8	A0A096PQM6_MAIZE	100275262	Nucleotidyltransferase	62217.1	58467.4	74418.7	58794.7	61151.9	69801	83451.8	76465.8	77735.4	76440.6	79363.5	61212.4	GO:0016779:nucleotidyltransferase activity			GO:0016779:nucleotidyltransferase activity	100275262	---
A0A096PQR7	Cytochrome P450 CYP74A19	ZEAMMB73_Zm00001d028282	Cytochrome P450 CYP74A19 OS=Zea mays OX=4577 GN=ZEAMMB73_Zm00001d028282 PE=4 SV=1	A0A096PQR7;A0A8J8Y8B8	A0A096PQR7;A0A8J8Y8B8;B6SUP5;B7ZY42	A0A096PQR7_MAIZE;A0A8J8Y8B8_MAIZE	CYP74A2_1;ZEAMMB73_Zm00001d028282	Cytochrome P450 CYP74A19	245976	231865	195076	174483	178916	144424	175269	227947	219064	110930	97592.3	155737	GO:0005506:iron ion binding|GO:0020037:heme binding|GO:0016705:oxidoreductase activity, acting on paired donors, with incorporation or reduction of molecular oxygen|GO:0004497:monooxygenase activity			GO:0005506:iron ion binding|GO:0020037:heme binding|GO:0016705:oxidoreductase activity, acting on paired donors, with incorporation or reduction of molecular oxygen|GO:0004497:monooxygenase activity	100279433	zma00592
A0A096PQY2	Long-chain-fatty-acid--CoA ligase	103632349	Long-chain-fatty-acid--CoA ligase OS=Zea mays OX=4577 GN=103632349 PE=3 SV=1	A0A096PQY2	A0A096PQY2	A0A096PQY2_MAIZE	103632349	Long-chain-fatty-acid--CoA ligase	10516.3	13301.7	13610.8	29188.2	53403.5	48503.3	72.47	72.47	72.47	72.47	72.47	12015.9	GO:0004467:long-chain fatty acid-CoA ligase activity|GO:0006631:fatty acid metabolic process	GO:0006631:fatty acid metabolic process		GO:0004467:long-chain fatty acid-CoA ligase activity	103632349	zma00061
A0A096PR83	Protein arginine N-methyltransferase 1.1	ZEAMMB73_Zm00001d020188	Protein arginine N-methyltransferase 1.1 OS=Zea mays OX=4577 GN=ZEAMMB73_Zm00001d020188 PE=4 SV=1	A0A096PR83;A0A8J8XGJ6;B6TIG8	A0A096PR83;A0A1D6I2Q4;A0A8J8XGJ6;B6TIG8	A0A096PR83_MAIZE;A0A8J8XGJ6_MAIZE;B6TIG8_MAIZE	100283446;PRMT1;ZEAMMB73_Zm00001d020188	Protein arginine N-methyltransferase 1.1	103944	80902.9	52507.7	95907.8	68837.4	43655.6	37093.7	28379.3	33232.8	30475.9	27167.1	68082.8	GO:0016274:protein-arginine N-methyltransferase activity|GO:0018216:peptidyl-arginine methylation	GO:0018216:peptidyl-arginine methylation		GO:0016274:protein-arginine N-methyltransferase activity	100283446	---
A0A096PRE6	Fibrillin1	100282938	Fibrillin1 OS=Zea mays OX=4577 GN=100282938 PE=4 SV=1	A0A096PRE6;A0A317YA30;A0A317YCB2	A0A096PRE6;A0A317YA30;A0A317YCB2;B6TD12;B6TWG2	A0A096PRE6_MAIZE;A0A317YA30_MAIZE;A0A317YCB2_MAIZE	100282938;Zm00014a_003933	Fibrillin1	1.271e+06	1.53417e+06	3.02329e+06	1.35452e+06	1.42433e+06	2.20062e+06	2.03686e+06	1.46114e+06	1.46833e+06	2.02777e+06	1.53419e+06	994542	---	---	---	---	100282938	---
A0A096PS68	Large ribosomal subunit protein mL43	100282391	Large ribosomal subunit protein mL43 OS=Zea mays OX=4577 GN=100282391 PE=3 SV=1	A0A096PS68;A0A1Q1D5Z1;A0A8J8YMN5;B4FA94	A0A804LFB6;A0A8J8YMN5;A0A096PS68;A0A1Q1D5Z1;B4FA94	A0A096PS68_MAIZE;A0A1Q1D5Z1_MAIZE;A0A8J8YMN5_MAIZE;B4FA94_MAIZE	100191814;100282391;Zm00014a_016273;Zm00014a_016342	Large ribosomal subunit protein mL43	55703.9	66881.2	38538.7	43485.2	16911.8	24488.3	24479.5	134225	33995.2	176473	57715.4	18128.2	GO:0003735:structural constituent of ribosome|GO:0032543:mitochondrial translation	GO:0032543:mitochondrial translation		GO:0003735:structural constituent of ribosome	100282391	---
A0A096PTJ8	RNA-binding protein 1	103631917	RNA-binding protein 1 OS=Zea mays OX=4577 GN=103631917 PE=4 SV=1	A0A096PTJ8	A0A096PTJ8;A0A3L6E300	A0A096PTJ8_MAIZE	103631917	RNA-binding protein 1	13391.2	11765.6	11317.6	19424.2	22114.2	14345.5	22154.1	27930.8	31970.6	12823.6	26519.6	72.47	GO:0003676:nucleic acid binding|GO:0003723:RNA binding			GO:0003676:nucleic acid binding|GO:0003723:RNA binding	103631917	zma03015
A0A096PTT6	RNA polymerase III RPC4	ZEAMMB73_Zm00001d042567	RNA polymerase III RPC4 OS=Zea mays OX=4577 GN=ZEAMMB73_Zm00001d042567 PE=4 SV=1	A0A096PTT6;A0A1D6N579;A0A1D6N580;A0A1D6N582;B4FG79;C4JAR0	A0A096PTT6;A0A1D6N579;A0A1D6N580;A0A1D6N582;A0A804QAJ5;B4FG79;B6T3Y1;C0PJ83;C4JAR0	A0A096PTT6_MAIZE;A0A1D6N579_MAIZE;A0A1D6N580_MAIZE;A0A1D6N582_MAIZE;B4FG79_MAIZE;C4JAR0_MAIZE	100193764;ZEAMMB73_Zm00001d042567	RNA polymerase III RPC4	8261.82	11243.5	14242.5	8831.13	4525.93	12616.8	12816.6	9446.71	17530	21735.1	17758.4	12243.1	GO:0003677:DNA binding|GO:0006383:transcription by RNA polymerase III|GO:0005666:RNA polymerase III complex	GO:0006383:transcription by RNA polymerase III	GO:0005666:RNA polymerase III complex	GO:0003677:DNA binding	100193764	zma03020
A0A096PUT2	p53 and DNA damage-regulated protein 1	103629579	p53 and DNA damage-regulated protein 1 OS=Zea mays OX=4577 GN=103629579 PE=4 SV=1	A0A096PUT2;A0A1D6LN85;A0A3L6E9V5	A0A096PUT2;A0A1D6LN85;A0A1D6LN86;A0A3L6E9V5	A0A096PUT2_MAIZE;A0A1D6LN85_MAIZE;A0A3L6E9V5_MAIZE	103629579;ZEAMMB73_Zm00001d036447;Zm00014a_006042	p53 and DNA damage-regulated protein 1	33281.6	15121.1	18873.8	11894.1	72.47	22326.9	72.47	13343.1	26255	72.47	72.47	6744.71	---	---	---	---	103629579	---
A0A096PW72	Uncharacterized protein	ZEAMMB73_Zm00001d033985	Uncharacterized protein OS=Zea mays OX=4577 GN=ZEAMMB73_Zm00001d033985 PE=4 SV=1	A0A096PW72;A0A8J8Y9R7	A0A096PW72;A0A804M3R0;A0A804M3R3;A0A804M3R4;A0A804M3R5;A0A8J8Y9R7;B6TZN4	A0A096PW72_MAIZE;A0A8J8Y9R7_MAIZE	ZEAMMB73_Zm00001d033985;Zm00014a_022441	Uncharacterized protein	72.47	35230.8	72.47	72.47	41760.7	42656.2	72.47	7898.5	8466.01	72.47	72.47	72.47	---	---	---	---	100277758	---
A0A096PWH1	Putative NOT transcription complex subunit VIP2	100281429	Putative NOT transcription complex subunit VIP2 OS=Zea mays OX=4577 GN=100281429 PE=3 SV=1	A0A096PWH1;A0A1D6M6X9;A0A1D6M6Y0	A0A096PWH1;A0A1D6M6X8;A0A1D6M6X9;A0A1D6M6Y0;A0A1D6M6Y1;A0A1D6M6Y2;A0A1D6M6Y3;A0A1D6M6Y4;A0A1D6M6Y5;A0A804Q1N1;A0A804Q213	A0A096PWH1_MAIZE;A0A1D6M6X9_MAIZE;A0A1D6M6Y0_MAIZE	100281429;ZEAMMB73_Zm00001d038525	Putative NOT transcription complex subunit VIP2	89286.5	88146.1	69492.2	90583.1	58197.7	68554.8	93643.7	100458	114636	109459	126704	44426.7	GO:0006355:regulation of DNA-templated transcription|GO:0030015:CCR4-NOT core complex	GO:0006355:regulation of DNA-templated transcription	GO:0030015:CCR4-NOT core complex		100281429	zma03018
A0A096PXB1	BEL1-like homeodomain protein 3	100281572	BEL1-like homeodomain protein 3 OS=Zea mays OX=4577 GN=100281572 PE=3 SV=1	A0A096PXB1;A0A1D6KYP4;C0PDQ8	A0A096PXB1;A0A1D6KYP4;A0A1D6KYP6;A0A317Y814;A0A317Y9A0;C0PDQ8	A0A096PXB1_MAIZE;A0A1D6KYP4_MAIZE;C0PDQ8_MAIZE	100281572;ZEAMMB73_Zm00001d033378	BEL1-like homeodomain protein 3	46034	54115.1	50462.9	45984.7	43324.1	40860.1	8180.43	6117.27	23374.3	23958.1	18615.8	37240.3	GO:0003677:DNA binding|GO:0006355:regulation of DNA-templated transcription	GO:0006355:regulation of DNA-templated transcription		GO:0003677:DNA binding	100281572	---
A0A096PXB4	Vacuolar cation/proton exchanger	ZEAMMB73_Zm00001d044533	Vacuolar cation/proton exchanger OS=Zea mays OX=4577 GN=ZEAMMB73_Zm00001d044533 PE=3 SV=1	A0A096PXB4;A0A3L6FHQ8	A0A096PXB4;A0A3L6FHQ8	A0A096PXB4_MAIZE;A0A3L6FHQ8_MAIZE	CAX1a_1;ZEAMMB73_Zm00001d044533	Vacuolar cation/proton exchanger	180623	129209	97351.7	185666	228863	176054	459020	760494	593472	823089	542444	408821	GO:0006816:calcium ion transport|GO:0055085:transmembrane transport|GO:0006812:monoatomic cation transport|GO:0008324:monoatomic cation transmembrane transporter activity|GO:0015369:calcium:proton antiporter activity|GO:0016020:membrane	GO:0006816:calcium ion transport|GO:0055085:transmembrane transport|GO:0006812:monoatomic cation transport	GO:0016020:membrane	GO:0008324:monoatomic cation transmembrane transporter activity|GO:0015369:calcium:proton antiporter activity	100192109	---
A0A096PY37	Monosaccharide-sensing protein 2	103627063	Monosaccharide-sensing protein 2 OS=Zea mays OX=4577 GN=103627063 PE=4 SV=1	A0A096PY37;A0A1D6H6H1;A0A1D6H6H8	A0A096PY37;A0A1D6H6H1;A0A1D6H6H2;A0A1D6H6H4;A0A1D6H6H8;A0A3L6EPL7	A0A096PY37_MAIZE;A0A1D6H6H1_MAIZE;A0A1D6H6H8_MAIZE	103627063;ZEAMMB73_Zm00001d016274	Monosaccharide-sensing protein 2	60012.2	46009.2	55784.9	53479.9	52529.8	53444.4	37223.7	57398.7	49480.4	40476.7	50898.8	60954.5	GO:0022857:transmembrane transporter activity|GO:0016020:membrane|GO:0055085:transmembrane transport	GO:0055085:transmembrane transport	GO:0016020:membrane	GO:0022857:transmembrane transporter activity	103627063	---
A0A096PY84	Octicosapeptide/Phox/Bem1p (PB1) domain-containing protein / tetratricopeptide repeat (TPR)-containing protein	ZEAMMB73_Zm00001d039966	Octicosapeptide/Phox/Bem1p (PB1) domain-containing protein / tetratricopeptide repeat (TPR)-containing protein OS=Zea mays OX=4577 GN=ZEAMMB73_Zm00001d039966 PE=4 SV=1	A0A096PY84;A0A8J8XMF1	A0A096PY84;A0A8J8XMF1;B4F8M5	A0A096PY84_MAIZE;A0A8J8XMF1_MAIZE	HIP_1;ZEAMMB73_Zm00001d039966	Octicosapeptide/Phox/Bem1p (PB1) domain-containing protein / tetratricopeptide repeat (TPR)-containing protein	201563	198204	206501	180493	183967	189085	136834	136951	134870	148014	133887	153300	GO:0005515:protein binding			GO:0005515:protein binding	100191388	---
A0A096PZ87	3-hydroxyisobutyrate dehydrogenase	100283587	3-hydroxyisobutyrate dehydrogenase OS=Zea mays OX=4577 GN=100283587 PE=3 SV=1	A0A096PZ87;A0A1D6GSV0	A0A096PZ87;B6SHU3;B6TJR8;A0A1D6GSV0;A0A1D6GSV2;A0A3L6ERK7;A0A804PCD8	A0A096PZ87_MAIZE;A0A1D6GSV0_MAIZE	100283587;ZEAMMB73_Zm00001d014383	3-hydroxyisobutyrate dehydrogenase	50270.9	41782.4	40273.8	43242	42457.5	59061.2	72.47	18417.4	14003.4	72.47	45513.7	33019.1	GO:0051287:NAD binding|GO:0050661:NADP binding|GO:0016491:oxidoreductase activity|GO:0008442:3-hydroxyisobutyrate dehydrogenase activity			GO:0051287:NAD binding|GO:0050661:NADP binding|GO:0016491:oxidoreductase activity|GO:0008442:3-hydroxyisobutyrate dehydrogenase activity	100283587	zma00410
A0A096Q2M8	RNA recognition water-stress protein1	ZEAMMB73_Zm00001d002781	RNA recognition water-stress protein1 OS=Zea mays OX=4577 GN=ZEAMMB73_Zm00001d002781 PE=4 SV=1	A0A096Q2M8;A0A1D6E491	A0A096Q2M8;A0A1D6E480;A0A1D6E491;A0A1D6E492;A0A1D6E493;A0A1D6E495;A0A1D6E496;A0A1D6E497;A0A1D6E499;A0A1D6E4A0;A0A1D6JBG2;A0A1D6JBG6;A0A1D6JBH9;A0A3L6FT44;A0A3L6G9Y4;B4FJP8;Q8LJR0	A0A096Q2M8_MAIZE;A0A1D6E491_MAIZE	ZEAMMB73_Zm00001d002781	RNA recognition water-stress protein1	321423	335286	286831	316811	326567	297271	313841	300513	264219	334213	263295	306743	GO:0003676:nucleic acid binding|GO:0003723:RNA binding			GO:0003676:nucleic acid binding|GO:0003723:RNA binding	100216781	---
A0A096Q3U9	Zinc finger CCCH domain-containing protein 28	ZEAMMB73_Zm00001d003616	Zinc finger CCCH domain-containing protein 28 OS=Zea mays OX=4577 GN=ZEAMMB73_Zm00001d003616 PE=4 SV=1	A0A096Q3U9;A0A1D6EA54;A0A3L6FVJ1	A0A096Q3U9;A0A1D6EA54;A0A3L6FVJ1;C0P8R7	A0A096Q3U9_MAIZE;A0A1D6EA54_MAIZE;A0A3L6FVJ1_MAIZE	ZEAMMB73_Zm00001d003616;Zm00014a_004465	Zinc finger CCCH domain-containing protein 28	4583.3	10591	10932.6	8217.62	22305.4	72.47	11373.3	3083.7	12017.6	72.47	14596.9	6890.84	GO:0046872:metal ion binding			GO:0046872:metal ion binding	100382535	---
A0A096Q578	Protein YIP	103634491	Protein YIP OS=Zea mays OX=4577 GN=103634491 PE=3 SV=1	A0A096Q578;A0A317YEC7	A0A096Q578;A0A317YEC7	A0A096Q578_MAIZE;A0A317YEC7_MAIZE	103634491;YIPF7_1	Protein YIP	24094.7	16642.4	17626.2	28415.4	46529.3	72.47	19108.4	29038.1	21765.7	17024.7	35935.8	30123.8	GO:0016020:membrane|GO:0006888:endoplasmic reticulum to Golgi vesicle-mediated transport	GO:0006888:endoplasmic reticulum to Golgi vesicle-mediated transport	GO:0016020:membrane		103634491	---
A0A096Q745	riboflavin kinase	100280513	riboflavin kinase OS=Zea mays OX=4577 GN=100280513 PE=4 SV=1	A0A096Q745	A0A096Q745;A0A1D6LTG2;A0A1D6LTG3;A0A1D6LTG4;A0A1D6LTG5;A0A1D6LTG6;A0A1D6LTH9;A0A1D6LTI2;A0A1D6LTI4;A0A3L6EF85;B6SHI6	A0A096Q745_MAIZE	100280513	riboflavin kinase	138273	145098	122892	127635	102860	121738	188216	178531	171408	182279	171932	135416	GO:0008531:riboflavin kinase activity|GO:0009231:riboflavin biosynthetic process	GO:0009231:riboflavin biosynthetic process		GO:0008531:riboflavin kinase activity	100280513	zma00740
A0A096Q8A7	Mechanosensitive ion channel protein 3 chloroplastic	103636860	Mechanosensitive ion channel protein 3 chloroplastic OS=Zea mays OX=4577 GN=103636860 PE=3 SV=1	A0A096Q8A7;A0A1D6K694	A0A096Q8A7;A0A1D6K693;A0A1D6K694;A0A317Y393	A0A096Q8A7_MAIZE;A0A1D6K694_MAIZE	103636860;ZEAMMB73_Zm00001d029608	Mechanosensitive ion channel protein 3 chloroplastic	39305.7	39580.6	124127	54485.2	47191.3	156999	9380.17	28401.9	18652.4	17971.3	9597.51	38667.2	GO:0055085:transmembrane transport|GO:0016020:membrane	GO:0055085:transmembrane transport	GO:0016020:membrane		103636860	---
A0A096QBS7	SWIM-type domain-containing protein	ZEAMMB73_Zm00001d030231	SWIM-type domain-containing protein OS=Zea mays OX=4577 GN=ZEAMMB73_Zm00001d030231 PE=4 SV=1	A0A096QBS7	A0A096QBS7	A0A096QBS7_MAIZE	ZEAMMB73_Zm00001d030231	SWIM-type domain-containing protein	20604.5	21344	16881.1	15070.1	16406.4	18005.9	14380.4	29635.2	17743.4	18368	10504.1	16748.6	GO:0005515:protein binding|GO:0008270:zinc ion binding			GO:0005515:protein binding|GO:0008270:zinc ion binding	103637791	---
A0A096QE31	Leucine-rich repeat protein kinase family protein	103632695	Leucine-rich repeat protein kinase family protein OS=Zea mays OX=4577 GN=103632695 PE=3 SV=1	A0A096QE31;A0A1D6N8D3;A0A1D6N8D4;A0A1D6N8D8;A0A1D6N8E0;A0A1D6N8E5;A0A1D6N8F1	A0A096QE31;A0A1D6N8E1;A0A1D6N8E8;A0A1D6N8F1;A0A3L6FHW6;A0A1D6N8D3;A0A1D6N8D4;A0A1D6N8D8;A0A1D6N8D9;A0A1D6N8E0;A0A1D6N8E3;A0A1D6N8E5;A0A1D6N8E9;A0A1D6N8F9	A0A096QE31_MAIZE;A0A1D6N8D3_MAIZE;A0A1D6N8D4_MAIZE;A0A1D6N8D8_MAIZE;A0A1D6N8E0_MAIZE;A0A1D6N8E5_MAIZE;A0A1D6N8F1_MAIZE	103632695;ZEAMMB73_Zm00001d043075	Leucine-rich repeat protein kinase family protein	5520.85	7567.06	10221.6	5320.11	5179.89	6475.22	10475.4	7708.87	6197.93	5263.5	12450.1	6069.81	GO:0005515:protein binding|GO:0004672:protein kinase activity|GO:0006468:protein phosphorylation|GO:0005524:ATP binding	GO:0006468:protein phosphorylation		GO:0005515:protein binding|GO:0004672:protein kinase activity|GO:0005524:ATP binding	103632695	---
A0A096QE47	beta-galactosidase	ZEAMMB73_Zm00001d042654	beta-galactosidase OS=Zea mays OX=4577 GN=ZEAMMB73_Zm00001d042654 PE=3 SV=1	A0A096QE47	A0A096QE47;A0A1D6N5S7;A0A1D6N5S8;A0A1D6N5T0;A0A1D6N5T1;A0A1D6N5T8;A0A3L6FIU8;A0A804NA30;B6U0W2;A0A1D6N5T2;A0A1D6N5T6	A0A096QE47_MAIZE	ZEAMMB73_Zm00001d042654	beta-galactosidase	111888	105464	111183	97900.9	96250.2	94483.7	67061.5	55601.4	63240.5	51116.3	69426	96720.3	GO:0030246:carbohydrate binding|GO:0005975:carbohydrate metabolic process|GO:0004553:hydrolase activity, hydrolyzing O-glycosyl compounds	GO:0005975:carbohydrate metabolic process		GO:0030246:carbohydrate binding|GO:0004553:hydrolase activity, hydrolyzing O-glycosyl compounds	100285111	---
A0A096QEP8	Pentatricopeptide repeat-containing protein	100381630	Pentatricopeptide repeat-containing protein OS=Zea mays OX=4577 GN=100381630 PE=4 SV=1	A0A096QEP8;A0A3L6ELY5	A0A096QEP8;A0A3L6ELY5	A0A096QEP8_MAIZE;A0A3L6ELY5_MAIZE	100381630;At1g71210	Pentatricopeptide repeat-containing protein	6622.42	5303.11	9031.72	7079.82	5875.1	8292.34	72.47	72.47	8544.6	3004.84	72.47	5607.38	GO:0005515:protein binding			GO:0005515:protein binding	100381630	---
A0A096QKD0	SLL1 protein	ZEAMMB73_Zm00001d003653	SLL1 protein OS=Zea mays OX=4577 GN=ZEAMMB73_Zm00001d003653 PE=4 SV=1	A0A096QKD0;A0A3L6ENY3;B6SMM6	A0A096QKD0;A0A3L6ENY3;A0A804MG06;B4FBH2;B6SMM6;B6T385;B6T9P6	A0A096QKD0_MAIZE;A0A3L6ENY3_MAIZE;B6SMM6_MAIZE	100276974;ZEAMMB73_Zm00001d003653;Zm00014a_007914	SLL1 protein	22961.1	19146.8	72.47	21082.3	26404.9	2183.5	1159.79	72.47	11096.7	72.47	72.47	4757.55	---	---	---	---	100272991	---
A0A096QKY4	Os12g0638500-like protein	100381607	Os12g0638500-like protein OS=Zea mays OX=4577 GN=100381607 PE=4 SV=1	A0A096QKY4;A0A3L6FKC9	A0A096QKY4;A0A3L6FKC9;C0HHD8	A0A096QKY4_MAIZE;A0A3L6FKC9_MAIZE	100381607;Zm00014a_031127	Os12g0638500-like protein	72.47	10959.7	10197.7	11522.5	9473.96	7554.95	14559.7	72.47	9473.88	72.47	72.47	6424.95	---	---	---	---	100381607	---
A0A096QLV7	C-type lectin receptor-like tyrosine-protein kinase	100384527	C-type lectin receptor-like tyrosine-protein kinase OS=Zea mays OX=4577 GN=100384527 PE=4 SV=1	A0A096QLV7;A0A3L6FMQ3	A0A096QLV7;A0A3L6FMQ3	A0A096QLV7_MAIZE;A0A3L6FMQ3_MAIZE	100384527;At1g52310	C-type lectin receptor-like tyrosine-protein kinase	72.47	72.47	5377.58	72.47	370.54	6010.92	5702.67	8116.94	72.47	72.47	5904.4	72.47	GO:0004672:protein kinase activity|GO:0004713:protein tyrosine kinase activity|GO:0005524:ATP binding|GO:0006468:protein phosphorylation	GO:0006468:protein phosphorylation		GO:0004672:protein kinase activity|GO:0004713:protein tyrosine kinase activity|GO:0005524:ATP binding	100384527	---
A0A096QNN6	Quinoprotein amine dehydrogenase beta chain-like	ZEAMMB73_Zm00001d018316	Quinoprotein amine dehydrogenase beta chain-like OS=Zea mays OX=4577 GN=ZEAMMB73_Zm00001d018316 PE=4 SV=1	A0A096QNN6;A0A1D6HMH4;A0A1D6HMH5;A0A1D6HMH9;A0A1D6HMI1;A0A1D6HMI2;A0A1D6HMI4;A0A1D6HMI5;A0A1D6HMK4;A0A1D6HMK6;A0A1D6HMK8	A0A096QNN6;A0A1D6HMG3;A0A1D6HMG7;A0A1D6HMH2;A0A1D6HMH4;A0A1D6HMH5;A0A1D6HMH6;A0A1D6HMH8;A0A1D6HMH9;A0A1D6HMI1;A0A1D6HMI2;A0A1D6HMI3;A0A1D6HMI4;A0A1D6HMI5;A0A1D6HMJ8;A0A1D6HMK3;A0A1D6HMK4;A0A1D6HMK6;A0A1D6HMK8;A0A1D6HML0;A0A1D6QCL6;A0A1D6QCL8;A0A1D6QCL9;A0A1D6QCM3;A0A1D6QCM5;A0A1D6QCM7;A0A1D6QCN9;A0A1D6QCP0;A0A1D6QCP1;A0A1D6QCP2;A0A1D6QCP3;A0A1D6QCP7;A0A1D6QCP8;A0A1D6QCQ0;A0A1D6QCQ2;A0A1D6QCQ4;A0A…	A0A096QNN6_MAIZE;A0A1D6HMH4_MAIZE;A0A1D6HMH5_MAIZE;A0A1D6HMH9_MAIZE;A0A1D6HMI1_MAIZE;A0A1D6HMI2_MAIZE;A0A1D6HMI4_MAIZE;A0A1D6HMI5_MAIZE;A0A1D6HMK4_MAIZE;A0A1D6HMK6_MAIZE;A0A1D6HMK8_MAIZE	ZEAMMB73_Zm00001d018316	Quinoprotein amine dehydrogenase beta chain-like	18912.4	24816.8	19445.4	20399.1	20308.4	21205.7	72.47	14961.1	12611.5	11329.5	10747.9	17037.4	GO:0006886:intracellular protein transport|GO:0005515:protein binding|GO:0034066:Ric1-Rgp1 guanyl-nucleotide exchange factor complex	GO:0006886:intracellular protein transport	GO:0034066:Ric1-Rgp1 guanyl-nucleotide exchange factor complex	GO:0005515:protein binding	103627831	---
A0A096QP96	Blue copper protein	541713	Blue copper protein OS=Zea mays OX=4577 GN=541713 PE=4 SV=1	A0A096QP96;A0A3L6E024	A0A096QP96;A0A3L6E024;B6TCC4;O82576	A0A096QP96_MAIZE;A0A3L6E024_MAIZE	541713;BCP_0	Blue copper protein	19581.6	18367.9	7666.84	5110.8	4240.86	2825.75	3183.3	72.47	5866.13	3027.89	72.47	333.142	GO:0009055:electron transfer activity			GO:0009055:electron transfer activity	541713	---
A0A096QP97	Proton pump-interactor 1	103632614	Proton pump-interactor 1 OS=Zea mays OX=4577 GN=103632614 PE=4 SV=1	A0A096QP97	A0A096QP97;A0A096RIV3;A0A1D6EP68;A0A1D6EP71;A0A1D6EP72;A0A1D6EP74;A0A1D6I2K3;A0A1D6I2K4;A0A1D6I2K6;A0A1D6I2K7;A0A3L6DXM0;A0A3L6FY47;A0A3L6FZB8;A0A804Q9J5	A0A096QP97_MAIZE	103632614	Proton pump-interactor 1	166225	188469	181760	221315	218582	241212	116241	141936	161672	176487	138020	212728	---	---	---	---	103632614	---
A0A096QR66	Elongation factor G, mitochondrial	100381906	Elongation factor G, mitochondrial OS=Zea mays OX=4577 GN=100381906 PE=3 SV=1	A0A096QR66;A0A1D6LBQ4;A0A1D6LBQ9;A0A804M788	A0A096QR66;A0A1D6LBQ4;A0A1D6LBQ9;A0A317YAF3;A0A804M788;A0A1D6LBQ7;A0A1D6LBQ8;A0A1D6LBR4;A0A804M785	A0A096QR66_MAIZE;A0A1D6LBQ4_MAIZE;A0A1D6LBQ9_MAIZE;A0A804M788_MAIZE	100381906;ZEAMMB73_Zm00001d034826	Elongation factor G, mitochondrial	47973.2	38322.8	29661	48000.4	49131	33535.6	25109.6	27842.1	26455	27882.2	22882.3	42359.3	GO:0006414:translational elongation|GO:0003746:translation elongation factor activity|GO:0005525:GTP binding|GO:0003924:GTPase activity	GO:0006414:translational elongation		GO:0003746:translation elongation factor activity|GO:0005525:GTP binding|GO:0003924:GTPase activity	100381906	---
A0A096QRL3	Nana plant2	ZEAMMB73_Zm00001d014887	Nana plant2 OS=Zea mays OX=4577 GN=ZEAMMB73_Zm00001d014887 PE=4 SV=1	A0A096QRL3;A0A3L6EK11	A0A096QRL3;A0A1D6GX74;A0A3L6EK11;B4FMS8;Q5YFA2	A0A096QRL3_MAIZE;A0A3L6EK11_MAIZE	DIM_0;ZEAMMB73_Zm00001d014887	Nana plant2	280264	265856	227610	292307	275998	227630	111309	139311	184898	134911	133733	296459	GO:0050660:flavin adenine dinucleotide binding|GO:0071949:FAD binding			GO:0050660:flavin adenine dinucleotide binding|GO:0071949:FAD binding	542549	zma00100
A0A096QRW1	Chlorophyll a-b binding protein, chloroplastic	ZEAMMB73_Zm00001d021784	Chlorophyll a-b binding protein, chloroplastic OS=Zea mays OX=4577 GN=ZEAMMB73_Zm00001d021784 PE=3 SV=1	A0A096QRW1;A0A3L6E0M2	A0A096QRW1;A0A3L6E0M2;B6SUM9	A0A096QRW1_MAIZE;A0A3L6E0M2_MAIZE	LHBC;ZEAMMB73_Zm00001d021784	Chlorophyll a-b binding protein, chloroplastic	6.69648e+06	7.01977e+06	1.03637e+06	6.17089e+06	6.11419e+06	884498	765873	1.23709e+06	2.17712e+06	809246	1.05139e+06	4.77669e+06	GO:0016020:membrane|GO:0009765:photosynthesis, light harvesting	GO:0009765:photosynthesis, light harvesting	GO:0016020:membrane		100284154	zma00196
A0A096QRZ7	RING-type E3 ubiquitin transferase	100501378	RING-type E3 ubiquitin transferase OS=Zea mays OX=4577 GN=100501378 PE=4 SV=1	A0A096QRZ7;A0A1D6LDT6;A0A3L6EEU0;A0A804PRL1	A0A096QRZ7;A0A1D6LDT6;A0A3L6EEU0;A0A804PRL1;A0A1D6LDT5;A0A1D6LDT8	A0A096QRZ7_MAIZE;A0A1D6LDT6_MAIZE;A0A3L6EEU0_MAIZE;A0A804PRL1_MAIZE	100501378;Zm00014a_007808	RING-type E3 ubiquitin transferase	54578.8	49890	41785.5	51145	64032.4	37536.6	57165.5	50254.3	79705	51313.3	58795.4	54666.4	GO:0016567:protein ubiquitination|GO:0004842:ubiquitin-protein transferase activity|GO:0005515:protein binding	GO:0016567:protein ubiquitination		GO:0004842:ubiquitin-protein transferase activity|GO:0005515:protein binding	100501378	---
A0A096QTB8	OSJNBa0059D20.8-like protein	100274149	OSJNBa0059D20.8-like protein OS=Zea mays OX=4577 GN=100274149 PE=3 SV=1	A0A096QTB8;A0A1D6MYT8;A0A3L6FC48;A0A8J8XQ05;B4FCW8	A0A8J8XQ05;B4FCW8;B4FZB3;A0A096QTB8;A0A1D6MYT8;A0A3L6FC48	A0A096QTB8_MAIZE;A0A1D6MYT8_MAIZE;A0A3L6FC48_MAIZE;A0A8J8XQ05_MAIZE;B4FCW8_MAIZE	100274149;ZEAMMB73_Zm00001d041855;Zm00014a_035305	OSJNBa0059D20.8-like protein	72.47	72.47	10755.3	72.47	4444.28	9179.52	72.47	72.47	6861.92	72.47	72.47	3851.14	GO:0006488:dolichol-linked oligosaccharide biosynthetic process	GO:0006488:dolichol-linked oligosaccharide biosynthetic process			100274149	zma00510
A0A096QVF7	ferroxidase	ZEAMMB73_Zm00001d043259	ferroxidase OS=Zea mays OX=4577 GN=ZEAMMB73_Zm00001d043259 PE=2 SV=1	A0A096QVF7	A0A096QVF7;A0A1D6N9T2;A0A3L6FJ90;B6TSR5	A0A096QVF7_MAIZE	ZEAMMB73_Zm00001d043259	ferroxidase	57671.2	57010	46307.6	78462	58532.3	36949.3	26460.1	37268.4	27207.5	41503.5	37979.8	53471.4	GO:0004322:ferroxidase activity|GO:0008199:ferric iron binding|GO:0016226:iron-sulfur cluster assembly|GO:0005739:mitochondrion	GO:0016226:iron-sulfur cluster assembly	GO:0005739:mitochondrion	GO:0004322:ferroxidase activity|GO:0008199:ferric iron binding	100284365	zma00860
A0A096QYB9	Calcium-binding EF hand family protein	ZEAMMB73_Zm00001d016347	Calcium-binding EF hand family protein OS=Zea mays OX=4577 GN=ZEAMMB73_Zm00001d016347 PE=4 SV=1	A0A096QYB9;A0A1D6H6U8;A0A804PH37;B4FVI6	A0A096QYB9;A0A1D6H6U8;A0A3L6EHD9;A0A804PH37;B4FVI6	A0A096QYB9_MAIZE;A0A1D6H6U8_MAIZE;A0A804PH37_MAIZE;B4FVI6_MAIZE	100273434;ZEAMMB73_Zm00001d016347	Calcium-binding EF hand family protein	72.47	72.47	8212	5400.63	2506.99	8045.58	3656.79	3967.24	5911.75	799.639	72.47	2266.7	GO:0005509:calcium ion binding			GO:0005509:calcium ion binding	100273329	---
A0A096QYL8	Defective in cullin neddylation protein	100283419	Defective in cullin neddylation protein OS=Zea mays OX=4577 GN=100283419 PE=4 SV=1	A0A096QYL8	A0A096QYL8;B6U6S5;C0PJ32	A0A096QYL8_MAIZE	100283419	Defective in cullin neddylation protein	72.47	72.47	8062	72.47	7279.47	4569.83	9083.5	9195.24	5118.85	9323.31	4103.89	5008.15	---	---	---	---	100283419	---
A0A096R0K1	Polypyrimidine tract-binding protein homolog 3	100383701	Polypyrimidine tract-binding protein homolog 3 OS=Zea mays OX=4577 GN=100383701 PE=4 SV=1	A0A096R0K1;A0A804Q3A0	A0A096R0K1;A0A3L6DLI0;A0A3L6EAG4;A0A804Q1A2;A0A804Q3A0;C0PF88	A0A096R0K1_MAIZE;A0A804Q3A0_MAIZE	100383701	Polypyrimidine tract-binding protein homolog 3	352161	352316	103785	323643	302336	112339	210832	244403	239563	229924	214156	264831	GO:0003676:nucleic acid binding|GO:0005634:nucleus|GO:0003723:RNA binding|GO:0006397:mRNA processing	GO:0006397:mRNA processing	GO:0005634:nucleus	GO:0003676:nucleic acid binding|GO:0003723:RNA binding	100383343	---
A0A096R1K6	Splicing factor CC1-like	100383130	Splicing factor CC1-like OS=Zea mays OX=4577 GN=100383130 PE=4 SV=1	A0A096R1K6;A0A1D6GQ70;A0A1D6GQ71	A0A096R1K6;A0A1D6GQ70;A0A1D6GQ71;A0A1D6GQ87	A0A096R1K6_MAIZE;A0A1D6GQ70_MAIZE;A0A1D6GQ71_MAIZE	100383130;ZEAMMB73_Zm00001d014138	Splicing factor CC1-like	116629	100210	126983	124826	157760	160449	79003.6	117615	87934.4	99357.4	105563	106372	GO:0005634:nucleus|GO:0003676:nucleic acid binding|GO:0003723:RNA binding|GO:0006397:mRNA processing	GO:0006397:mRNA processing	GO:0005634:nucleus	GO:0003676:nucleic acid binding|GO:0003723:RNA binding	100383130	---
A0A096R5P3	GTP-binding protein OBGC chloroplastic	100382114	GTP-binding protein OBGC chloroplastic OS=Zea mays OX=4577 GN=100382114 PE=3 SV=1	A0A096R5P3;A0A1D6F3W0;A0A3L6FV00	A0A096R5P3;A0A3L6FV00;C0P4J0;A0A1D6F3W0	A0A096R5P3_MAIZE;A0A1D6F3W0_MAIZE;A0A3L6FV00_MAIZE	100382114;OBGC1_2;ZEAMMB73_Zm00001d007117	GTP-binding protein OBGC chloroplastic	434767	424582	345951	332458	326166	356895	117109	123465	132351	88991	103546	329817	GO:0005525:GTP binding|GO:0000287:magnesium ion binding|GO:0003924:GTPase activity|GO:0000166:nucleotide binding			GO:0005525:GTP binding|GO:0000287:magnesium ion binding|GO:0003924:GTPase activity|GO:0000166:nucleotide binding	100382114	---
A0A096R6D0	Peptidyl-prolyl cis-trans isomerase	100193083	Peptidyl-prolyl cis-trans isomerase OS=Zea mays OX=4577 GN=100193083 PE=3 SV=1	A0A096R6D0;A0A3L6GDR1	A0A096R6D0;A0A1D6F7C5;A0A1D6JC30;A0A3L6FS67;A0A3L6G4P5;B6TSE8;A0A3L6GDR1;A0A804LXX9;A0A804RKB0;B4FDQ5;B4FIB7	A0A096R6D0_MAIZE;A0A3L6GDR1_MAIZE	100193083;CYP23_0	Peptidyl-prolyl cis-trans isomerase	28848.2	22283.8	45361.8	15712.4	12669.2	23469.9	32709.5	16407	72.47	13965.3	15068.6	15927.8	GO:0000413:protein peptidyl-prolyl isomerization|GO:0003755:peptidyl-prolyl cis-trans isomerase activity	GO:0000413:protein peptidyl-prolyl isomerization		GO:0003755:peptidyl-prolyl cis-trans isomerase activity	100193083	---
A0A096R6Z8	Heat shock 70 kDa protein 6 chloroplastic	ZEAMMB73_Zm00001d033591	Heat shock 70 kDa protein 6 chloroplastic OS=Zea mays OX=4577 GN=ZEAMMB73_Zm00001d033591 PE=3 SV=1	A0A096R6Z8;A0A317Y7M0	A0A096R6Z8;A0A1D6GK64;A0A3L6EV10;A0A1D6L092;A0A317Y7M0;B8A3D0	A0A096R6Z8_MAIZE;A0A317Y7M0_MAIZE	HSP70_10;ZEAMMB73_Zm00001d033591	Heat shock 70 kDa protein 6 chloroplastic	1.38161e+07	1.18393e+07	1.4062e+07	1.27711e+07	1.26829e+07	1.36703e+07	3.37303e+06	2.93567e+06	2.74387e+06	3.90631e+06	3.08737e+06	1.58308e+07	GO:0006457:protein folding|GO:0140662:ATP-dependent protein folding chaperone|GO:0051082:unfolded protein binding|GO:0005524:ATP binding	GO:0006457:protein folding		GO:0140662:ATP-dependent protein folding chaperone|GO:0051082:unfolded protein binding|GO:0005524:ATP binding	103625973	zma04141
A0A096R7Z5	Protein root UVB sensitive 6	100277253	Protein root UVB sensitive 6 OS=Zea mays OX=4577 GN=100277253 PE=3 SV=1	A0A096R7Z5;A0A1D6N5B0;A0A1D6N5B3;A0A3L6FBW9;A0A804N9R6	A0A096R7Z5;A0A1D6G7D6;A0A1D6G7D7;A0A1D6G7D8;A0A1D6N5B0;A0A1D6N5B1;A0A1D6N5B3;A0A3L6DL29;A0A3L6FBW9;A0A804N9R6;A0A804QXE7;A0A804QZ16;B4FPC5;B6TRJ8	A0A096R7Z5_MAIZE;A0A1D6N5B0_MAIZE;A0A1D6N5B3_MAIZE;A0A3L6FBW9_MAIZE;A0A804N9R6_MAIZE	100277253;ZEAMMB73_Zm00001d042585;Zm00014a_019286	Protein root UVB sensitive 6	21494.6	18388.3	22226.6	19781.4	17269	22928.1	22128.4	11412.5	8367.11	19374	27957.3	9452.7	---	---	---	---	100277253	---
A0A096R9U6	Nuclear factor Y subunit C10	103644329	Nuclear factor Y subunit C10 OS=Zea mays OX=4577 GN=103644329 PE=4 SV=1	A0A096R9U6	A0A096R9U6;A0A804M7J1	A0A096R9U6_MAIZE	103644329	Nuclear factor Y subunit C10	10190.5	10241.5	11930.8	8913.64	9517.9	19281.9	11388.9	4732.88	10790.7	72.47	72.47	8821.23	GO:0046982:protein heterodimerization activity			GO:0046982:protein heterodimerization activity	103644329	---
A0A096RB21	Protein binding protein	100284381	Protein binding protein OS=Zea mays OX=4577 GN=100284381 PE=4 SV=1	A0A096RB21;A0A1D6IA00;A0A1D6IA04;A0A1D6IA05;A0A1D6IA06;A0A3L6E2T8;A0A3L6E3P3;A0A804QBT6	A0A096RB21;A0A1D6IA00;A0A1D6IA04;A0A1D6IA05;A0A1D6IA06;A0A3L6E2T8;A0A3L6E3P3;A0A804QBT6;B6TSW8	A0A096RB21_MAIZE;A0A1D6IA00_MAIZE;A0A1D6IA04_MAIZE;A0A1D6IA05_MAIZE;A0A1D6IA06_MAIZE;A0A3L6E2T8_MAIZE;A0A3L6E3P3_MAIZE;A0A804QBT6_MAIZE	100284381;ZEAMMB73_Zm00001d021314;Zm00014a_004133	Protein binding protein	72.47	72.47	72.47	72.47	30245.9	72.47	29973.2	39046.2	36706.7	26564.2	26825	31748.6	---	---	---	---	100284381	---
A0A096RBT2	aminodeoxychorismate lyase	100192017	aminodeoxychorismate lyase OS=Zea mays OX=4577 GN=100192017 PE=4 SV=1	A0A096RBT2;A0A3L6FJJ7;A0A804MXE1	A0A096RBT2;A0A3L6FJJ7;A0A804MXE1;B4FB06	A0A096RBT2_MAIZE;A0A3L6FJJ7_MAIZE;A0A804MXE1_MAIZE	100192017;DAAT_1	aminodeoxychorismate lyase	364642	424392	438609	321213	258780	310595	502248	517922	378002	514693	483930	392510	GO:0030170:pyridoxal phosphate binding|GO:0046656:folic acid biosynthetic process|GO:0008696:4-amino-4-deoxychorismate lyase activity|GO:0003824:catalytic activity	GO:0046656:folic acid biosynthetic process		GO:0030170:pyridoxal phosphate binding|GO:0008696:4-amino-4-deoxychorismate lyase activity|GO:0003824:catalytic activity	100192017	zma00790
A0A096RC05	Uncharacterized protein	ZEAMMB73_Zm00001d015889	Uncharacterized protein OS=Zea mays OX=4577 GN=ZEAMMB73_Zm00001d015889 PE=4 SV=1	A0A096RC05	A0A096RC05	A0A096RC05_MAIZE	ZEAMMB73_Zm00001d015889	Uncharacterized protein	8134.59	8986.84	18310.5	6413.4	10243.5	26944.8	72.47	9373.86	72.47	24256	12074.8	2931.19	---	---	---	---	103626874	---
A0A096RF35	Small ribosomal subunit protein mS29	100384409	Small ribosomal subunit protein mS29 OS=Zea mays OX=4577 GN=100384409 PE=3 SV=1	A0A096RF35;A0A1D6F8J6;A0A3L6G483	A0A096RF35;A0A1D6F8J6;A0A3L6G483	A0A096RF35_MAIZE;A0A1D6F8J6_MAIZE;A0A3L6G483_MAIZE	100384409;ZEAMMB73_Zm00001d007754;Zm00014a_008092	Small ribosomal subunit protein mS29	88702.1	66591.1	97707.4	73585.7	90240.9	118304	73089.2	85107.4	116340	54509.5	85215.5	67718.3	---	---	---	---	100384409	---
A0A096RF51	RNA helicase	100279527	RNA helicase OS=Zea mays OX=4577 GN=100279527 PE=4 SV=1	A0A096RF51;A0A3L6FTJ7	A0A096RF51;A0A3L6FTJ7;A0A1D6F8J9	A0A096RF51_MAIZE;A0A3L6FTJ7_MAIZE	100279527;Zm00014a_008085	RNA helicase	101297	82664.3	19797.7	88007.7	103990	14165.9	68295.2	78589.4	164919	65265.7	177584	92625.8	GO:0003676:nucleic acid binding|GO:0005524:ATP binding|GO:0003724:RNA helicase activity			GO:0003676:nucleic acid binding|GO:0005524:ATP binding|GO:0003724:RNA helicase activity	100279527	---
A0A096RFR6	Eukaryotic translation initiation factor 3 subunit A	542747	Eukaryotic translation initiation factor 3 subunit A OS=Zea mays OX=4577 GN=542747 PE=3 SV=1	A0A096RFR6;A0A1D6MHU9;A0A1D6MHV3;A0A1D6MHV8;A0A1D6MHW1;A0A804MYL7	A0A096RFR6;A0A804MYL7;A0A1D6MHU9;A0A1D6MHV3;A0A1D6MHV8;A0A1D6MHW1;B4FGC9	A0A096RFR6_MAIZE;A0A1D6MHU9_MAIZE;A0A1D6MHV3_MAIZE;A0A1D6MHV8_MAIZE;A0A1D6MHW1_MAIZE;A0A804MYL7_MAIZE	542747;ZEAMMB73_Zm00001d039518	Eukaryotic translation initiation factor 3 subunit A	72.47	72.47	72.47	72.47	72.47	72.47	10594.2	11737.7	13155.7	19893.5	22904.9	385118	GO:0005852:eukaryotic translation initiation factor 3 complex		GO:0005852:eukaryotic translation initiation factor 3 complex		542747	---
A0A096RG04	SOUL heme-binding family protein	100273729	SOUL heme-binding family protein OS=Zea mays OX=4577 GN=100273729 PE=3 SV=1	A0A096RG04;A0A3L6FJC6	A0A096RG04;A0A3L6FJC6;B6T0C0;B6TNW5;C4JBZ8	A0A096RG04_MAIZE;A0A3L6FJC6_MAIZE	100273729;HEBP2_1	SOUL heme-binding family protein	991900	1.10568e+06	931313	1.03303e+06	889307	693533	848010	726038	893019	669860	577720	863183	---	---	---	---	100273098	---
A0A096RG90	YlmG homolog protein 1-2 chloroplastic	103632033	YlmG homolog protein 1-2 chloroplastic OS=Zea mays OX=4577 GN=103632033 PE=4 SV=1	A0A096RG90	A0A096RG90	A0A096RG90_MAIZE	103632033	YlmG homolog protein 1-2 chloroplastic	146357	135321	183911	174039	147314	208239	54416.7	67954.7	40253	56263.8	23699.3	132205	GO:0016020:membrane		GO:0016020:membrane		103632033	---
A0A096RII5	Splicing factor, arginine/serine-rich 7	100283326	Splicing factor, arginine/serine-rich 7 OS=Zea mays OX=4577 GN=100283326 PE=3 SV=1	A0A096RII5;A0A3L6DZ64;A0A804QET5	A0A096RII5;A0A3L6DZ64;A0A804QET5;B6TH44	A0A096RII5_MAIZE;A0A3L6DZ64_MAIZE;A0A804QET5_MAIZE	100283326;Snrnp27	Splicing factor, arginine/serine-rich 7	33800.6	20849.9	8256.26	38203.1	28241.1	11012.7	21014.6	26621	41478	23995.5	16182	28417.7	GO:0008380:RNA splicing	GO:0008380:RNA splicing			100283326	zma03040
A0A096RK27	Two-component response regulator	ZEAMMB73_Zm00001d028265	Two-component response regulator OS=Zea mays OX=4577 GN=ZEAMMB73_Zm00001d028265 PE=4 SV=1	A0A096RK27;A0A1D6JU17;A0A317Y0D6;Q9AV93	Q9AV93;A0A096RK27;A0A1D6JU17;A0A1D6JU22;A0A317Y0D6	A0A096RK27_MAIZE;A0A1D6JU17_MAIZE;A0A317Y0D6_MAIZE;Q9AV93_MAIZE	RR21_1;ZEAMMB73_Zm00001d028265;ZmRR8	Two-component response regulator	20288.6	15407.3	20036.6	17582.4	17497.8	14191.9	72.47	17922.1	17404.4	17677	20295.2	8390.87	GO:0000160:phosphorelay signal transduction system|GO:0003677:DNA binding|GO:0009736:cytokinin-activated signaling pathway	GO:0000160:phosphorelay signal transduction system|GO:0009736:cytokinin-activated signaling pathway		GO:0003677:DNA binding	541636	zma04075
A0A096RKC4	D-aminoacyl-tRNA deacylase	100282840	D-aminoacyl-tRNA deacylase OS=Zea mays OX=4577 GN=100282840 PE=3 SV=1	A0A096RKC4;A0A1D6MJT4;A0A3L6FNY0;C0HJ03	A0A096RKC4;A0A1D6MJT4;B6TBW6;C0HJ03;A0A3L6FNY0;B6TM96	A0A096RKC4_MAIZE;A0A1D6MJT4_MAIZE;A0A3L6FNY0_MAIZE;C0HJ03_MAIZE	100282840;ZEAMMB73_Zm00001d039620;dtd	D-aminoacyl-tRNA deacylase	25241	26880.5	72.47	23687.6	39310.2	4318.34	38934	32991.9	25763.4	48176.2	25230.7	40329.6	GO:0005737:cytoplasm|GO:0051499:D-aminoacyl-tRNA deacylase activity|GO:0002161:aminoacyl-tRNA editing activity		GO:0005737:cytoplasm	GO:0051499:D-aminoacyl-tRNA deacylase activity|GO:0002161:aminoacyl-tRNA editing activity	100282840	---
A0A096RKK3	Chloroplast outer envelope protein 86 isoform 1	100281578	Chloroplast outer envelope protein 86 isoform 1 OS=Zea mays OX=4577 GN=100281578 PE=3 SV=1	A0A096RKK3;A0A1D6LF54;A0A8J8YP57	A0A096RKK3;A0A1D6LF54;A0A8J8YP57;B6SWQ4;B7ZY26	A0A096RKK3_MAIZE;A0A1D6LF54_MAIZE;A0A8J8YP57_MAIZE	100281578;Zm00014a_010223	Chloroplast outer envelope protein 86 isoform 1	7032.12	6172.73	10571.6	12553.8	72.47	72.47	72.47	19551.5	5718.42	6862.69	72.47	5969.55	GO:0045036:protein targeting to chloroplast|GO:0005525:GTP binding|GO:0009707:chloroplast outer membrane|GO:0003924:GTPase activity	GO:0045036:protein targeting to chloroplast	GO:0009707:chloroplast outer membrane	GO:0005525:GTP binding|GO:0003924:GTPase activity	100281578	---
A0A096RKQ9	Phosphoribosylanthranilate transferase isoform 1	100285739	Phosphoribosylanthranilate transferase isoform 1 OS=Zea mays OX=4577 GN=100285739 PE=3 SV=1	A0A096RKQ9;A0A8J8YLL7	A0A096RKQ9;A0A804R2M3;A0A804R870;A0A8J8Y2B2;A0A8J8YLL7;B6U8U3;C0P6C6;K7VBA9	A0A096RKQ9_MAIZE;A0A8J8YLL7_MAIZE	100285739;FTIP1_0	Phosphoribosylanthranilate transferase isoform 1	233679	129257	177684	162046	112699	246016	86711.1	193821	116795	190387	120209	126817	---	---	---	---	100285739	---
A0A096RL35	Coiled-coil domain-containing protein 124	107648858	Coiled-coil domain-containing protein 124 OS=Zea mays OX=4577 GN=107648858 PE=3 SV=1	A0A096RL35	A0A096RL35;A0A3L6G2H2;A0A804MBX9	A0A096RL35_MAIZE	107648858	Coiled-coil domain-containing protein 124	46250.3	49469.8	92423.9	51956.3	32420	48958.6	44542.7	48765.5	58409.7	32363.9	34270.4	47299.8	---	---	---	---	107648858	---
A0A096RL53	GTP-binding protein chloroplastic	ZEAMMB73_Zm00001d033866	GTP-binding protein chloroplastic OS=Zea mays OX=4577 GN=ZEAMMB73_Zm00001d033866 PE=4 SV=1	A0A096RL53;A0A1D6L2Z3;A0A1D6L2Z5;A0A317Y6X5;A0A317Y6Y1;A0A317YJN4;A0A317YJY2	A0A096RL53;A0A1D6L2Z3;A0A1D6L2Z5;A0A1D6L2Z6;A0A317Y6X5;A0A317Y6Y1;A0A317YJE8;A0A317YJN4;A0A317YJY2;A0A804M394;B7ZWU8	A0A096RL53_MAIZE;A0A1D6L2Z3_MAIZE;A0A1D6L2Z5_MAIZE;A0A317Y6X5_MAIZE;A0A317Y6Y1_MAIZE;A0A317YJN4_MAIZE;A0A317YJY2_MAIZE	ZEAMMB73_Zm00001d033866;Zm00014a_010508;Zm00014a_010510	GTP-binding protein chloroplastic	10377.2	6010.6	6641.1	8395.56	8084.72	5826.12	72.47	82590.6	28955.5	50771.1	45053.4	8937.57	GO:0005525:GTP binding			GO:0005525:GTP binding	100279198	---
A0A096RNZ9	Kinesin-like protein KIN-7D mitochondrial	103643373	Kinesin-like protein KIN-7D mitochondrial OS=Zea mays OX=4577 GN=103643373 PE=3 SV=1	A0A096RNZ9;A0A1D6KQV7;A0A1D6KQV8;A0A1D6KQV9;A0A1D6KQW8;A0A317YBP5	A0A096RNZ9;A0A1D6GMT5;A0A1D6GMT7;A0A1D6GMU7;A0A1D6GMV4;A0A1D6GMV7;A0A1D6GMY1;A0A1D6KQV7;A0A1D6KQV8;A0A1D6KQV9;A0A1D6KQW8;A0A1D6KQX0;A0A1D6KQX4;A0A1D6KQY2;A0A1D6KQY4;A0A1D6KR06;A0A317YBP5;A0A3L6ENL2;A0A804PAJ1	A0A096RNZ9_MAIZE;A0A1D6KQV7_MAIZE;A0A1D6KQV8_MAIZE;A0A1D6KQV9_MAIZE;A0A1D6KQW8_MAIZE;A0A317YBP5_MAIZE	103643373;ZEAMMB73_Zm00001d032464;Zm00014a_039013	Kinesin-like protein KIN-7D mitochondrial	4647.4	72.47	4294.48	12802.6	8874.01	6414.46	72.47	13255.1	15529.3	16567.6	23792.9	6534.86	GO:0003777:microtubule motor activity|GO:0005524:ATP binding|GO:0007018:microtubule-based movement|GO:0008017:microtubule binding	GO:0007018:microtubule-based movement		GO:0003777:microtubule motor activity|GO:0005524:ATP binding|GO:0008017:microtubule binding	103643373	zma04814
A0A096RQJ0	DEAD-box ATP-dependent RNA helicase 53	100501766	DEAD-box ATP-dependent RNA helicase 53 OS=Zea mays OX=4577 GN=100501766 PE=4 SV=1	A0A096RQJ0;A0A317Y6Y4	A0A096RQJ0;A0A1D6KG45;A0A317Y6Y4;C0P7U9	A0A096RQJ0_MAIZE;A0A317Y6Y4_MAIZE	100501766;Zm00014a_036674	DEAD-box ATP-dependent RNA helicase 53	66043.2	59140.6	45201.9	76961.2	78521.5	61752.4	91894.9	93228.6	83823.7	113163	100762	61746.2	GO:0003676:nucleic acid binding|GO:0005524:ATP binding			GO:0003676:nucleic acid binding|GO:0005524:ATP binding	100501766	---
A0A096RRB4	polynucleotide adenylyltransferase	100382126	polynucleotide adenylyltransferase OS=Zea mays OX=4577 GN=100382126 PE=3 SV=1	A0A096RRB4;A0A804PWQ3;A0A804PXT5;A0A8J8XHW9;C0P4N8	A0A1D6P1Q5;A0A1D6P1R2;A0A1D6P1S0;A0A804PWQ3;A0A804PXT5;A0A804R387;A0A804R3S2;C0P4N8;A0A096RRB4;A0A1D6P1Q8;A0A1D6P1R1;A0A1D6P1S2;A0A1D6P1T1;A0A1D6P1T9;A0A3L6DCL5;A0A3L6DCQ2;A0A8J8XHW9;C4J9U8;A0A1D6P1Q9;A0A1D6P1R3;A0A1D6P1R4;A0A1D6P1R9;A0A1D6P1T5;A0A1D6P1T7;A0A1D6P1U3	A0A096RRB4_MAIZE;A0A804PWQ3_MAIZE;A0A804PXT5_MAIZE;A0A8J8XHW9_MAIZE;C0P4N8_MAIZE	100382126;Zm00014a_024152	polynucleotide adenylyltransferase	22621.4	12499.4	15378.6	21696.6	22787.7	24256.2	15153	12586	14442	9599.81	17215.6	16101.8	GO:0016779:nucleotidyltransferase activity|GO:0031123:RNA 3'-end processing|GO:0004652:obsolete polynucleotide adenylyltransferase activity|GO:0003723:RNA binding|GO:0043631:RNA polyadenylation	GO:0031123:RNA 3'-end processing|GO:0043631:RNA polyadenylation		GO:0016779:nucleotidyltransferase activity|GO:0004652:obsolete polynucleotide adenylyltransferase activity|GO:0003723:RNA binding	100382126	zma03015
A0A096RRD4	ABC transporter E family member 2	103634615	ABC transporter E family member 2 OS=Zea mays OX=4577 GN=103634615 PE=4 SV=1	A0A096RRD4;A0A1D6K1X2	A0A096RRD4;A0A1D6K1W7;A0A1D6K1X0;A0A1D6K1X2;A0A1D6PB09;A0A1D6PB11;A0A1D6PB13;A0A1D6PB14;A0A317Y5N6;A0A804LJS2;A0A979HKR0;K7WDQ7	A0A096RRD4_MAIZE;A0A1D6K1X2_MAIZE	103634615;ZEAMMB73_Zm00001d029044	ABC transporter E family member 2	402003	377262	380146	377473	423521	266595	132475	165682	159217	123420	113411	320788	GO:0005524:ATP binding|GO:0016887:ATP hydrolysis activity			GO:0005524:ATP binding|GO:0016887:ATP hydrolysis activity	103634615	---
A0A096RSU8	Peptidase family M48 family protein	ZEAMMB73_Zm00001d040221	Peptidase family M48 family protein OS=Zea mays OX=4577 GN=ZEAMMB73_Zm00001d040221 PE=3 SV=1	A0A096RSU8;A0A1D6MP97	A0A3L6F1P2;A0A096RSU8;A0A1D6FAS5;A0A1D6MP97;A0A1D6QMN0;B6TA12;C4J0Q2	A0A096RSU8_MAIZE;A0A1D6MP97_MAIZE	ZEAMMB73_Zm00001d040221	Peptidase family M48 family protein	102207	112669	41347.1	83149.7	101682	40686.3	64386.1	143505	91144.2	73843.1	73748.9	84808.7	GO:0004222:metalloendopeptidase activity|GO:0006508:proteolysis	GO:0006508:proteolysis		GO:0004222:metalloendopeptidase activity	100191294	---
A0A096RU22	Sulfhydryl oxidase	606424	Sulfhydryl oxidase OS=Zea mays OX=4577 GN=606424 PE=4 SV=1	A0A096RU22;A0A1D6MBW0;A0A3L6ED02;A0A3L6EE19;A0A804Q398;Q5EUC0	A0A096RU22;A0A1D6MBW0;A0A3L6ED02;A0A3L6EE19;A0A804Q398;Q5EUC0;A0A1D6MBW3;A0A1D6MBW7	A0A096RU22_MAIZE;A0A1D6MBW0_MAIZE;A0A3L6ED02_MAIZE;A0A3L6EE19_MAIZE;A0A804Q398_MAIZE;Q5EUC0_MAIZE	606424;TEL1;ZEAMMB73_Zm00001d038927;Zm00014a_008608	Sulfhydryl oxidase	18552.1	17782.2	15760.2	19842	11678	23866.4	72.47	27601.6	19898.2	72.47	9342.3	27266	GO:0016972:thiol oxidase activity|GO:0016971:flavin-linked sulfhydryl oxidase activity			GO:0016972:thiol oxidase activity|GO:0016971:flavin-linked sulfhydryl oxidase activity	606424	---
A0A096RWW7	Chlorophyll a-b binding protein, chloroplastic	100273427	Chlorophyll a-b binding protein, chloroplastic OS=Zea mays OX=4577 GN=100273427 PE=3 SV=1	A0A096RWW7	A0A096RWW7;B4FVG9	A0A096RWW7_MAIZE	100273427	Chlorophyll a-b binding protein, chloroplastic	2.60258e+06	2.28177e+06	3.95619e+06	2.5773e+06	7.57168e+06	4.67202e+06	3.63088e+06	5.38041e+06	3.73681e+06	6.06057e+06	5.38382e+06	3.0009e+06	GO:0009765:photosynthesis, light harvesting|GO:0016020:membrane	GO:0009765:photosynthesis, light harvesting	GO:0016020:membrane		100273427	zma00196
A0A096RY80	ACT domain-containing protein ACR	103627283	ACT domain-containing protein ACR OS=Zea mays OX=4577 GN=103627283 PE=4 SV=1	A0A096RY80;A0A3L6ENT5	A0A317Y7V0;A0A3L6F8P9;A0A804NP78;C0PHE9;A0A096RY80;A0A1D6K5N4;A0A1D6K5N7;A0A1D6K5P1;A0A1D6KK85;A0A1D6PYE8;A0A317YCP8;A0A3L6ENT5;A0A804LLU1;A0A804LU46;B4G0N4;B6SL14;B6SYQ4;B7ZYV0;B8A0I9	A0A096RY80_MAIZE;A0A3L6ENT5_MAIZE	103627283;ACR3	ACT domain-containing protein ACR	2335	1936.57	1186.79	6097.84	72.47	5564.33	72.47	72.47	72.47	4525.06	72.47	11535	---	---	---	---	103627283	---
A0A096RYK0	ABC transporter B family member 21	ZEAMMB73_Zm00001d040562	ABC transporter B family member 21 OS=Zea mays OX=4577 GN=ZEAMMB73_Zm00001d040562 PE=4 SV=1	A0A096RYK0;A0A1D6MRC0;A0A1D6MRC7;A0A1D6MRD4;A0A3L6FNI9	A0A1D6MRC0;A0A3L6FNI9;A0A804N2H7;A0A804N2H8;A0A096RYK0;A0A1D6MRB6;A0A1D6MRC7;A0A1D6MRD3;A0A1D6MRD4;A0A1D6MRD6	A0A096RYK0_MAIZE;A0A1D6MRC0_MAIZE;A0A1D6MRC7_MAIZE;A0A1D6MRD4_MAIZE;A0A3L6FNI9_MAIZE	ABCB4_0;ZEAMMB73_Zm00001d040562	ABC transporter B family member 21	5172.77	3047.74	18318.9	5015.14	11275.9	72.47	72.47	72.47	72.47	72.47	72.47	15396.3	GO:0016887:ATP hydrolysis activity|GO:0016020:membrane|GO:0005524:ATP binding|GO:0055085:transmembrane transport|GO:0140359:ABC-type transporter activity	GO:0055085:transmembrane transport	GO:0016020:membrane	GO:0016887:ATP hydrolysis activity|GO:0005524:ATP binding|GO:0140359:ABC-type transporter activity	103650065	zma02010
A0A096RYU5	40S ribosomal protein S14-3	ZEAMMB73_Zm00001d036565	40S ribosomal protein S14-3 OS=Zea mays OX=4577 GN=ZEAMMB73_Zm00001d036565 PE=3 SV=1	A0A096RYU5;A0A1D6LPH1;A0A1D6P3R8;A0A9K3Y6S7;B4FBS3;B6T522	A0A804NRW6;A0A804NRW7;A0A804NZ50;B4FKA4;P19950;P19951;A0A096RYU5;A0A1D6GTJ8;A0A1D6GTK1;A0A1D6GTK2;A0A1D6LPD7;A0A1D6LPF2;A0A1D6LPF3;A0A1D6LPG1;A0A1D6LPG6;A0A1D6LPH1;A0A1D6LPH8;A0A1D6LPI3;A0A1D6P3R8;A0A1D6P3S2;A0A1D6QHR9;A0A3L6D9C0;A0A3L6EA39;A0A3L6EBC8;A0A3L6ETX4;A0A3L6F4G7;A0A804R4M6;A0A804R629;A0A9K3Y6S7;B4FBS3;B4FJ48;B6T522;B6UE59;B6UH09;B6UHC8;C0PK42	A0A096RYU5_MAIZE;A0A1D6LPH1_MAIZE;A0A1D6P3R8_MAIZE;A0A9K3Y6S7_MAIZE;B4FBS3_MAIZE;B6T522_MAIZE	103629631;ZEAMMB73_Zm00001d036565;ZEAMMB73_Zm00001d036568;ZEAMMB73_Zm00001d046583;Zm00014a_023569	40S ribosomal protein S14-3	4.61143e+06	5.34955e+06	2.75973e+06	3.6632e+06	5.06447e+06	5.5561e+06	3.70259e+06	3.68858e+06	3.55701e+06	3.10071e+06	3.54232e+06	5.7608e+06	GO:0005840:ribosome|GO:0006412:translation|GO:0003735:structural constituent of ribosome	GO:0006412:translation	GO:0005840:ribosome	GO:0003735:structural constituent of ribosome	100192550	zma03010
A0A096RZ13	SnRK1-interacting protein 1	ZEAMMB73_Zm00001d042640	SnRK1-interacting protein 1 OS=Zea mays OX=4577 GN=ZEAMMB73_Zm00001d042640 PE=4 SV=1	A0A096RZ13	A0A096RZ13;A0A1D6N5N9;A0A3L6DJI1;A0A3L6FFF5;A0A804UI19;B6TIS1;B6TJX4	A0A096RZ13_MAIZE	ZEAMMB73_Zm00001d042640	SnRK1-interacting protein 1	32624.1	26153.9	28227.8	24480.9	47202.2	23142.9	72.47	72.47	72.47	72.47	72.47	72.47	GO:0000724:double-strand break repair via homologous recombination|GO:0003677:DNA binding	GO:0000724:double-strand break repair via homologous recombination		GO:0003677:DNA binding	100283480	---
A0A096RZN2	carbonic anhydrase	ZEAMMB73_Zm00001d044099	carbonic anhydrase OS=Zea mays OX=4577 GN=ZEAMMB73_Zm00001d044099 PE=3 SV=1	A0A096RZN2	A0A096RZN2;A0A1D6NHQ1;A0A1D6NHQ5;A0A1D6NHQ7;A0A3L6DN59;A0A3L6DNF1;A0A3L6DP32;A0A3L6FN25;A0A804NGB8;A0A804NGB9;A0A804NGC1;A0A8J8Y8T1;B4F9E2;B6U0H7;C0HIK4;C0P441;C0P626;Q41728;Q41729	A0A096RZN2_MAIZE	ZEAMMB73_Zm00001d044099	carbonic anhydrase	1.21037e+07	1.09997e+07	1.25729e+07	1.40811e+07	1.38893e+07	1.90675e+07	5.52466e+06	7.67217e+06	6.61741e+06	6.27741e+06	6.40344e+06	8.75511e+06	GO:0004089:carbonate dehydratase activity|GO:0008270:zinc ion binding|GO:0015976:carbon utilization	GO:0015976:carbon utilization		GO:0004089:carbonate dehydratase activity|GO:0008270:zinc ion binding	100275493	zma00910
A0A096S009	Mitogen-activated protein kinase 20	100279919	Mitogen-activated protein kinase 20 OS=Zea mays OX=4577 GN=100279919 PE=3 SV=1	A0A096S009;A0A1D6NGF7	A0A096S009;A0A1D6G0Z3;A0A1D6NGF8;A0A3L6DMW7;A0A804QT24;A0A8J8YFP7;C0PG26;K7V7G4;A0A1D6FZZ9;A0A1D6G000;A0A1D6G003;A0A1D6G004;A0A1D6G007;A0A1D6G0Z1;A0A1D6G0Z2;A0A1D6G0Z7;A0A1D6NGF3;A0A1D6NGF7;A0A1D6NGG0;A0A804NFN6;A0A804NFN9;A0A8J8XHJ0;B8A0M9	A0A096S009_MAIZE;A0A1D6NGF7_MAIZE	100279919;ZEAMMB73_Zm00001d043954	Mitogen-activated protein kinase 20	17190.4	7520.49	72.47	16423.9	13806.1	72.47	72.47	72.47	72.47	72.47	72.47	3709.49	GO:0006468:protein phosphorylation|GO:0005524:ATP binding|GO:0004707:MAP kinase activity|GO:0004672:protein kinase activity	GO:0006468:protein phosphorylation		GO:0005524:ATP binding|GO:0004707:MAP kinase activity|GO:0004672:protein kinase activity	100279919	---
A0A096S078	4-coumarate--CoA ligase	100191850	4-coumarate--CoA ligase OS=Zea mays OX=4577 GN=100191850 PE=4 SV=1	A0A096S078;A0A1D6JNY6;A0A317Y1E0;A0A317Y3Q0	A0A096S078;A0A1D6JNY6;A0A1D6KW34;A0A1D6KW35;A0A317Y154;A0A317Y1E0;A0A317Y3Q0;B6SV48;A0A1D6JNY8;B4FAE3;B4FDF0;B8A1Y1	A0A096S078_MAIZE;A0A1D6JNY6_MAIZE;A0A317Y1E0_MAIZE;A0A317Y3Q0_MAIZE	100191850;ZEAMMB73_Zm00001d027711;Zm00014a_030684	4-coumarate--CoA ligase	136352	166132	166128	163013	145160	211837	77970.1	94614.6	119856	99545.7	94475.5	155163	---	---	---	---	100191850	zma00940
A0A096S2Q4	ATP-dependent zinc metalloprotease FTSH 5 chloroplastic	ZEAMMB73_Zm00001d036371	ATP-dependent zinc metalloprotease FTSH 5 chloroplastic OS=Zea mays OX=4577 GN=ZEAMMB73_Zm00001d036371 PE=3 SV=1	A0A096S2Q4;A0A8J8XPZ7	A0A8J8XPZ7;A0A096S2Q4;C0PIL7;C4JB77	A0A096S2Q4_MAIZE;A0A8J8XPZ7_MAIZE	FTSH1;ZEAMMB73_Zm00001d036371	ATP-dependent zinc metalloprotease FTSH 5 chloroplastic	4.14862e+06	3.86733e+06	3.16293e+06	4.42835e+06	4.46114e+06	4.13333e+06	1.84804e+06	1.97438e+06	2.25752e+06	1.73285e+06	1.67281e+06	3.85323e+06	GO:0016020:membrane|GO:0016887:ATP hydrolysis activity|GO:0005524:ATP binding|GO:0006508:proteolysis|GO:0004176:ATP-dependent peptidase activity|GO:0004222:metalloendopeptidase activity	GO:0006508:proteolysis	GO:0016020:membrane	GO:0016887:ATP hydrolysis activity|GO:0005524:ATP binding|GO:0004176:ATP-dependent peptidase activity|GO:0004222:metalloendopeptidase activity	100502422	---
A0A096S3H7	60S ribosomal protein L17-2	ZEAMMB73_Zm00001d033767	60S ribosomal protein L17-2 OS=Zea mays OX=4577 GN=ZEAMMB73_Zm00001d033767 PE=3 SV=1	A0A096S3H7	A0A096S3H7;A0A1D6L239;B6SIM9;B6T595;C0PES8	A0A096S3H7_MAIZE	ZEAMMB73_Zm00001d033767	60S ribosomal protein L17-2	1.22978e+06	738767	399743	1.45783e+06	1.3589e+06	166475	304493	294242	231289	250238	194055	1.3396e+06	GO:0006412:translation|GO:0005840:ribosome|GO:0003735:structural constituent of ribosome|GO:0015934:large ribosomal subunit	GO:0006412:translation	GO:0005840:ribosome|GO:0015934:large ribosomal subunit	GO:0003735:structural constituent of ribosome	100194089	zma03010
A0A096S3Y8	DNA binding	103633535	DNA binding OS=Zea mays OX=4577 GN=103633535 PE=4 SV=1	A0A096S3Y8;A0A1D6IMF4;A0A1D6IMF5;A0A8J8XI70	A0A096S3Y8;A0A1D6IMF2;A0A1D6IMF4;A0A1D6IMF5;A0A1D6IMG7;A0A804P7X1;A0A8J8XI70	A0A096S3Y8_MAIZE;A0A1D6IMF4_MAIZE;A0A1D6IMF5_MAIZE;A0A8J8XI70_MAIZE	103633535;PTM_1;ZEAMMB73_Zm00001d022417	DNA binding	4211.1	2279.8	2569.6	72.47	2783.83	72.47	72.47	4638.54	72.47	3598.74	72.47	72.47	---	---	---	---	103633535	---
A0A096S3Z9	Diacylglycerol kinase	100284664	Diacylglycerol kinase OS=Zea mays OX=4577 GN=100284664 PE=3 SV=1	A0A096S3Z9;A0A3L6EU14	A0A096S3Z9;A0A3L6EU14;B6TW73	A0A096S3Z9_MAIZE;A0A3L6EU14_MAIZE	100284664;Zm00014a_008345	Diacylglycerol kinase	44531.6	35619.9	74702.5	53090	48517.2	55809.9	19177.6	18386.8	16225.3	16899.7	14411.1	50212.8	GO:0016301:kinase activity|GO:0007205:protein kinase C-activating G protein-coupled receptor signaling pathway|GO:0004143:diacylglycerol kinase activity|GO:0007165:signal transduction	GO:0007205:protein kinase C-activating G protein-coupled receptor signaling pathway|GO:0007165:signal transduction		GO:0016301:kinase activity|GO:0004143:diacylglycerol kinase activity	100284664	zma04070
A0A096S5M0	SecY protein transport family protein	ZEAMMB73_Zm00001d028201	SecY protein transport family protein OS=Zea mays OX=4577 GN=ZEAMMB73_Zm00001d028201 PE=3 SV=1	A0A096S5M0;A0A1D6JSU6	A0A1D6JSU6;A0A1D6L5Q6;A0A096S5M0;A0A1D6JSU4;A0A1D6JSU5;A0A1D6JSU7;A0A1D6L5Q5;A0A317Y5V0;A0A8J8Y878;B6TIE9;B8A2Y6	A0A096S5M0_MAIZE;A0A1D6JSU6_MAIZE	ZEAMMB73_Zm00001d028201	SecY protein transport family protein	221641	195129	192409	287341	242539	256619	73382.7	82874.8	78380	95201.4	62783.9	248319	GO:0016020:membrane|GO:0015031:protein transport	GO:0015031:protein transport	GO:0016020:membrane		100280289	zma04145
A0A096S624	C2H2-type domain-containing protein	ZEAMMB73_Zm00001d032547	C2H2-type domain-containing protein OS=Zea mays OX=4577 GN=ZEAMMB73_Zm00001d032547 PE=4 SV=1	A0A096S624;A0A1D6KRJ0;A0A1D6KRJ4;A0A1D6KRJ6;A0A1D6KRJ7;A0A1D6KRK2;A0A1D6KRM0;A0A1D6KRM4;A0A1D6KRM5;A0A1D6KRM6;A0A1D6KRM8;A0A1D6KRN4;A0A804LXZ4;B6SWY4;C0PG64	A0A096S624;A0A1D6KRJ0;A0A1D6KRJ4;A0A1D6KRJ6;A0A1D6KRJ7;A0A1D6KRK2;A0A1D6KRM0;A0A1D6KRM4;A0A1D6KRM5;A0A1D6KRM6;A0A1D6KRM8;A0A1D6KRN4;A0A317Y4J9;A0A317Y7J5;A0A317Y7J9;A0A804LXZ4;B6SWY4;C0P3L8;C0PG64	A0A096S624_MAIZE;A0A1D6KRJ0_MAIZE;A0A1D6KRJ4_MAIZE;A0A1D6KRJ6_MAIZE;A0A1D6KRJ7_MAIZE;A0A1D6KRK2_MAIZE;A0A1D6KRM0_MAIZE;A0A1D6KRM4_MAIZE;A0A1D6KRM5_MAIZE;A0A1D6KRM6_MAIZE;A0A1D6KRM8_MAIZE;A0A1D6KRN4_MAIZE;A0A804LXZ4_MAIZE;B6SWY4_MAIZE;C0PG64_MAIZE	100275630;ZEAMMB73_Zm00001d032547;ZEAMMB73_Zm00001d032555	C2H2-type domain-containing protein	72.47	4118.63	1298.08	6345.34	4716.91	72.47	6233.79	7589.77	9883.37	12854.4	8467.87	6477.37	---	---	---	---	110017795	---
A0A096S6K6	UBP1-associated protein 2A	100283567	UBP1-associated protein 2A OS=Zea mays OX=4577 GN=100283567 PE=4 SV=1	A0A096S6K6;A0A804N1V1;A0A8J8YAG6;B4FLV1	A0A096S6K6;A0A804N1V1;A0A8J8YAG6;B4FLV1;B4FQC3;B6TJJ4	A0A096S6K6_MAIZE;A0A804N1V1_MAIZE;A0A8J8YAG6_MAIZE;B4FLV1_MAIZE	100283567;UBA2A_1	UBP1-associated protein 2A	108477	102924	95753.1	111370	113016	106472	72363.6	68532	69788.2	87677.2	53928.8	87279.2	GO:0003723:RNA binding|GO:0003676:nucleic acid binding			GO:0003723:RNA binding|GO:0003676:nucleic acid binding	100283567	zma03040
A0A096S6Y0	RNA recognition motif (RRM)-containing protein	ZEAMMB73_Zm00001d040218	RNA recognition motif (RRM)-containing protein OS=Zea mays OX=4577 GN=ZEAMMB73_Zm00001d040218 PE=4 SV=1	A0A096S6Y0;A0A1D6MP89;A0A3L6FF27	A0A804N1A6;A0A804N1A8;A0A804N1B0;A0A096S6Y0;A0A1D6MP59;A0A1D6MP66;A0A1D6MP72;A0A1D6MP80;A0A1D6MP86;A0A1D6MP87;A0A1D6MP89;A0A1D6MP90;A0A3L6FF27	A0A096S6Y0_MAIZE;A0A1D6MP89_MAIZE;A0A3L6FF27_MAIZE	CID13;ZEAMMB73_Zm00001d040218	RNA recognition motif (RRM)-containing protein	21173	30513.7	13846.4	20411.6	28565.8	28806.4	46050.1	54603.7	53978.1	66449.3	49668.3	18419.3	GO:0003723:RNA binding|GO:0046872:metal ion binding|GO:0003676:nucleic acid binding|GO:0005515:protein binding			GO:0003723:RNA binding|GO:0046872:metal ion binding|GO:0003676:nucleic acid binding|GO:0005515:protein binding	103649930	---
A0A096S8W7	Protein YIF1A	ZEAMMB73_Zm00001d041267	Protein YIF1A OS=Zea mays OX=4577 GN=ZEAMMB73_Zm00001d041267 PE=3 SV=1	A0A096S8W7;A0A3L6FGJ8	A0A096S8W7;A0A8J8Y6R0;B4FPP0;A0A1D6G8G2;A0A1D6MVA3;A0A3L6FCA1;A0A3L6FGJ8;B6STI1;C4IZS5	A0A096S8W7_MAIZE;A0A3L6FGJ8_MAIZE	ZEAMMB73_Zm00001d041267;Zm00014a_000594	Protein YIF1A	49391.6	33918.6	37642.2	47475.5	44284	46127.8	24814	59532	41437.5	54624.8	37832	53021	GO:0006888:endoplasmic reticulum to Golgi vesicle-mediated transport|GO:0005789:endoplasmic reticulum membrane	GO:0006888:endoplasmic reticulum to Golgi vesicle-mediated transport	GO:0005789:endoplasmic reticulum membrane		100285855	---
A0A096SB14	cyclin-dependent kinase	ZEAMMB73_Zm00001d003222	cyclin-dependent kinase OS=Zea mays OX=4577 GN=ZEAMMB73_Zm00001d003222 PE=3 SV=1	A0A096SB14;A0A1D6E7Q1;A0A1D6E7R3;A0A1R3N6K7;A0A3L6FV42;A0A3L6FVE8	A0A096SB14;A0A1D6E7Q1;A0A1D6E7R3;A0A1R3N6K7;A0A3L6FV42;A0A3L6FVE8;A0A1D6E7Q6;A0A1D6E7Q9;A0A1D6E7R4;C4J2P1	A0A096SB14_MAIZE;A0A1D6E7Q1_MAIZE;A0A1D6E7R3_MAIZE;A0A1R3N6K7_MAIZE;A0A3L6FV42_MAIZE;A0A3L6FVE8_MAIZE	ZEAMMB73_Zm00001d003222;Zm00014a_029341	cyclin-dependent kinase	25157.7	32872.1	18944.3	22726.3	26006.6	30437.7	15703.3	8577.08	72.47	72.47	50809.6	45149	GO:0004672:protein kinase activity|GO:0004674:protein serine/threonine kinase activity|GO:0006468:protein phosphorylation|GO:0005524:ATP binding	GO:0006468:protein phosphorylation		GO:0004672:protein kinase activity|GO:0004674:protein serine/threonine kinase activity|GO:0005524:ATP binding	103641791	---
A0A096SBT9	Calcium-transporting ATPase	103645972	Calcium-transporting ATPase OS=Zea mays OX=4577 GN=103645972 PE=3 SV=1	A0A096SBT9	A0A096SBT9;A0A1D6E0B4;A0A1D6E0B5;A0A1D6E0B6;A0A1D6E0C7;A0A3L6FZA0	A0A096SBT9_MAIZE	103645972	Calcium-transporting ATPase	106322	80556	117880	82048.2	72730.3	125279	83016.6	99121.9	86420.4	112290	83467	102137	GO:0005516:calmodulin binding|GO:0005215:transporter activity|GO:0000166:nucleotide binding|GO:0005388:P-type calcium transporter activity|GO:0005524:ATP binding|GO:0016020:membrane|GO:0070588:calcium ion transmembrane transport|GO:0016887:ATP hydrolysis activity	GO:0070588:calcium ion transmembrane transport	GO:0016020:membrane	GO:0005516:calmodulin binding|GO:0005215:transporter activity|GO:0000166:nucleotide binding|GO:0005388:P-type calcium transporter activity|GO:0005524:ATP binding|GO:0016887:ATP hydrolysis activity	103645972	---
A0A096SC75	Dentin sialophosphoprotein-related	103647958	Dentin sialophosphoprotein-related OS=Zea mays OX=4577 GN=103647958 PE=4 SV=1	A0A096SC75	A0A096SC75	A0A096SC75_MAIZE	103647958	Dentin sialophosphoprotein-related	222005	222796	194225	190294	200457	233304	117822	132904	104793	140497	98518.8	176355	GO:0003677:DNA binding|GO:0006355:regulation of DNA-templated transcription	GO:0006355:regulation of DNA-templated transcription		GO:0003677:DNA binding	103647958	---
A0A096SCJ4	Pentatricopeptide repeat (PPR) superfamily protein	100278323	Pentatricopeptide repeat (PPR) superfamily protein OS=Zea mays OX=4577 GN=100278323 PE=4 SV=1	A0A096SCJ4	A0A096SCJ4;A0A1D6N4F7;A0A1D6N4G0;A0A1D6N4H0;A0A3L6FMK4;A0A804N996;B6U6Z3;B8A2N6	A0A096SCJ4_MAIZE	100278323	Pentatricopeptide repeat (PPR) superfamily protein	6248.98	6266.84	6774.98	72.47	17065.4	10632	30252.1	29266.7	10354.3	15693.8	15290.9	5509.99	---	---	---	---	100278323	---
A0A096SER1	Uncharacterized protein	ZEAMMB73_Zm00001d014861	Uncharacterized protein OS=Zea mays OX=4577 GN=ZEAMMB73_Zm00001d014861 PE=4 SV=1	A0A096SER1;A0A8J8Y1X4	A0A096SER1;A0A8J8Y1X4	A0A096SER1_MAIZE;A0A8J8Y1X4_MAIZE	ZEAMMB73_Zm00001d014861;Zm00014a_038616	Uncharacterized protein	45564.6	45086.2	46312.8	35175.6	37249.6	48295.7	46569.4	61149.1	41238.1	80229.4	76653.1	48211.7	---	---	---	---	103626480	---
A0A096SF33	AAA-type ATPase family protein	103627618	AAA-type ATPase family protein OS=Zea mays OX=4577 GN=103627618 PE=3 SV=1	A0A096SF33	A0A096SF33;A0A1D6HHL9;A0A1D6HHM3;A0A1D6HHM4;A0A1D6Q841;A0A1D6Q842;A0A3L6D6C3;A0A3L6EM27;A0A3L6EVH6;A0A804NV22;K7U3H3	A0A096SF33_MAIZE	103627618	AAA-type ATPase family protein	46700.4	39739.1	37912.4	44262.3	56294.6	53016.2	34428.6	23490.3	34805	43515.3	44830	40352	GO:0016887:ATP hydrolysis activity|GO:0005524:ATP binding			GO:0016887:ATP hydrolysis activity|GO:0005524:ATP binding	103627618	---
A0A096SFU6	Lysine--tRNA ligase	100273907	Lysine--tRNA ligase OS=Zea mays OX=4577 GN=100273907 PE=3 SV=1	A0A096SFU6;A0A1D6KWC8;A0A804M081	A0A096SFU6;A0A1D6KWC7;A0A1D6KWC8;A0A1D6KWD0;A0A317YJ00;A0A317YJ06;A0A804M081;B4FY29	A0A096SFU6_MAIZE;A0A1D6KWC8_MAIZE;A0A804M081_MAIZE	100273907;ZEAMMB73_Zm00001d033108	Lysine--tRNA ligase	210287	249211	365757	245418	282560	351054	216440	211172	158404	255768	179623	235762	GO:0004812:aminoacyl-tRNA ligase activity|GO:0005524:ATP binding|GO:0004824:lysine-tRNA ligase activity|GO:0000166:nucleotide binding|GO:0003676:nucleic acid binding|GO:0006418:tRNA aminoacylation for protein translation|GO:0006430:lysyl-tRNA aminoacylation|GO:0005737:cytoplasm	GO:0006418:tRNA aminoacylation for protein translation|GO:0006430:lysyl-tRNA aminoacylation	GO:0005737:cytoplasm	GO:0004812:aminoacyl-tRNA ligase activity|GO:0005524:ATP binding|GO:0004824:lysine-tRNA ligase activity|GO:0000166:nucleotide binding|GO:0003676:nucleic acid binding	100273907	zma00970
A0A096SFX8	Protein NETWORKED 4A	100280515	Protein NETWORKED 4A OS=Zea mays OX=4577 GN=100280515 PE=4 SV=1	A0A096SFX8;A0A3L6EAH0	A0A096SFX8;A0A3L6EAH0;B6SHI8	A0A096SFX8_MAIZE;A0A3L6EAH0_MAIZE	100280515;NET4A_3	Protein NETWORKED 4A	28526.5	16219.6	72.47	19919.7	72.47	72.47	27333.7	72.47	8335.72	8430.78	14140.9	21815.9	GO:0003779:actin binding			GO:0003779:actin binding	100280515	---
A0A096SG60	Putative low-specificity L-threonine aldolase 1	ZEAMMB73_Zm00001d003059	Putative low-specificity L-threonine aldolase 1 OS=Zea mays OX=4577 GN=ZEAMMB73_Zm00001d003059 PE=3 SV=1	A0A096SG60;A0A3L6FW59;A0A3L6FWH6	A0A096SG60;A0A1D6E673;A0A1D6E679;A0A3L6FW59;A0A3L6FWH6;B4FZ62	A0A096SG60_MAIZE;A0A3L6FW59_MAIZE;A0A3L6FWH6_MAIZE	ZEAMMB73_Zm00001d003059;Zm00014a_031226	Putative low-specificity L-threonine aldolase 1	166806	140683	253472	158841	164126	245446	195192	212686	196107	318687	284918	192730	GO:0016829:lyase activity|GO:0003824:catalytic activity|GO:0006520:amino acid metabolic process	GO:0006520:amino acid metabolic process		GO:0016829:lyase activity|GO:0003824:catalytic activity	100274124	zma00260
A0A096SGM4	non-specific serine/threonine protein kinase	103650321	non-specific serine/threonine protein kinase OS=Zea mays OX=4577 GN=103650321 PE=3 SV=1	A0A096SGM4;A0A1D6MUS6;A0A1D6MUU5;A0A1D6MUU9;A0A1D6MUY9;A0A3L6FI58;A0A3L6FI94	A0A096SGM4;A0A1D6KH17;A0A1D6KH23;A0A1D6KH41;A0A1D6KH66;A0A1D6MUS6;A0A1D6MUS9;A0A1D6MUT6;A0A1D6MUU5;A0A1D6MUU9;A0A1D6MUY3;A0A1D6MUY9;A0A3L6FI58;A0A3L6FI94;A0A804LSH5;A0A804LSH6;A0A804LSI0;A0A1D6KH11;A0A1D6KH20;A0A1D6KH24;A0A1D6KH30;A0A1D6KH32;A0A1D6KH33;A0A1D6KH59;A0A1D6MUT8;A0A1D6MUU1;A0A1D6MUU2;A0A1D6MUV3;A0A1D6MUW3;A0A1D6MUW4;A0A1D6MUZ0;A0A1D6MUZ1;A0A1D6MUZ2;A0A1D6MUZ3;A0A1D6MUZ4;A0A317YDB2;A0A…	A0A096SGM4_MAIZE;A0A1D6MUS6_MAIZE;A0A1D6MUU5_MAIZE;A0A1D6MUU9_MAIZE;A0A1D6MUY9_MAIZE;A0A3L6FI58_MAIZE;A0A3L6FI94_MAIZE	103650321;ZEAMMB73_Zm00001d041183;Zm00014a_028695	non-specific serine/threonine protein kinase	14345.7	14116.6	7705.74	14206.6	14664.5	12810.5	12185.6	12335.9	8103.67	15849.4	10851.1	12575.2	GO:0004674:protein serine/threonine kinase activity|GO:0004672:protein kinase activity|GO:0045292:mRNA cis splicing, via spliceosome|GO:0005524:ATP binding|GO:0006468:protein phosphorylation	GO:0045292:mRNA cis splicing, via spliceosome|GO:0006468:protein phosphorylation		GO:0004674:protein serine/threonine kinase activity|GO:0004672:protein kinase activity|GO:0005524:ATP binding	103650321	---
A0A096SGQ3	Amine oxidase	100383438	Amine oxidase OS=Zea mays OX=4577 GN=100383438 PE=3 SV=1	A0A096SGQ3;A0A3L6G296	A0A096SGQ3;A0A3L6G296	A0A096SGQ3_MAIZE;A0A3L6G296_MAIZE	100383438;Zm00014a_036984	Amine oxidase	14190	21729.7	18049.6	23037.8	27286.3	23226.8	21811.1	16477.7	20562.3	19057.8	17925.6	12006.7	GO:0008131:primary amine oxidase activity|GO:0048038:quinone binding|GO:0009308:amine metabolic process|GO:0005507:copper ion binding	GO:0009308:amine metabolic process		GO:0008131:primary amine oxidase activity|GO:0048038:quinone binding|GO:0005507:copper ion binding	100383438	zma00950
A0A096SIL2	PLASMODESMATA CALLOSE-BINDING PROTEIN 5	ZEAMMB73_Zm00001d022242	PLASMODESMATA CALLOSE-BINDING PROTEIN 5 OS=Zea mays OX=4577 GN=ZEAMMB73_Zm00001d022242 PE=4 SV=1	A0A096SIL2;A0A1D6IKK1;A0A1D6IKK3;A0A3L6E4T5;A0A3L6E7N9	A0A096SIL2;A0A1D6IKK1;A0A1D6IKK3;A0A3L6E4T5;A0A3L6E7N9;A0A804QGD4;B6TL03;C0HIY6	A0A096SIL2_MAIZE;A0A1D6IKK1_MAIZE;A0A1D6IKK3_MAIZE;A0A3L6E4T5_MAIZE;A0A3L6E7N9_MAIZE	ZEAMMB73_Zm00001d022242;Zm00014a_018188	PLASMODESMATA CALLOSE-BINDING PROTEIN 5	34552.5	65887.2	32748.6	15527.5	67697.3	91457	26811.3	20419.2	32047.9	51255.3	68885.5	55593.5	---	---	---	---	100283720	---
A0A096SJG2	ARM repeat superfamily protein	103647957	ARM repeat superfamily protein OS=Zea mays OX=4577 GN=103647957 PE=4 SV=1	A0A096SJG2;A0A1D6F4Y6;A0A3L6FXJ1;A0A804MUB4	A0A096SJG2;A0A1D6F4W8;A0A1D6F4W9;A0A1D6F4X0;A0A1D6F4X1;A0A1D6F4X2;A0A1D6F4X3;A0A1D6F4X5;A0A1D6F4X7;A0A1D6F4Y6;A0A1D6F4Y8;A0A1D6F4Z1;A0A1D6F4Z3;A0A1D6F4Z4;A0A1D6F4Z9;A0A1D6F500;A0A3L6FXJ1;A0A804MUB3;A0A804MUB4	A0A096SJG2_MAIZE;A0A1D6F4Y6_MAIZE;A0A3L6FXJ1_MAIZE;A0A804MUB4_MAIZE	103647957;IPO11;ZEAMMB73_Zm00001d007225	ARM repeat superfamily protein	39292.7	39076.2	53166.7	47012.6	32812.9	47963.4	30102	32458.2	32759.2	56207.2	37077.7	50010	GO:0031267:small GTPase binding|GO:0006886:intracellular protein transport	GO:0006886:intracellular protein transport		GO:0031267:small GTPase binding	103647957	zma03013
A0A096SLC8	ubiquitinyl hydrolase 1	ZEAMMB73_Zm00001d020157	ubiquitinyl hydrolase 1 OS=Zea mays OX=4577 GN=ZEAMMB73_Zm00001d020157 PE=3 SV=1	A0A096SLC8;A0A1D6I2E3;A0A1D6I2F1;A0A1D6I2F3;A0A1D6I2H4	A0A096SLC8;A0A1D6I2E3;A0A1D6I2E9;A0A1D6I2F1;A0A1D6I2F3;A0A1D6I2F8;A0A1D6I2G3;A0A1D6I2G5;A0A1D6I2G6;A0A1D6I2H0;A0A1D6I2H8;A0A1D6I2I7;A0A1D6I2F7;A0A1D6I2H2;A0A1D6I2H4;A0A1D6I2I0;A0A1D6I2I6	A0A096SLC8_MAIZE;A0A1D6I2E3_MAIZE;A0A1D6I2F1_MAIZE;A0A1D6I2F3_MAIZE;A0A1D6I2H4_MAIZE	ZEAMMB73_Zm00001d020157	ubiquitinyl hydrolase 1	72.47	72.47	8433.6	7079.95	7527.8	12429.1	72.47	72.47	72.47	72.47	72.47	15360.3	GO:0005515:protein binding|GO:0004843:cysteine-type deubiquitinase activity|GO:0006511:ubiquitin-dependent protein catabolic process|GO:0016579:protein deubiquitination|GO:0004197:cysteine-type endopeptidase activity	GO:0006511:ubiquitin-dependent protein catabolic process|GO:0016579:protein deubiquitination		GO:0005515:protein binding|GO:0004843:cysteine-type deubiquitinase activity|GO:0004197:cysteine-type endopeptidase activity	100216580	---
A0A096SML0	ABC-type transport system periplasmic component	100284791	ABC-type transport system periplasmic component OS=Zea mays OX=4577 GN=100284791 PE=4 SV=1	A0A096SML0	A0A096SML0;A0A1D6G3R5;A0A1D6G3R6;A0A1D6G3R9;A0A1D6G3S0;A0A1D6N083;A0A1D6N084;A0A1D6N085;A0A3L6DJU2;A0A3L6FC06;A0A804N6Z4;A0A804N6Z5;A0A804QVX4;B6TXI1;B6U6V2;C0PK29	A0A096SML0_MAIZE	100284791	ABC-type transport system periplasmic component	254777	250713	398744	277431	306698	504682	124260	152490	159498	158916	139657	237409	---	---	---	---	100284791	---
A0A096SQP7	Protein NRT1/ PTR FAMILY 6.3	103637664	Protein NRT1/ PTR FAMILY 6.3 OS=Zea mays OX=4577 GN=103637664 PE=3 SV=1	A0A096SQP7;A0A317Y8A8	A0A096SQP7;A0A317Y8A8	A0A096SQP7_MAIZE;A0A317Y8A8_MAIZE	103637664;NPF6.3_4	Protein NRT1/ PTR FAMILY 6.3	32103.8	18890.2	58512.1	19671.4	14453.5	40838.1	34055.8	46206.6	33105.7	40915.7	24703.3	31145.1	GO:0055085:transmembrane transport|GO:0006857:oligopeptide transport|GO:0022857:transmembrane transporter activity|GO:0016020:membrane	GO:0055085:transmembrane transport|GO:0006857:oligopeptide transport	GO:0016020:membrane	GO:0022857:transmembrane transporter activity	103637664	---
A0A096SQT2	Uncharacterized protein	100285581	Uncharacterized protein OS=Zea mays OX=4577 GN=100285581 PE=4 SV=1	A0A096SQT2;A0A1D6HZ14;A0A1D6HZ16;A0A1D6HZ19;A0A804Q829	A0A096SQT2;A0A1D6HZ14;A0A1D6HZ16;A0A1D6HZ17;A0A1D6HZ18;A0A1D6HZ19;A0A804Q829;B6U6X1	A0A096SQT2_MAIZE;A0A1D6HZ14_MAIZE;A0A1D6HZ16_MAIZE;A0A1D6HZ19_MAIZE;A0A804Q829_MAIZE	100285581;ZEAMMB73_Zm00001d019587	Uncharacterized protein	33240.4	32251.7	58167.6	44442.8	39929.8	45357.4	20891.8	23403.5	31557.5	19526.6	19090.6	42444.9	---	---	---	---	100285581	---
A0A096SRM5	UDP-glycosyltransferase 708A6	UGT708A6	UDP-glycosyltransferase 708A6 OS=Zea mays OX=4577 GN=UGT708A6 PE=1 SV=1	A0A096SRM5	A0A096SRM5;A0A1Q1B4E0	708A6_MAIZE	UGT708A6	UDP-glycosyltransferase 708A6	16173	15917.6	16022	19026	17257.2	9826.92	14267.1	30177.1	12095	21392.7	15425.3	27130.4	GO:0008194:UDP-glycosyltransferase activity			GO:0008194:UDP-glycosyltransferase activity	100194125	---
A0A096ST13	SRP40 carboxy-terminal domain protein	100382414	SRP40 carboxy-terminal domain protein OS=Zea mays OX=4577 GN=100382414 PE=4 SV=1	A0A096ST13;A0A1D6MWH2;A0A3L6FIR3;A0A3L6FK87	A0A096ST13;A0A1D6MWH2;A0A3L6FIR3;A0A3L6FK87;C0P7F1	A0A096ST13_MAIZE;A0A1D6MWH2_MAIZE;A0A3L6FIR3_MAIZE;A0A3L6FK87_MAIZE	100382414;ZEAMMB73_Zm00001d041495;Zm00014a_036568	SRP40 carboxy-terminal domain protein	42988.1	42988.7	46979.7	46633	50136.1	52469.2	30293.7	38613.3	32906.5	41792.9	44571.3	50718.3	GO:0005515:protein binding			GO:0005515:protein binding	100382414	---
A0A096SZF8	Fasciclin-like arabinogalactan protein 7	ZEAMMB73_Zm00001d020903	Fasciclin-like arabinogalactan protein 7 OS=Zea mays OX=4577 GN=ZEAMMB73_Zm00001d020903 PE=3 SV=1	A0A096SZF8;A0A8J8XND4	A0A096SZF8;A0A1D6ES24;A0A3L6G485;A0A804MPA6;A0A8J8XND4;B6ST53	A0A096SZF8_MAIZE;A0A8J8XND4_MAIZE	FLA7_0;ZEAMMB73_Zm00001d020903	Fasciclin-like arabinogalactan protein 7	193147	201209	66388.2	283902	135780	63558.9	89878	129095	86719.1	52649	48490.1	325217	---	---	---	---	100281204	---
A0A096SZL3	Chaperone protein dnaJ 10	100273210	Chaperone protein dnaJ 10 OS=Zea mays OX=4577 GN=100273210 PE=4 SV=1	A0A096SZL3;A0A1D6MBJ6;A0A3L6E8G7;A0A804Q500	A0A096SZL3;A0A1D6MBJ4;A0A1D6MBJ6;A0A1D6MBJ9;A0A3L6E8G7;A0A804NFI4;A0A804Q500;A0A804UC77;B4FTK7;B6SLS6	A0A096SZL3_MAIZE;A0A1D6MBJ6_MAIZE;A0A3L6E8G7_MAIZE;A0A804Q500_MAIZE	100273210;ZEAMMB73_Zm00001d038879;Zm00014a_000027	Chaperone protein dnaJ 10	75679.4	81277.5	68674.4	72884.2	66292.7	73169.2	41385.4	3667.48	72.47	72.47	5966.1	84625.4	---	---	---	---	100273210	---
A0A096T0J9	Protein CDC73-like protein	103626013	Protein CDC73-like protein OS=Zea mays OX=4577 GN=103626013 PE=3 SV=1	A0A096T0J9;A0A3L6EI34	A0A096T0J9;A0A097PLH4;A0A3L6EI34	A0A096T0J9_MAIZE;A0A3L6EI34_MAIZE	103626013;Zm00014a_032811	Protein CDC73-like protein	115056	123404	66869.2	129716	102699	64863.1	31327.6	91336.2	56015.3	101350	93076.4	78955.4	GO:0016593:Cdc73/Paf1 complex|GO:0006368:transcription elongation by RNA polymerase II|GO:0016570:histone modification	GO:0006368:transcription elongation by RNA polymerase II|GO:0016570:histone modification	GO:0016593:Cdc73/Paf1 complex		103626013	---
A0A096T1S9	PRA1 family protein	ZEAMMB73_Zm00001d029969	PRA1 family protein OS=Zea mays OX=4577 GN=ZEAMMB73_Zm00001d029969 PE=3 SV=1	A0A096T1S9;A0A8J8XSK2	A0A096T1S9;A0A8J8XSK2;B6TQG8;C4J508	A0A096T1S9_MAIZE;A0A8J8XSK2_MAIZE	ZEAMMB73_Zm00001d029969;Zm00014a_017443	PRA1 family protein	6577.04	5419.77	7696.65	8720.14	9130.68	12556.4	72.47	72.47	72.47	72.47	72.47	5643.94	---	---	---	---	100277173	---
A0A096T2N3	Phospholipase D	100280265	Phospholipase D OS=Zea mays OX=4577 GN=100280265 PE=3 SV=1	A0A096T2N3	A0A096T2N3;A0A317YJG8;A0A317YJT2;A0A3L6DAW1;A0A804LLB7;A0A804LLC1;A0A804LLC2;A0A804LLC3;A0A804R639	A0A096T2N3_MAIZE	100280265	Phospholipase D	238975	262208	178301	322242	323573	276088	135705	160807	162859	137161	157448	318556	GO:0003824:catalytic activity			GO:0003824:catalytic activity	100280265	zma00564
A0A096T2V8	Protein RETICULATA chloroplastic	103648205	Protein RETICULATA chloroplastic OS=Zea mays OX=4577 GN=103648205 PE=3 SV=1	A0A096T2V8;A0A1D6HWD3;A0A3L6DXG0	A0A096T2V8;A0A1D6HWD3;A0A1D6E5U7;A0A1D6E5V0;A0A1D6HWD8;A0A1D6HWD9;A0A3L6DXG0;A0A8J8Y314;B4FL07	A0A096T2V8_MAIZE;A0A1D6HWD3_MAIZE;A0A3L6DXG0_MAIZE	103648205;ZEAMMB73_Zm00001d019249;Zm00014a_038776	Protein RETICULATA chloroplastic	165985	115778	167554	117472	113314	245300	71292.3	137929	105365	99293.4	112974	141587	---	---	---	---	103648205	---
A0A096T3A1	Neutral ceramidase	100279713	Neutral ceramidase OS=Zea mays OX=4577 GN=100279713 PE=3 SV=1	A0A096T3A1;A0A1D6NIA9;A0A804NGP3	A0A096T3A1;A0A1D6NIA9;A0A804NGP3;B7ZZK1	A0A096T3A1_MAIZE;A0A1D6NIA9_MAIZE;A0A804NGP3_MAIZE	100279713;ZEAMMB73_Zm00001d044175	Neutral ceramidase	67366.9	67166.7	62415.7	73427.1	67114.9	60603.8	60892.8	61217.9	72.47	72.47	72.47	60335.2	GO:0017040:N-acylsphingosine amidohydrolase activity|GO:0046514:ceramide catabolic process	GO:0046514:ceramide catabolic process		GO:0017040:N-acylsphingosine amidohydrolase activity	100279713	zma00600
A0A096T5E9	Cyclin-T1-5	103630860	Cyclin-T1-5 OS=Zea mays OX=4577 GN=103630860 PE=3 SV=1	A0A096T5E9;A0A1D6JLD0;A0A1D6JLD1	A0A096T5E9;A0A1D6JBT0;A0A1D6JBT1;A0A1D6JBT2;A0A1D6JBT4;A0A1D6JBT7;A0A1D6JBT9;A0A1D6JBU2;A0A1D6JBU3;A0A1D6JLD0;A0A1D6JLD1;A0A1D6JLD2;A0A1D6JLD5;A0A1D6JPN3;A0A317YC03;A0A317YFI1;A0A3L6E3T4;A0A3L6GAZ8;A0A804LE55;A0A804RQA7;C4IZ51	A0A096T5E9_MAIZE;A0A1D6JLD0_MAIZE;A0A1D6JLD1_MAIZE	103630860;ZEAMMB73_Zm00001d027376	Cyclin-T1-5	72.47	72.47	72.47	72.47	72.47	72.47	72.47	4967.05	4928.01	3925.22	2660.32	72.47	GO:0006357:regulation of transcription by RNA polymerase II|GO:0016538:cyclin-dependent protein serine/threonine kinase regulator activity	GO:0006357:regulation of transcription by RNA polymerase II		GO:0016538:cyclin-dependent protein serine/threonine kinase regulator activity	103630860	zma03250
A0A096T7Z1	Receptor-like serine/threonine-protein kinase	103651136	Receptor-like serine/threonine-protein kinase OS=Zea mays OX=4577 GN=103651136 PE=3 SV=1	A0A096T7Z1	A0A096T7Z1;A0A3L6FL65;A0A1D6N9R8	A0A096T7Z1_MAIZE	103651136	Receptor-like serine/threonine-protein kinase	32702.5	32675.8	53838.7	49724.2	39623	46497.4	59261.7	55602.7	43967.3	100397	66236.1	65068.6	GO:0004674:protein serine/threonine kinase activity|GO:0004672:protein kinase activity|GO:0048544:recognition of pollen|GO:0006468:protein phosphorylation|GO:0005524:ATP binding	GO:0048544:recognition of pollen|GO:0006468:protein phosphorylation		GO:0004674:protein serine/threonine kinase activity|GO:0004672:protein kinase activity|GO:0005524:ATP binding	103651136	---
A0A096T997	Uncharacterized protein	103646446	Uncharacterized protein OS=Zea mays OX=4577 GN=103646446 PE=4 SV=1	A0A096T997;A0A3L6FUK3;A0A804MG25	A0A096T997;A0A1D6J705;A0A3L6FUK3;A0A3L6G763;A0A804MG25;C0P835	A0A096T997_MAIZE;A0A3L6FUK3_MAIZE;A0A804MG25_MAIZE	103646446;Zm00014a_042498	Uncharacterized protein	9064.69	4797.96	9245.68	5707.97	8972.57	11928.7	72.47	72.47	72.47	72.47	72.47	5714.86	---	---	---	---	103646446	---
A0A096TB76	Protein DA1-related 1	ZEAMMB73_Zm00001d033297	Protein DA1-related 1 OS=Zea mays OX=4577 GN=ZEAMMB73_Zm00001d033297 PE=4 SV=1	A0A096TB76;A0A1D6KXJ2;A0A1D6KXJ5;A0A1D6KXJ6;A0A317Y9Q6;A0A804M132	A0A096TB76;A0A1D6KXJ2;A0A1D6KXJ4;A0A1D6KXJ5;A0A1D6KXJ6;A0A1D6KXK2;A0A1D6LJ00;A0A1D6LJ02;A0A1D6LJ10;A0A1D6LJ11;A0A1D6LJ12;A0A1D6LJ16;A0A1D6LJ17;A0A317Y9Q6;A0A317YJD9;A0A3L6EDE7;A0A804M132;B4FAN8;B8A2T6	A0A096TB76_MAIZE;A0A1D6KXJ2_MAIZE;A0A1D6KXJ5_MAIZE;A0A1D6KXJ6_MAIZE;A0A317Y9Q6_MAIZE;A0A804M132_MAIZE	103643720;DAR1_2;ZEAMMB73_Zm00001d033297	Protein DA1-related 1	9793.46	10333.5	9008.4	11517.7	10976.1	10336.4	10289.4	4180.61	6082.37	15912	7635.72	7265.43	---	---	---	---	103643720	---
A0A096TL79	BLISTER	103650859	BLISTER OS=Zea mays OX=4577 GN=103650859 PE=4 SV=1	A0A096TL79;A0A1D6N3G0;A0A9K3Y7A7	A0A096TL79;A0A1D6N3G0;A0A1D6N3G3;A0A1D6N3G4;A0A1D6N3G7;A0A1D6N3G8;A0A1D6N3G9;A0A1D6N3H0;A0A1D6N3H1;A0A9K3Y7A7	A0A096TL79_MAIZE;A0A1D6N3G0_MAIZE;A0A9K3Y7A7_MAIZE	103650859;ZEAMMB73_Zm00001d042394;Zm00014a_035972	BLISTER	19071	21566.8	16077.1	25885.7	21351.9	17780.6	19301.8	33591.3	22453.8	19193.9	23989.3	19728.5	GO:0040008:regulation of growth	GO:0040008:regulation of growth			103650859	---
A0A096TM19	Uncharacterized protein	103648073	Uncharacterized protein OS=Zea mays OX=4577 GN=103648073 PE=4 SV=1	A0A096TM19;A0A3L6FXJ2	A0A096TM19;A0A1D6F6P7;A0A1D6F6Q0;A0A3L6FXJ2	A0A096TM19_MAIZE;A0A3L6FXJ2_MAIZE	103648073;Zm00014a_029466	Uncharacterized protein	24743.3	33219	72.47	19929.8	28267	21654.4	18651.1	13409.9	72.47	20707.1	16748.7	23549.3	---	---	---	---	103648073	---
A0A096TM77	Protein FAR1-RELATED SEQUENCE	ZEAMMB73_Zm00001d021545	Protein FAR1-RELATED SEQUENCE OS=Zea mays OX=4577 GN=ZEAMMB73_Zm00001d021545 PE=3 SV=1	A0A096TM77;A0A1D6IC21	A0A096TM77;A0A1D6IC21	A0A096TM77_MAIZE;A0A1D6IC21_MAIZE	ZEAMMB73_Zm00001d021545	Protein FAR1-RELATED SEQUENCE	72.47	72.47	72.47	6741.71	8207.38	72.47	17552.3	6800.91	9785.7	15777.3	23660.2	72.47	GO:0006355:regulation of DNA-templated transcription|GO:0008270:zinc ion binding	GO:0006355:regulation of DNA-templated transcription		GO:0008270:zinc ion binding	103633192	---
A0A096TNI9	Formin-like protein	103647807	Formin-like protein OS=Zea mays OX=4577 GN=103647807 PE=3 SV=1	A0A096TNI9;A0A1D6F096;A0A1D6F098;A0A1D6F0A7;A0A1D6F0B0;A0A1D6F0B7;A0A1D6F0C0;A0A1D6F0C1;A0A3L6FQ88	A0A096TNI9;A0A1D6F096;A0A1D6F098;A0A1D6F0A7;A0A1D6F0B0;A0A1D6F0B3;A0A1D6F0B7;A0A1D6F0C0;A0A1D6F0C1;A0A3L6FQ88	A0A096TNI9_MAIZE;A0A1D6F096_MAIZE;A0A1D6F098_MAIZE;A0A1D6F0A7_MAIZE;A0A1D6F0B0_MAIZE;A0A1D6F0B7_MAIZE;A0A1D6F0C0_MAIZE;A0A1D6F0C1_MAIZE;A0A3L6FQ88_MAIZE	103647807;FH5_2;ZEAMMB73_Zm00001d006758	Formin-like protein	72.47	72.47	72.47	72.47	72.47	3023.3	72.47	72.47	72.47	37800.4	25557.3	15989	---	---	---	---	103647807	---
A0A096TR23	Molybdate transporter 2	ZEAMMB73_Zm00001d044068	Molybdate transporter 2 OS=Zea mays OX=4577 GN=ZEAMMB73_Zm00001d044068 PE=4 SV=1	A0A096TR23;A0A3L6E1X9	A0A096TR23;A0A3L6E1X9;A0A3L6FCJ3;B6TU79	A0A096TR23_MAIZE;A0A3L6E1X9_MAIZE	MOT1_2;ZEAMMB73_Zm00001d044068	Molybdate transporter 2	60336.3	51102.2	76002.7	59352.9	69339.5	135147	45753.3	47091.7	51095.9	47403.8	30609.5	53342.1	GO:0015098:molybdate ion transmembrane transporter activity|GO:0015689:molybdate ion transport	GO:0015689:molybdate ion transport		GO:0015098:molybdate ion transmembrane transporter activity	100284487	---
A0A096TT32	Exosome complex component RRP45B	ZEAMMB73_Zm00001d016770	Exosome complex component RRP45B OS=Zea mays OX=4577 GN=ZEAMMB73_Zm00001d016770 PE=4 SV=1	A0A096TT32;A0A1D6HA82	A0A096TT32;A0A804PIP0;A0A1D6HA82	A0A096TT32_MAIZE;A0A1D6HA82_MAIZE	ZEAMMB73_Zm00001d016770	Exosome complex component RRP45B	69431.2	87169.9	101308	65647.4	67646.2	94774.4	66206.3	55793.1	62171.6	52074.6	52265.4	73201.4	GO:0006396:RNA processing|GO:0000178:exosome (RNase complex)	GO:0006396:RNA processing	GO:0000178:exosome (RNase complex)		100384304	zma03018
A0A096TV58	Pumilio homolog 23	100383838	Pumilio homolog 23 OS=Zea mays OX=4577 GN=100383838 PE=4 SV=1	A0A096TV58;A0A1D6KCY5;A0A317Y328;A0A804LQ71	A0A096TV58;A0A1D6KCY5;A0A804LQ70;A0A804LQ71;C0PJE8;A0A1D6KCY0;A0A1D6KCY7;A0A317Y328	A0A096TV58_MAIZE;A0A1D6KCY5_MAIZE;A0A317Y328_MAIZE;A0A804LQ71_MAIZE	100383838;ZEAMMB73_Zm00001d030554;Zm00014a_025556	Pumilio homolog 23	11890.1	7286.34	10032.7	13873.7	12779.2	15979.6	6971.5	72.47	72.47	4622.65	72.47	7209.66	GO:0003723:RNA binding			GO:0003723:RNA binding	100383838	---
A0A096TWZ2	4-coumarate--CoA ligase	100282439	4-coumarate--CoA ligase OS=Zea mays OX=4577 GN=100282439 PE=4 SV=1	A0A096TWZ2;A0A804ND21;A0A804ND22;A0A804ND23	A0A096TWZ2;A0A1D6NAZ3;A0A804ND19;A0A804ND21;A0A804ND22;A0A804ND23;A0A804ND24;B6T7E3;A0A1D6NAZ4;A0A3L6FA26;A0A979HKR9	A0A096TWZ2_MAIZE;A0A804ND21_MAIZE;A0A804ND22_MAIZE;A0A804ND23_MAIZE	100282439	4-coumarate--CoA ligase	114101	123231	128271	115836	98835.9	114041	77293.7	78499.3	71539.5	94386.9	97092.7	113986	---	---	---	---	100282439	zma00061
A0A096U8G9	Protein NEOXANTHIN-DEFICIENT 1	ZEAMMB73_Zm00001d032552	Protein NEOXANTHIN-DEFICIENT 1 OS=Zea mays OX=4577 GN=ZEAMMB73_Zm00001d032552 PE=4 SV=1	A0A096U8G9;A0A1D6KRL2;A0A1D6KRL6	A0A096U8G9;A0A1D6KRL2;A0A1D6KRL6;A0A804LXY8;A0A804LXY9;B4FMH7;B6TRS8	A0A096U8G9_MAIZE;A0A1D6KRL2_MAIZE;A0A1D6KRL6_MAIZE	ZEAMMB73_Zm00001d032552	Protein NEOXANTHIN-DEFICIENT 1	15713.3	10080.7	72.47	11661.2	20696.5	72.47	72.47	6087.38	3781.51	72.47	72.47	72.47	---	---	---	---	100217307	---
A0A096U8J7	Vacuolar protein sorting protein 25	100283903	Vacuolar protein sorting protein 25 OS=Zea mays OX=4577 GN=100283903 PE=3 SV=1	A0A096U8J7;A0A1D6NGV9;A0A1D6NGW2;A0A1D6NGW6;A0A1D6NGW8;A0A3L6FKM3	A0A096U8J7;A0A1D6NGV9;A0A1D6NGW2;A0A1D6NGW6;A0A1D6NGW8;A0A3L6FKM3;A0A804NFV0;B6SHU1;B6TCL9;B6TMY4	A0A096U8J7_MAIZE;A0A1D6NGV9_MAIZE;A0A1D6NGW2_MAIZE;A0A1D6NGW6_MAIZE;A0A1D6NGW8_MAIZE;A0A3L6FKM3_MAIZE	100283903;VPS25_0;ZEAMMB73_Zm00001d043997	Vacuolar protein sorting protein 25	76532.9	76744.4	55218	63531.1	49889.6	73793.6	72.47	11106.4	72.47	3641.76	3658.27	62427.6	GO:0071985:multivesicular body sorting pathway|GO:0000814:ESCRT II complex	GO:0071985:multivesicular body sorting pathway	GO:0000814:ESCRT II complex		100283903	zma04144
A0A096UAQ8	Phylloplanin	107521950	Phylloplanin OS=Zea mays OX=4577 GN=107521950 PE=4 SV=1	A0A096UAQ8	A0A096UAQ8;A0A317Y5B6	A0A096UAQ8_MAIZE	107521950	Phylloplanin	32057.9	36399.9	29787.7	35931.8	47849.2	61983.9	44086.7	27155.4	15846.6	50090.3	64215.7	30180.6	---	---	---	---	107521950	---
A0A096UAZ3	3-isopropylmalate dehydratase small subunit 2	100286245	3-isopropylmalate dehydratase small subunit 2 OS=Zea mays OX=4577 GN=100286245 PE=4 SV=1	A0A096UAZ3;A0A8J8YAT3	A0A096UAZ3;A0A8J8YAT3;B6SZA5;B6UGK8	A0A096UAZ3_MAIZE;A0A8J8YAT3_MAIZE	100286245;At2g43090	3-isopropylmalate dehydratase small subunit 2	305062	304596	177266	281804	262203	146280	423915	400111	292051	344376	345129	236416	---	---	---	---	100286245	zma00660
A0A096UDI7	RING-type E3 ubiquitin transferase	103633744	RING-type E3 ubiquitin transferase OS=Zea mays OX=4577 GN=103633744 PE=3 SV=1	A0A096UDI7;A0A1D6H361;A0A3L6FD64;A0A3L6G6K5;A0A8J8XH53	A0A096UDI7;A0A1D6H361;A0A3L6FD64;A0A3L6G6K5;A0A804PFV1;A0A8J8XH53	A0A096UDI7_MAIZE;A0A1D6H361_MAIZE;A0A3L6FD64_MAIZE;A0A3L6G6K5_MAIZE;A0A8J8XH53_MAIZE	103633744;LOG2_1;LOG2_3;ZEAMMB73_Zm00001d015671;Zm00014a_011977	RING-type E3 ubiquitin transferase	3903.16	72.47	6972.08	3565.98	9704.99	7544.31	72.47	72.47	72.47	72.47	72.47	6390.17	GO:0061630:ubiquitin protein ligase activity			GO:0061630:ubiquitin protein ligase activity	103633744	---
A0A096UGL9	Exportin-2	103643902	Exportin-2 OS=Zea mays OX=4577 GN=103643902 PE=3 SV=1	A0A096UGL9	A0A096UGL9;A0A1D6GJ37;A0A1D6GJ40;A0A1D6L221;A0A317YC64;A0A3L6ES50	A0A096UGL9_MAIZE	103643902	Exportin-2	202310	213888	147878	247885	263773	205883	153453	91167.6	119359	64820.8	88244.4	282103	GO:0005515:protein binding|GO:0006886:intracellular protein transport|GO:0031267:small GTPase binding	GO:0006886:intracellular protein transport		GO:0005515:protein binding|GO:0031267:small GTPase binding	103643902	zma03013
A0A097ETZ6	Urea transporter	DUR3	Urea transporter OS=Zea mays subsp. mays OX=381124 GN=DUR3 PE=2 SV=1	A0A097ETZ6;A0A0A0US36;A0A3L6EAJ8	A0A0A0US36;A0A097ETZ6;A0A3L6EAJ8	A0A097ETZ6_MAIZE;A0A0A0US36_MAIZE;A0A3L6EAJ8_MAIZE	DUR3	Urea transporter	8363.2	4402.49	9236.02	5692.76	72.47	8271.13	72.47	72.47	72.47	72.47	72.47	9853.43	GO:0071918:urea transmembrane transport|GO:0055085:transmembrane transport|GO:0015204:urea transmembrane transporter activity|GO:0022857:transmembrane transporter activity|GO:0016020:membrane	GO:0071918:urea transmembrane transport|GO:0055085:transmembrane transport	GO:0016020:membrane	GO:0015204:urea transmembrane transporter activity|GO:0022857:transmembrane transporter activity	103629941	---
A0A0A0R8A4	Aldehyde dehydrogenase 2-4	rf2d	Aldehyde dehydrogenase 2-4 OS=Zea mays subsp. mays OX=381124 GN=rf2d PE=2 SV=1	A0A0A0R8A4	A0A0A0R570;A0A0A0R8A4;A0A1D6FYF4;A0A1D6FYF5;A0A3L6DL03;A0A3L6FBK7;Q8S529;Q8S530	A0A0A0R8A4_MAIZE	rf2d	Aldehyde dehydrogenase 2-4	13067.2	10173.6	22072.9	5655.12	6075.77	17619.5	22120.3	18542	72.47	19388.1	9668.69	27701.9	GO:0016491:oxidoreductase activity|GO:0016620:oxidoreductase activity, acting on the aldehyde or oxo group of donors, NAD or NADP as acceptor			GO:0016491:oxidoreductase activity|GO:0016620:oxidoreductase activity, acting on the aldehyde or oxo group of donors, NAD or NADP as acceptor	541914	zma00940
A0A0A1P1P0	Cysteine proteinase inhibitor	Cystatin	Cysteine proteinase inhibitor OS=Zea mays OX=4577 GN=Cystatin PE=2 SV=1	A0A0A1P1P0;A0A0A1P8Y6;A0A3L6DQD3;A0A8J8XXZ1;Q30KV7;Q30KV8;Q30KW7;W1IAF3;W5RZV8	A0A0A1P1P0;A0A0A1P8Y6;A0A3L6DQD3;A0A8J8XXZ1;A5HMM8;Q30KV7;Q30KV8;Q30KW7;W1IAF3;W5RZV8	A0A0A1P1P0_MAIZE;A0A0A1P8Y6_MAIZE;A0A3L6DQD3_MAIZE;A0A8J8XXZ1_MAIZE;Q30KV7_ZEAMP;Q30KV8_ZEAMP;Q30KW7_ZEAMP;W1IAF3_MAIZE;W5RZV8_MAIZE	Cystatin;RAMDAZC7_1;RAMDAZC7_3;cpi2;cystatinII	Cysteine proteinase inhibitor	2.40438e+06	2.23398e+06	366997	2.14145e+06	1.31114e+06	204322	556370	400527	484484	311627	173786	1.43175e+06	GO:0004869:cysteine-type endopeptidase inhibitor activity			GO:0004869:cysteine-type endopeptidase inhibitor activity	100101525	---
A0A0B4J2Y9	MAP3K epsilon protein kinase 1	100274088	MAP3K epsilon protein kinase 1 OS=Zea mays OX=4577 GN=100274088 PE=4 SV=1	A0A0B4J2Y9;A0A1D6DV03;A0A1D6DV04;A0A1D6DV23;A0A1D6DV25;A0A1D6DV34;A0A1D6DV52;A0A1D6DV72	A0A1D6JGX1;A0A804RSK2;A0A0B4J2Y9;A0A1D6DUZ7;A0A1D6DV02;A0A1D6DV03;A0A1D6DV04;A0A1D6DV11;A0A1D6DV12;A0A1D6DV14;A0A1D6DV15;A0A1D6DV23;A0A1D6DV25;A0A1D6DV34;A0A1D6DV52;A0A1D6DV65;A0A1D6DV67;A0A1D6DV71;A0A1D6DV72;A0A1D6DV73;A0A1D6DV80;A0A1D6DV97;A0A1D6DVA6;A0A1D6JGG9;A0A1D6JGH1;A0A1D6JGH2;A0A1D6JGI1;A0A1D6JGI7;A0A1D6JGI8;A0A1D6JGK4;A0A1D6JGK5;A0A1D6JGK6;A0A1D6JGL8;A0A1D6JGL9;A0A1D6JGM0;A0A1D6JGN3;A0A…	A0A0B4J2Y9_MAIZE;A0A1D6DV03_MAIZE;A0A1D6DV04_MAIZE;A0A1D6DV23_MAIZE;A0A1D6DV25_MAIZE;A0A1D6DV34_MAIZE;A0A1D6DV52_MAIZE;A0A1D6DV72_MAIZE	100274088;ZEAMMB73_Zm00001d001978	MAP3K epsilon protein kinase 1	47308.5	33307.4	33142.5	49196.4	32290.9	48163.5	32818.3	39609.8	29441.6	42175.7	31038.4	36789.3	GO:0005524:ATP binding|GO:0006468:protein phosphorylation|GO:0004672:protein kinase activity|GO:0005515:protein binding	GO:0006468:protein phosphorylation		GO:0005524:ATP binding|GO:0004672:protein kinase activity|GO:0005515:protein binding	100274088	---
A0A0B4J2Z0	Protein kinase family protein	100273539	Protein kinase family protein OS=Zea mays OX=4577 GN=100273539 PE=4 SV=1	A0A0B4J2Z0;A0A3L6FJE0	A0A0B4J2Z0;A0A3L6FJE0;A0A1D6MV00	A0A0B4J2Z0_MAIZE;A0A3L6FJE0_MAIZE	100273539;HD16_3	Protein kinase family protein	5277.49	72.47	13189.9	4227.57	5220.68	5923.11	72.47	72.47	72.47	72.47	72.47	5759.47	GO:0004672:protein kinase activity|GO:0006468:protein phosphorylation|GO:0005524:ATP binding	GO:0006468:protein phosphorylation		GO:0004672:protein kinase activity|GO:0005524:ATP binding	100273539	---
A0A0B4J305	Calcium-dependent protein kinase 7	ZEAMMB73_Zm00001d021835	Calcium-dependent protein kinase 7 OS=Zea mays OX=4577 GN=ZEAMMB73_Zm00001d021835 PE=4 SV=1	A0A0B4J305	A0A0B4J305;A0A3L6DWE8;A0A3L6FS95;B6SKK9;A0A1D6EZ57;A0A1D6EZ59;A0A1D6EZ61;A0A1D6IGW8;A0A1D6IGX0;A0A1D6IGX2;B6U1G2	A0A0B4J305_MAIZE	ZEAMMB73_Zm00001d021835	Calcium-dependent protein kinase 7	39163.6	32339.2	36721.6	31608.1	32650.1	43972.1	35481	39773.1	43186.5	36636.7	35494.3	39922.1	GO:0006468:protein phosphorylation|GO:0005524:ATP binding|GO:0005509:calcium ion binding|GO:0004672:protein kinase activity	GO:0006468:protein phosphorylation		GO:0005524:ATP binding|GO:0005509:calcium ion binding|GO:0004672:protein kinase activity	100285166	zma04626
A0A0B4J337	Annexin	100193535	Annexin OS=Zea mays OX=4577 GN=100193535 PE=2 SV=1	A0A0B4J337;A0A1D6I3W0;A0A1D6I3W1;A0A1D6I3W2;A0A1D6I3W4;A0A804Q8B3;A0A804Q8M7;A0A804QB79;A0A804UDH7	A0A0B4J337;A0A1D6I3W0;A0A1D6I3W1;A0A1D6I3W2;A0A1D6I3W4;A0A804Q8B3;A0A804Q8M7;A0A804QB79;A0A804UDH7;B4FFC9	A0A0B4J337_MAIZE;A0A1D6I3W0_MAIZE;A0A1D6I3W1_MAIZE;A0A1D6I3W2_MAIZE;A0A1D6I3W4_MAIZE;A0A804Q8B3_MAIZE;A0A804Q8M7_MAIZE;A0A804QB79_MAIZE;A0A804UDH7_MAIZE	100193535;ZEAMMB73_Zm00001d020381	Annexin	7718.66	5681.91	2105.1	72.47	4706.18	1132.37	72.47	7700.96	22097.5	3402.88	72.47	518.521	GO:0005544:calcium-dependent phospholipid binding|GO:0005509:calcium ion binding			GO:0005544:calcium-dependent phospholipid binding|GO:0005509:calcium ion binding	100283225	---
A0A0B4J368	Methyltransferase	103643455	Methyltransferase OS=Zea mays OX=4577 GN=103643455 PE=3 SV=1	A0A0B4J368;A0A1D6KT61;A0A317YBY5;A0A317YC26	A0A0B4J368;A0A1D6GPI1;A0A1D6GPI2;A0A1D6GPI3;A0A1D6GPJ8;A0A1D6KT52;A0A1D6KT61;A0A317YBY5;A0A317YC26;A0A3L6EMJ0;C0HFW8;A0A1D6FII9;A0A804QNP5;A0A804QQG8	A0A0B4J368_MAIZE;A0A1D6KT61_MAIZE;A0A317YBY5_MAIZE;A0A317YC26_MAIZE	103643455;ZEAMMB73_Zm00001d032703;Zm00014a_008862	Methyltransferase	21447.6	14341.1	14421.7	18709.2	18532.2	16555.1	28064.7	16187.6	33542.3	11743.6	8444.72	15999.8	GO:0008168:methyltransferase activity			GO:0008168:methyltransferase activity	103643455	---
A0A0B4J391	Molybdopterin synthase sulfur carrier subunit	100281638	Molybdopterin synthase sulfur carrier subunit OS=Zea mays OX=4577 GN=100281638 PE=3 SV=1	A0A0B4J391	A0A0B4J391	A0A0B4J391_MAIZE	100281638	Molybdopterin synthase sulfur carrier subunit	3548.63	3609.11	13024.3	72.47	72.47	5323.98	72.47	72.47	72.47	72.47	72.47	3269.21	GO:0005829:cytosol|GO:0006777:Mo-molybdopterin cofactor biosynthetic process	GO:0006777:Mo-molybdopterin cofactor biosynthetic process	GO:0005829:cytosol		100281638	zma04122
A0A0B4J395	Auxin transporter-like protein 1	ZEAMMB73_Zm00001d042809	Auxin transporter-like protein 1 OS=Zea mays OX=4577 GN=ZEAMMB73_Zm00001d042809 PE=4 SV=1	A0A0B4J395;A0A8J8Y1D3	A0A0B4J395;A0A1D6N6X1;A0A1D6N6X3;A0A8J8Y1D3;B6U1Y3	A0A0B4J395_MAIZE;A0A8J8Y1D3_MAIZE	Os01g0856500_0;ZEAMMB73_Zm00001d042809	Auxin transporter-like protein 1	72.47	72.47	8731.99	4512.33	72.47	8016.8	72.47	72.47	72.47	72.47	72.47	5896.58	---	---	---	---	100285200	zma04075
A0A0B4J3A7	DEAD-box ATP-dependent RNA helicase 34	103627913	DEAD-box ATP-dependent RNA helicase 34 OS=Zea mays OX=4577 GN=103627913 PE=3 SV=1	A0A0B4J3A7;A0A1D6HQ86;A0A3L6EPT1	Q2MJJ9;A0A0B4J3A7;A0A1D6HQ86;A0A1D6HQ88;A0A1D6HQ89;A0A1D6QA32;A0A3L6DAE1;A0A3L6EPT1	A0A0B4J3A7_MAIZE;A0A1D6HQ86_MAIZE;A0A3L6EPT1_MAIZE	103627913;Os03g0566800;ZEAMMB73_Zm00001d018542	DEAD-box ATP-dependent RNA helicase 34	759324	811259	492593	913217	947100	529311	363485	371473	383685	370366	337545	784141	GO:0003724:RNA helicase activity|GO:0005524:ATP binding|GO:0003676:nucleic acid binding			GO:0003724:RNA helicase activity|GO:0005524:ATP binding|GO:0003676:nucleic acid binding	103627913	zma03040
A0A0B4J3H6	non-specific serine/threonine protein kinase	103629309	non-specific serine/threonine protein kinase OS=Zea mays OX=4577 GN=103629309 PE=4 SV=1	A0A0B4J3H6;A0A1D6LIS0;A0A1D6LIS2;A0A3L6EEF3	A0A0B4J3H6;A0A1D6LIS0;A0A1D6LIS2;A0A3L6EEF3	A0A0B4J3H6_MAIZE;A0A1D6LIS0_MAIZE;A0A1D6LIS2_MAIZE;A0A3L6EEF3_MAIZE	103629309;PERK8_2;ZEAMMB73_Zm00001d035774	non-specific serine/threonine protein kinase	5395.21	72.47	13025.5	11048.8	4142.26	11006.3	8986.09	72.47	72.47	13699.7	72.47	72.47	GO:0004672:protein kinase activity|GO:0006468:protein phosphorylation|GO:0005524:ATP binding	GO:0006468:protein phosphorylation		GO:0004672:protein kinase activity|GO:0005524:ATP binding	103629309	---
A0A0B5JQQ8	Midasin	Rea1	Midasin OS=Zea mays OX=4577 GN=Rea1 PE=2 SV=1	A0A0B5JQQ8;A0A3L6E9V9;A0A804Q3X0	A0A0B5JQQ8;A0A1D6M6J5;A0A3L6E9V9;A0A3L6EA91;A0A804Q3X0;A0A1D6M6J7	A0A0B5JQQ8_MAIZE;A0A3L6E9V9_MAIZE;A0A804Q3X0_MAIZE	103630487;Rea1;Zm00014a_007182	Midasin	72.47	6777.36	7574.59	7343.87	3505.72	7795.47	72.47	72.47	72.47	72.47	72.47	5765.84	GO:0016887:ATP hydrolysis activity|GO:0005524:ATP binding			GO:0016887:ATP hydrolysis activity|GO:0005524:ATP binding	103630487	zma03008
A0A0D3L580	Mitogen activated protein kinase kinase kinase	MAPKKK	Mitogen activated protein kinase kinase kinase OS=Zea mays OX=4577 GN=MAPKKK PE=2 SV=1	A0A0D3L580;A0A1D6PS57;A0A3L6F9M2;C0P8V2	A0A1D6PS57;A0A0D3L580;A0A3L6F9M2;A0A804NL34;A0A804NL37;B4FA67;C0P8V2	A0A0D3L580_MAIZE;A0A1D6PS57_MAIZE;A0A3L6F9M2_MAIZE;C0P8V2_MAIZE	MAPKKK;MAPKKK3_3;ZEAMMB73_Zm00001d049080	Mitogen activated protein kinase kinase kinase	6240	72.47	6881.1	8377.29	7089.02	4498.38	72.47	72.47	72.47	72.47	72.47	8379.92	GO:0005524:ATP binding|GO:0006468:protein phosphorylation|GO:0004672:protein kinase activity	GO:0006468:protein phosphorylation		GO:0005524:ATP binding|GO:0004672:protein kinase activity	100191795	---
A0A0D5BX12	peptide-methionine (S)-S-oxide reductase	MSRA2	peptide-methionine (S)-S-oxide reductase OS=Zea mays OX=4577 GN=MSRA2 PE=2 SV=1	A0A0D5BX12	A0A0D5BX12	A0A0D5BX12_MAIZE	MSRA2	peptide-methionine (S)-S-oxide reductase	10225.3	4533.68	1248.87	11890.9	16333.7	8562.68	72.47	72.47	6876.57	4410.02	8054.46	72.47	GO:0008113:peptide-methionine (S)-S-oxide reductase activity			GO:0008113:peptide-methionine (S)-S-oxide reductase activity	100283982	---
A0A0D5BXD3	Peptide-methionine (R)-S-oxide reductase	MSRB5.2	Peptide-methionine (R)-S-oxide reductase OS=Zea mays OX=4577 GN=MSRB5.2 PE=2 SV=1	A0A0D5BXD3;B6T2C6	A0A096U2Y1;A0A0D5BXD3;B6T2C6;A0A317YBU3	A0A0D5BXD3_MAIZE;B6T2C6_MAIZE	100281999;MSRB5.2	Peptide-methionine (R)-S-oxide reductase	1.64737e+06	1.73732e+06	725552	1.01633e+06	663093	1.04628e+06	284548	247446	433065	291621	477382	1.65912e+06	GO:0006979:response to oxidative stress|GO:0033743:peptide-methionine (R)-S-oxide reductase activity|GO:0030091:protein repair|GO:0016671:oxidoreductase activity, acting on a sulfur group of donors, disulfide as acceptor	GO:0006979:response to oxidative stress|GO:0030091:protein repair		GO:0033743:peptide-methionine (R)-S-oxide reductase activity|GO:0016671:oxidoreductase activity, acting on a sulfur group of donors, disulfide as acceptor	100281999	---
A0A0H4FPZ7	Pullulanase-type starch debranching enzyme	Zpu1	Pullulanase-type starch debranching enzyme OS=Zea mays OX=4577 GN=Zpu1 PE=2 SV=1	A0A0H4FPZ7;A0A3L6G523	A0A0H4FPZ7;A0A1D6EFD6;A0A1D6EFD7;A0A1D6EFE0;A0A1D6EFE1;A0A1D6EFF1;A0A3L6G523;A0A804MIN2;A0A804MIN3;A0A804MIN4;O81638	A0A0H4FPZ7_MAIZE;A0A3L6G523_MAIZE	PU1;Zpu1	Pullulanase-type starch debranching enzyme	168087	193923	144512	192624	164348	159190	129176	113924	138385	131324	95020.7	184219	GO:0004553:hydrolase activity, hydrolyzing O-glycosyl compounds|GO:0005975:carbohydrate metabolic process|GO:0051060:pullulanase activity	GO:0005975:carbohydrate metabolic process		GO:0004553:hydrolase activity, hydrolyzing O-glycosyl compounds|GO:0051060:pullulanase activity	541711	---
A0A0H4NWX9	SURP motif domain-containing protein		SURP motif domain-containing protein OS=Zea mays OX=4577 PE=4 SV=1	A0A0H4NWX9	A0A0H4NWX9	A0A0H4NWX9_MAIZE		SURP motif domain-containing protein	756.426	2374.09	72.47	72.47	72.47	72.47	1867.37	2565.48	72.47	72.47	2805.75	72.47	GO:0006396:RNA processing|GO:0003723:RNA binding	GO:0006396:RNA processing		GO:0003723:RNA binding	100383427	---
A0A0H4PB35	Glycosyltransferase		Glycosyltransferase OS=Zea mays OX=4577 PE=3 SV=1	A0A0H4PB35;B6SUB6;B6TEJ5	A0A0H4PB35;B6SUB6;B6TEJ5	A0A0H4PB35_MAIZE;B6SUB6_MAIZE;B6TEJ5_MAIZE		Glycosyltransferase	209895	199676	42510	227165	229474	30093.4	180745	243570	220380	153392	148692	212183	GO:0008194:UDP-glycosyltransferase activity			GO:0008194:UDP-glycosyltransferase activity	100283088	---
A0A0K0QSN8	Mediator of RNA polymerase II transcription subunit 13	Med13	Mediator of RNA polymerase II transcription subunit 13 OS=Zea mays OX=4577 GN=Med13 PE=2 SV=1	A0A0K0QSN8;A0A1D6NXG3;A0A1D6NXG8;A0A1D6NXH3;A0A1D6NXH6;A0A1D6NXI1;A0A1D6NXI7	A0A0K0QSN8;A0A1D6NXF9;A0A1D6NXG3;A0A1D6NXG7;A0A1D6NXG8;A0A1D6NXH3;A0A1D6NXH6;A0A1D6NXH9;A0A1D6NXI1;A0A1D6NXI6;A0A1D6NXI7;A0A1D6NXI8;A0A1D6NXK5;A0A1D6NXK7;A0A1D6NXK9;A0A1D6NXL0;A0A1D6NXL1;A0A3L6D8T9;A0A3L6DA37;A0A3L6DBL5;A0A804R1C3;A0A1D6NXG4;A0A1D6NXI5;A0A1D6NXK1;A0A1D6NXK3;A0A3L6D8T8	A0A0K0QSN8_MAIZE;A0A1D6NXG3_MAIZE;A0A1D6NXG8_MAIZE;A0A1D6NXH3_MAIZE;A0A1D6NXH6_MAIZE;A0A1D6NXI1_MAIZE;A0A1D6NXI7_MAIZE	Med13;ZEAMMB73_Zm00001d045603	Mediator of RNA polymerase II transcription subunit 13	11287.2	9976.59	10277.5	11109.1	10014.6	8866.05	16323.8	15762.7	19227.9	18193	22263.1	6590.55	GO:0003712:transcription coregulator activity|GO:0016592:mediator complex|GO:0006357:regulation of transcription by RNA polymerase II	GO:0006357:regulation of transcription by RNA polymerase II	GO:0016592:mediator complex	GO:0003712:transcription coregulator activity	100279985	---
A0A0K1H3C3	RNA-dependent RNA polymerase	rdr6	RNA-dependent RNA polymerase OS=Zea mays OX=4577 GN=rdr6 PE=2 SV=1	A0A0K1H3C3;A0A804N3T4	A0A0K1H3C3;A0A1D6MTP7;A0A3L6FF11;A0A804N3T4	A0A0K1H3C3_MAIZE;A0A804N3T4_MAIZE	100274261;rdr6	RNA-dependent RNA polymerase	36242.5	30544.3	31875.9	37468.2	38447.2	46738.6	45452	58646.6	48981.3	47810.8	39691.2	31096.2	GO:0003968:RNA-dependent RNA polymerase activity			GO:0003968:RNA-dependent RNA polymerase activity	100274261	---
A0A0K1H3E7	Dicer-like 103	dcl4	Dicer-like 103 OS=Zea mays OX=4577 GN=dcl4 PE=2 SV=1	A0A0K1H3E7;A0A1D6JA06;A0A1D6JA12;A0A1D6JA16;A0A1D6JA28;A0A1D6JA38;A0A1D6JA43;A0A1D6JA52;A0A1D6JA53;A0A1D6JA71;A0A1D6JA73;A0A1D6JA77	A0A1D6JA16;A0A0K1H3E7;A0A1D6JA09;A0A1D6JA12;A0A1D6JA28;A0A1D6JA37;A0A1D6JA38;A0A1D6JA43;A0A1D6JA48;A0A1D6JA52;A0A1D6JA53;A0A1D6JA71;A0A1D6JA73;A0A1D6JA76;A0A1D6JA77;A0A1D6JA06;A0A1D6JA65;A0A1D6JA72;A0A1D6JA79;A0A1D6JA80;A0A1D6JA81;A0A1D6JA82;A0A1D6JA83;A0A1D6JA84;A0A1D6JA85;A0A1D6JA87;A0A1D6JA89	A0A0K1H3E7_MAIZE;A0A1D6JA06_MAIZE;A0A1D6JA12_MAIZE;A0A1D6JA16_MAIZE;A0A1D6JA28_MAIZE;A0A1D6JA38_MAIZE;A0A1D6JA43_MAIZE;A0A1D6JA52_MAIZE;A0A1D6JA53_MAIZE;A0A1D6JA71_MAIZE;A0A1D6JA73_MAIZE;A0A1D6JA77_MAIZE	ZEAMMB73_Zm00001d025830;dcl4	Dicer-like 103	3987.02	5148.58	72.47	2722.81	5104.93	7334.36	72.47	2855.91	72.47	4765.64	72.47	72.47	GO:0004525:ribonuclease III activity|GO:0003677:DNA binding|GO:0005515:protein binding|GO:0016891:RNA endonuclease activity, producing 5'-phosphomonoesters|GO:0005524:ATP binding|GO:0006396:RNA processing|GO:0016787:hydrolase activity	GO:0006396:RNA processing		GO:0004525:ribonuclease III activity|GO:0003677:DNA binding|GO:0005515:protein binding|GO:0016891:RNA endonuclease activity, producing 5'-phosphomonoesters|GO:0005524:ATP binding|GO:0016787:hydrolase activity	100381550	---
A0A0P0H690	1,4-alpha-glucan branching enzyme	sbe1	1,4-alpha-glucan branching enzyme OS=Zea mays OX=4577 GN=sbe1 PE=3 SV=1	A0A0P0H690;A0A1D6GWP4;A0A1D6GWP6;Q41740;Q7DNA5	A0A0P0H690;A0A1D6GWP6;A0A3L6EPU0;Q41740;Q7DNA5;Q84XW7;A0A1D6GWP4;A5HJZ8;A0A1D6GWP7;A0A1D6GWQ0;A0A3L6DBV8	A0A0P0H690_MAIZE;A0A1D6GWP4_MAIZE;A0A1D6GWP6_MAIZE;Q41740_MAIZE;Q7DNA5_MAIZE	542315;BE-I;ZEAMMB73_Zm00001d014844;sbe1	1,4-alpha-glucan branching enzyme	52583.7	49048	71664.6	49512.5	55249.9	58608.2	26297.4	30099.9	25028.3	30765.4	14092.3	46441.9	GO:0003824:catalytic activity|GO:0004553:hydrolase activity, hydrolyzing O-glycosyl compounds|GO:0005975:carbohydrate metabolic process|GO:0043169:cation binding	GO:0005975:carbohydrate metabolic process		GO:0003824:catalytic activity|GO:0004553:hydrolase activity, hydrolyzing O-glycosyl compounds|GO:0043169:cation binding	542315	zma00500
A0A168LSG4	Truncated LRR receptor-like protein	fea3-0	Truncated LRR receptor-like protein OS=Zea mays OX=4577 GN=fea3-0 PE=4 SV=1	A0A168LSG4;A0A1D6MNC0;A0A3L6FDA1;A0A804N0Z4;C0P3E0	A0A168LSG4;A0A1D6MNC0;A0A3L6FDA1;A0A804N0Z4;C0P3E0	A0A168LSG4_MAIZE;A0A1D6MNC0_MAIZE;A0A3L6FDA1_MAIZE;A0A804N0Z4_MAIZE;C0P3E0_MAIZE	100216564;PII-2_1;ZEAMMB73_Zm00001d040130;fea3-0	Truncated LRR receptor-like protein	72.47	2008.05	1152.08	3012.71	72.47	72.47	72.47	72.47	72.47	72.47	20340.7	72.47	---	---	---	---	100216564	---
A0A172Q4R0	CCoAOMT2	CCoAOMT2	CCoAOMT2 OS=Zea mays OX=4577 GN=CCoAOMT2 PE=2 SV=1	A0A172Q4R0;A0A172QB57;A0A1D6NUK9;A0A1V0E7I8;A0A1V0E7I9;A0A1V0E7J8;A0A1V0E7K0;B8A3P7;K7VEA6;Q7X5Y7;Q7X6T0;Q7X6T5;Q7X874;Q7X875;Q7XYW6;Q7XYW7;Q7XYW8	A0A172Q4R0;A0A172QB57;A0A172QB77;A0A1D6NUK9;A0A1V0E7I8;A0A1V0E7I9;A0A1V0E7J8;A0A1V0E7K0;B4FBY6;B6TML0;B8A3P7;K7VEA6;Q7X5Y7;Q7X6T0;Q7X6T5;Q7X874;Q7X875;Q7XYW6;Q7XYW7;Q7XYW8	A0A172Q4R0_MAIZE;A0A172QB57_MAIZE;A0A1D6NUK9_MAIZE;A0A1V0E7I8_MAIZE;A0A1V0E7I9_MAIZE;A0A1V0E7J8_MAIZE;A0A1V0E7K0_MAIZE;B8A3P7_MAIZE;K7VEA6_MAIZE;Q7X5Y7_MAIZE;Q7X6T0_MAIZE;Q7X6T5_MAIZE;Q7X874_MAIZE;Q7X875_MAIZE;Q7XYW6_MAIZE;Q7XYW7_MAIZE;Q7XYW8_MAIZE	CCoAOMT2;ZEAMMB73_Zm00001d045206;ccoaomt2	CCoAOMT2	72.47	1208.38	72.47	4932.73	11300.9	72.47	72.47	72.47	72.47	72.47	72.47	72.47	GO:0008171:O-methyltransferase activity			GO:0008171:O-methyltransferase activity	100273683	---
A0A173DSR3	Betaine-proline transporter 1	BetProT1	Betaine-proline transporter 1 OS=Zea mays OX=4577 GN=BetProT1 PE=2 SV=1	A0A173DSR3;A0A1D6HQJ6;A0A1D6HQJ7;A0A3L6E3P5;A0A3L6E6I4;A0A804Q5U4	A0A173DSR3;A0A1D6HQJ6;A0A1D6HQJ7;A0A3L6E3P5;A0A3L6E6I4;A0A804Q5U4	A0A173DSR3_MAIZE;A0A1D6HQJ6_MAIZE;A0A1D6HQJ7_MAIZE;A0A3L6E3P5_MAIZE;A0A3L6E6I4_MAIZE;A0A804Q5U4_MAIZE	103631855;BetProT1;Zm00014a_029499	Betaine-proline transporter 1	20362.2	13913.7	72.47	18455.2	15934.2	72.47	72.47	72.47	72.47	72.47	72.47	21924.5	---	---	---	---	103631855	---
A0A173G2R7	SUMO-activating enzyme subunit	Sae2b	SUMO-activating enzyme subunit OS=Zea mays OX=4577 GN=Sae2b PE=2 SV=1	A0A173G2R7;A0A1D6II59;A0A8J8YLV3	A0A173G2R7;A0A8J8YLV3;A0A1D6II59;A0A1D6II64	A0A173G2R7_MAIZE;A0A1D6II59_MAIZE;A0A8J8YLV3_MAIZE	SAE2_1;Sae2b;ZEAMMB73_Zm00001d021966	SUMO-activating enzyme subunit	155149	154157	197763	130460	137545	148649	144379	139030	117633	173091	150583	124990	GO:0008641:ubiquitin-like modifier activating enzyme activity			GO:0008641:ubiquitin-like modifier activating enzyme activity	100278764	zma04120
A0A191T8V5	Methyltransferase	ERD3	Methyltransferase OS=Zea mays OX=4577 GN=ERD3 PE=2 SV=1	A0A191T8V5;C0P6M5	A0A191T8V5;A0A1D6KAB1;A0A317YFL6;B6UBQ9;B8A0D9;C0P6M5	A0A191T8V5_MAIZE;C0P6M5_MAIZE	100285922;ERD3	Methyltransferase	109582	103855	153884	116110	82370.9	97851.3	63822.3	79917	75776.4	61140.4	63006.3	157085	GO:0008168:methyltransferase activity			GO:0008168:methyltransferase activity	100285922	---
A0A1B1MQI4	Class I Clp ATPase	D53	Class I Clp ATPase OS=Zea mays OX=4577 GN=D53 PE=2 SV=1	A0A1B1MQI4;A0A3L6G5Z7;A0A804RDR6	A0A1B1MQI4;A0A3L6G5Z7;A0A804RDR6	A0A1B1MQI4_MAIZE;A0A3L6G5Z7_MAIZE;A0A804RDR6_MAIZE	100501371;D53	Class I Clp ATPase	72.47	7505.16	72.47	12711.6	13120.6	13472.3	12927.2	72.47	72.47	17843.1	12334.6	11595.7	---	---	---	---	100501371	---
A0A1D6DPQ4	Uncharacterized protein	100280286	Uncharacterized protein OS=Zea mays OX=4577 GN=100280286 PE=4 SV=1	A0A1D6DPQ4;A0A3L6G636;A0A804RF19	A0A804RF19;B8A2X9;A0A1D6DPQ4;A0A3L6G636	A0A1D6DPQ4_MAIZE;A0A3L6G636_MAIZE;A0A804RF19_MAIZE	100280286;PCFS4_2	Uncharacterized protein	7346.35	8205.72	11600.9	72.47	8094.48	11031.7	7599.02	10174.8	8684.35	11140.4	16315.7	6673.88	GO:0003729:mRNA binding|GO:0000993:RNA polymerase II complex binding|GO:0006378:mRNA polyadenylation|GO:0006369:termination of RNA polymerase II transcription|GO:0006379:mRNA cleavage	GO:0006378:mRNA polyadenylation|GO:0006369:termination of RNA polymerase II transcription|GO:0006379:mRNA cleavage		GO:0003729:mRNA binding|GO:0000993:RNA polymerase II complex binding	103653026	zma03015
A0A1D6DQ74	ACT domain-containing protein ACR	103649523	ACT domain-containing protein ACR OS=Zea mays OX=4577 GN=103649523 PE=4 SV=1	A0A1D6DQ74;A0A1D6NQX0;C0PIQ4	A0A1D6DQ74;A0A1D6NQX0;C0PIQ4	A0A1D6DQ74_MAIZE;A0A1D6NQX0_MAIZE;C0PIQ4_MAIZE	100383740;103649523;ZEAMMB73_Zm00001d044713	ACT domain-containing protein ACR	70028.7	55192.3	121332	120722	103755	133582	10700	8033.19	8615.41	7039.09	11319.9	90526.3	---	---	---	---	103649523	---
A0A1D6DQH1	Uncharacterized protein	103646525	Uncharacterized protein OS=Zea mays OX=4577 GN=103646525 PE=3 SV=1	A0A1D6DQH1	A0A1D6H9J3;A0A8J8YP41;A0A1D6DQH1;A0A1D6H9J4;A0A3L6FXG1;A0A3L6G271;A0A804MGT1;B7ZWU2	A0A1D6DQH1_MAIZE	103646525	Uncharacterized protein	262294	282713	144001	264055	246616	199701	140290	155696	119138	164482	167350	209661	GO:0016208:AMP binding|GO:0003987:acetate-CoA ligase activity|GO:0019427:acetyl-CoA biosynthetic process from acetate	GO:0019427:acetyl-CoA biosynthetic process from acetate		GO:0016208:AMP binding|GO:0003987:acetate-CoA ligase activity	103646525	zma00630
A0A1D6DQX4	HECT-type E3 ubiquitin transferase		HECT-type E3 ubiquitin transferase OS=Zea mays OX=4577 PE=4 SV=1	A0A1D6DQX4;A0A1D6DQZ7	A0A1D6DQX4;A0A1D6DQZ7	A0A1D6DQX4_MAIZE;A0A1D6DQZ7_MAIZE		HECT-type E3 ubiquitin transferase	16953.6	16947.6	11726.2	72.47	72.47	13040.7	72.47	72.47	72.47	11861.6	72.47	72.47	GO:0061630:ubiquitin protein ligase activity|GO:0004842:ubiquitin-protein transferase activity|GO:0000209:protein polyubiquitination	GO:0000209:protein polyubiquitination		GO:0061630:ubiquitin protein ligase activity|GO:0004842:ubiquitin-protein transferase activity	103641081	zma04120
A0A1D6DRQ2	S-adenosyl-L-methionine-dependent methyltransferase superfamily protein	ZEAMMB73_Zm00001d005499	S-adenosyl-L-methionine-dependent methyltransferase superfamily protein OS=Zea mays OX=4577 GN=ZEAMMB73_Zm00001d005499 PE=3 SV=1	A0A1D6DRQ2;A0A1D6PWZ1;A0A3L6FBC6;A0A3L6FZ51	A0A1D6DRQ2;A0A1D6IZ37;A0A1D6IZ38;A0A1D6LSA6;A0A1D6MLC8;A0A1D6PWZ1;A0A1D6QD91;A0A1D6QUW0;A0A1D6QUW1;A0A3L6F6X2;A0A3L6FBC6;A0A3L6FZ51;A0A804NNJ4;A0A804PW12;A0A804R8U0;V5QDM6	A0A1D6DRQ2_MAIZE;A0A1D6PWZ1_MAIZE;A0A3L6FBC6_MAIZE;A0A3L6FZ51_MAIZE	ZEAMMB73_Zm00001d005499;ZEAMMB73_Zm00001d049679;Zm00014a_004531;Zm00014a_008572	S-adenosyl-L-methionine-dependent methyltransferase superfamily protein	205778	231520	73935	257826	295042	74078.5	88696.5	48641.9	88695.7	31369.4	48816.6	165861	GO:0006788:heme oxidation|GO:0008168:methyltransferase activity|GO:0004392:heme oxygenase (decyclizing) activity	GO:0006788:heme oxidation		GO:0008168:methyltransferase activity|GO:0004392:heme oxygenase (decyclizing) activity	109944578	---
A0A1D6DSN9	Eukaryotic aspartyl protease family protein	ZEAMMB73_Zm00001d001771	Eukaryotic aspartyl protease family protein OS=Zea mays OX=4577 GN=ZEAMMB73_Zm00001d001771 PE=3 SV=1	A0A1D6DSN9;A0A8J8XCW4	C0P9F8;A0A1D6DSN9;A0A8J8XCW4;B4G1Q7;B6SJT4	A0A1D6DSN9_MAIZE;A0A8J8XCW4_MAIZE	ZEAMMB73_Zm00001d001771;nep1_6	Eukaryotic aspartyl protease family protein	23567.7	28942.8	72.47	18534.6	34864.8	72.47	8089.61	22689	29906.4	12249.2	20164	22226.1	GO:0004190:aspartic-type endopeptidase activity|GO:0006508:proteolysis	GO:0006508:proteolysis		GO:0004190:aspartic-type endopeptidase activity	100280633	---
A0A1D6DSQ0	CASP-like protein 1	ZEAMMB73_Zm00001d001780	CASP-like protein 1 OS=Zea mays OX=4577 GN=ZEAMMB73_Zm00001d001780 PE=4 SV=1	A0A1D6DSQ0	A0A096TI73;A0A1D6DSP8;A0A1D6DSP9;A0A1D6DSQ0;A0A1D6DSQ4;A0A804M7Z4	A0A1D6DSQ0_MAIZE	ZEAMMB73_Zm00001d001780	CASP-like protein 1	72.47	72.47	72.47	16681.4	27968.1	72.47	72.47	32594.7	38015.1	12556.7	17218.1	27627.3	GO:0006468:protein phosphorylation|GO:0005524:ATP binding|GO:0005515:protein binding|GO:0009742:brassinosteroid mediated signaling pathway|GO:0004672:protein kinase activity	GO:0006468:protein phosphorylation|GO:0009742:brassinosteroid mediated signaling pathway		GO:0005524:ATP binding|GO:0005515:protein binding|GO:0004672:protein kinase activity	100278982	zma04075
A0A1D6DSQ7	AT-hook motif nuclear-localized protein	100194172	AT-hook motif nuclear-localized protein OS=Zea mays OX=4577 GN=100194172 PE=4 SV=1	A0A1D6DSQ7;A0A1D6DSQ8;A0A3L6G2N6;A0A3L6G3L5;A0A804M7Z9	A0A1D6DSQ7;A0A3L6G2N6;A0A3L6G3L5;A0A804M7Z9;B4FHP7;A0A1D6DSQ8	A0A1D6DSQ7_MAIZE;A0A1D6DSQ8_MAIZE;A0A3L6G2N6_MAIZE;A0A3L6G3L5_MAIZE;A0A804M7Z9_MAIZE	100194172;ZEAMMB73_Zm00001d001784;Zm00014a_043257	AT-hook motif nuclear-localized protein	79794.9	72316.5	47314.3	91728.2	80416.5	69898.6	38082.7	45009	54222.6	45009.2	45973.6	45671.8	GO:0003680:minor groove of adenine-thymine-rich DNA binding			GO:0003680:minor groove of adenine-thymine-rich DNA binding	100194172	---
A0A1D6DST9	K(+) efflux antiporter 2 chloroplastic	ZEAMMB73_Zm00001d001788	K(+) efflux antiporter 2 chloroplastic OS=Zea mays OX=4577 GN=ZEAMMB73_Zm00001d001788 PE=4 SV=1	A0A1D6DST9	A0A1D6DSS3;A0A1D6DSS4;A0A1D6DSS7;A0A1D6DST1;A0A1D6DST7;A0A1D6DST9;A0A1D6DSU2;A0A1D6DSU7;A0A1D6DSV5;A0A1D6DSV6;A0A1D6DSW0;A0A1D6DSW2;A0A1D6DSW4;A0A1D6DSW7;A0A1D6DSW8;A0A3L6G2N1;A0A3L6G7C7;A0A804M810;A0A804M812;A0A1D6DST5;A0A1D6DSU4;A0A1D6DSV4;A0A1D6DSV8;A0A1D6DSW1;A0A1D6DSW3;A0A1D6DSW6;A0A1D6DSW9	A0A1D6DST9_MAIZE	ZEAMMB73_Zm00001d001788	K(+) efflux antiporter 2 chloroplastic	205350	203508	375448	281110	287904	446677	169593	234070	264839	292258	194818	338711	GO:0015299:obsolete solute:proton antiporter activity|GO:0055085:transmembrane transport|GO:0006812:monoatomic cation transport|GO:0006813:potassium ion transport|GO:0016020:membrane|GO:0008324:monoatomic cation transmembrane transporter activity	GO:0055085:transmembrane transport|GO:0006812:monoatomic cation transport|GO:0006813:potassium ion transport	GO:0016020:membrane	GO:0015299:obsolete solute:proton antiporter activity|GO:0008324:monoatomic cation transmembrane transporter activity	103645748	---
A0A1D6DSX8	Cysteine protease	ZEAMMB73_Zm00001d001790	Cysteine protease OS=Zea mays OX=4577 GN=ZEAMMB73_Zm00001d001790 PE=3 SV=1	A0A1D6DSX8;A0A3L6FUZ8;B6T4W1	A0A1D6DSX6;A0A1D6DSX8;A0A1D6DSY0;A0A1D6FJ05;A0A1D6KJ13;A0A1D6LF44;A0A3L6E9J6;A0A3L6FUZ8;A0A3L6GBN1;A0A804PRF2;A0A804RHW1;B6T4W1;B8XVP8	A0A1D6DSX8_MAIZE;A0A3L6FUZ8_MAIZE;B6T4W1_MAIZE	100240690;ZEAMMB73_Zm00001d001790;Zm00014a_043241	Cysteine protease	6101.34	6192.17	5343.87	3991.44	3744.2	8716.41	72.47	72.47	72.47	72.47	72.47	4699.98	GO:0019786:Atg8-specific peptidase activity			GO:0019786:Atg8-specific peptidase activity	100240690	zma04136
A0A1D6DSZ2	Partner of SLD five 1	ZEAMMB73_Zm00001d001799	Partner of SLD five 1 OS=Zea mays OX=4577 GN=ZEAMMB73_Zm00001d001799 PE=3 SV=1	A0A1D6DSZ2;A0A3L6FZD4;B6THR1	A0A1D6DSZ2;A0A3L6FZD4;B6THR1	A0A1D6DSZ2_MAIZE;A0A3L6FZD4_MAIZE;B6THR1_MAIZE	100283372;GINS1;ZEAMMB73_Zm00001d001799	Partner of SLD five 1	14129.3	14902.4	40470.9	12813.6	7215.43	6565.2	72.47	72.47	72.47	72.47	72.47	72.47	GO:0000811:GINS complex|GO:0006260:DNA replication	GO:0006260:DNA replication	GO:0000811:GINS complex		100283372	---
A0A1D6DT05	DNA mismatch repair protein MutS type 2	ZEAMMB73_Zm00001d001806	DNA mismatch repair protein MutS type 2 OS=Zea mays OX=4577 GN=ZEAMMB73_Zm00001d001806 PE=4 SV=1	A0A1D6DT05	A0A1D6DT05;A0A804M841;A0A1D6DT07;A0A1D6DT11;A0A1D6DT12	A0A1D6DT05_MAIZE	ZEAMMB73_Zm00001d001806	DNA mismatch repair protein MutS type 2	3440.34	9089.88	72.47	72.47	13503.5	72.47	72.47	72.47	72.47	72.47	72.47	72.47	GO:0016887:ATP hydrolysis activity|GO:0006298:mismatch repair|GO:0004519:endonuclease activity|GO:0140664:ATP-dependent DNA damage sensor activity|GO:0030983:mismatched DNA binding|GO:0045910:negative regulation of DNA recombination|GO:0005524:ATP binding	GO:0006298:mismatch repair|GO:0045910:negative regulation of DNA recombination		GO:0016887:ATP hydrolysis activity|GO:0004519:endonuclease activity|GO:0140664:ATP-dependent DNA damage sensor activity|GO:0030983:mismatched DNA binding|GO:0005524:ATP binding	103645753	zma03430
A0A1D6DT14	Bystin	ZEAMMB73_Zm00001d001808	Bystin OS=Zea mays OX=4577 GN=ZEAMMB73_Zm00001d001808 PE=3 SV=1	A0A1D6DT14;A0A1D6DT15;A0A1D6DT16;A0A1D6DT17;A0A1D6DT18;A0A3L6FQD7	A0A1D6DT14;A0A1D6DT15;A0A1D6DT16;A0A1D6DT17;A0A1D6DT18;A0A3L6FQD7;A0A804M845;A0A804M847;B4G093	A0A1D6DT14_MAIZE;A0A1D6DT15_MAIZE;A0A1D6DT16_MAIZE;A0A1D6DT17_MAIZE;A0A1D6DT18_MAIZE;A0A3L6FQD7_MAIZE	BYSL;ZEAMMB73_Zm00001d001808	Bystin	13907.8	15796.6	16134.6	23151.9	15512.7	22648.5	29528.2	24055.4	15659.3	22932.1	23934.1	16649.8	---	---	---	---	100274326	---
A0A1D6DT27	RNA polymerase II transcription factor B subunit 2	ZEAMMB73_Zm00001d001809	RNA polymerase II transcription factor B subunit 2 OS=Zea mays OX=4577 GN=ZEAMMB73_Zm00001d001809 PE=3 SV=1	A0A1D6DT27;A0A1D6DT30;A0A3L6FSU3	A0A1D6DT30;A0A1D6DT19;A0A1D6DT27;A0A1D6DT40;A0A3L6FSU3;A0A804M849	A0A1D6DT27_MAIZE;A0A1D6DT30_MAIZE;A0A3L6FSU3_MAIZE	ZEAMMB73_Zm00001d001809;Zm00014a_043221	RNA polymerase II transcription factor B subunit 2	55620.4	56460.4	39738.1	49555.6	52735.7	43322.2	81050.7	71271.1	70163.7	116051	80037.5	49772.8	GO:0006289:nucleotide-excision repair|GO:0001671:ATPase activator activity|GO:0000439:transcription factor TFIIH core complex	GO:0006289:nucleotide-excision repair	GO:0000439:transcription factor TFIIH core complex	GO:0001671:ATPase activator activity	103645755	zma03420
A0A1D6DT45	Protein kinase superfamily protein	ZEAMMB73_Zm00001d001813	Protein kinase superfamily protein OS=Zea mays OX=4577 GN=ZEAMMB73_Zm00001d001813 PE=3 SV=1	A0A1D6DT45;A0A3L6FQA6	A0A3L6FQA6;A0A804M855;A0A1D6DT45;B6TWH0	A0A1D6DT45_MAIZE;A0A3L6FQA6_MAIZE	At1g56140_2;ZEAMMB73_Zm00001d001813	Protein kinase superfamily protein	22943.9	22745.1	24911.8	40175.7	23774.7	22920.5	15437.8	9023.28	72.47	70874.4	72.47	34875.9	GO:0004672:protein kinase activity|GO:0005524:ATP binding|GO:0006468:protein phosphorylation	GO:0006468:protein phosphorylation		GO:0004672:protein kinase activity|GO:0005524:ATP binding	100284690	---
A0A1D6DT56	NADPH-protochlorophyllide oxidoreductase	100194154	NADPH-protochlorophyllide oxidoreductase OS=Zea mays OX=4577 GN=100194154 PE=3 SV=1	A0A1D6DT56;A0A3L6FX54;A0A804M862;A0A804M863	A0A1D6DT56;A0A1D6DT57;A0A3L6FX54;A0A804M862;A0A804M863;B4FHM6;B6TEI7	A0A1D6DT56_MAIZE;A0A3L6FX54_MAIZE;A0A804M862_MAIZE;A0A804M863_MAIZE	100194154;PORA	NADPH-protochlorophyllide oxidoreductase	341144	298756	254253	73120.1	84885.5	103222	125407	111720	127448	50352.4	63408	75949.9	GO:0016630:protochlorophyllide reductase activity			GO:0016630:protochlorophyllide reductase activity	100194154	zma00860
A0A1D6DT66	Translation elongation factor EF1A/initiation factor IF2gamma family protein	103645758	Translation elongation factor EF1A/initiation factor IF2gamma family protein OS=Zea mays OX=4577 GN=103645758 PE=4 SV=1	A0A1D6DT66;A0A1D6DT68;A0A1D6DT69;A0A804M874	A0A1D6DT66;A0A1D6DT67;A0A1D6DT68;A0A1D6DT69;A0A1D6DT71;A0A1D6DT72;A0A1D6DT73;A0A804M874	A0A1D6DT66_MAIZE;A0A1D6DT68_MAIZE;A0A1D6DT69_MAIZE;A0A804M874_MAIZE	103645758;ZEAMMB73_Zm00001d001827	Translation elongation factor EF1A/initiation factor IF2gamma family protein	4610.85	8010.66	6816.78	8543.08	5739.55	6578.22	2850.63	5346.86	9164.71	6844.84	8245.22	4342.79	GO:0005525:GTP binding|GO:0003924:GTPase activity			GO:0005525:GTP binding|GO:0003924:GTPase activity	103645758	zma03015
A0A1D6DTF3	Uncharacterized protein	ZEAMMB73_Zm00001d001834	Uncharacterized protein OS=Zea mays OX=4577 GN=ZEAMMB73_Zm00001d001834 PE=4 SV=1	A0A1D6DTF3	A0A1D6DTD6;A0A1D6DTD9;A0A1D6DTE0;A0A1D6DTF2;A0A1D6DTF3;A0A1D6DTF5;A0A804M889;A0A8J8XKJ2	A0A1D6DTF3_MAIZE	ZEAMMB73_Zm00001d001834	Uncharacterized protein	7982.49	10433.7	9802.42	13868.3	72.47	9620.04	13012.8	25035.8	72.47	15671.8	14474	11780.4	---	---	---	---	103645761	---
A0A1D6DTM6	Anamorsin homolog	103645768	Anamorsin homolog OS=Zea mays OX=4577 GN=103645768 PE=3 SV=1	A0A1D6DTM6;A0A1D6DTN2;A0A3L6G0Q3	A0A1D6DTM6;A0A1D6DTN2;A0A3L6G0Q3;B6TB21;A0A804M8B4	A0A1D6DTM6_MAIZE;A0A1D6DTN2_MAIZE;A0A3L6G0Q3_MAIZE	103645768;DRE2_0;ZEAMMB73_Zm00001d001856	Anamorsin homolog	76612.9	72125.3	72600.4	71961.4	67817.8	55834.6	39593.7	37440.3	40688.4	45708.9	45933	81220.7	GO:0008168:methyltransferase activity|GO:0051536:iron-sulfur cluster binding|GO:0005737:cytoplasm|GO:0016226:iron-sulfur cluster assembly	GO:0016226:iron-sulfur cluster assembly	GO:0005737:cytoplasm	GO:0008168:methyltransferase activity|GO:0051536:iron-sulfur cluster binding	103645768	---
A0A1D6DTP0	Vacuolar protein sorting-associated protein 41 homolog	ZEAMMB73_Zm00001d001859	Vacuolar protein sorting-associated protein 41 homolog OS=Zea mays OX=4577 GN=ZEAMMB73_Zm00001d001859 PE=3 SV=1	A0A1D6DTP0;A0A1D6DTP4;A0A804M8C6;A0A804M8C7	A0A1D6DTN8;A0A1D6DTP0;A0A1D6DTP1;A0A1D6DTP4;A0A3L6G095;A0A804M8C6;A0A804M8C7	A0A1D6DTP0_MAIZE;A0A1D6DTP4_MAIZE;A0A804M8C6_MAIZE;A0A804M8C7_MAIZE	100304345;ZEAMMB73_Zm00001d001859	Vacuolar protein sorting-associated protein 41 homolog	51264.6	47992.7	27326.1	40798.3	49475.2	28414.2	52697.6	41071.7	68186.8	32728.6	24986.4	38522.1	GO:0016192:vesicle-mediated transport|GO:0006886:intracellular protein transport|GO:0006623:protein targeting to vacuole|GO:0005515:protein binding	GO:0016192:vesicle-mediated transport|GO:0006886:intracellular protein transport|GO:0006623:protein targeting to vacuole		GO:0005515:protein binding	100304345	---
A0A1D6DTQ1	Uracil-DNA glycosylase mitochondrial	ZEAMMB73_Zm00001d001864	Uracil-DNA glycosylase mitochondrial OS=Zea mays OX=4577 GN=ZEAMMB73_Zm00001d001864 PE=3 SV=1	A0A1D6DTQ1;A0A1D6DTQ2;A0A1D6DTQ3;A0A1D6DTQ4;A0A804M8D9;B4FW30	A0A1D6DTQ2;A0A804M8D9;B4FW30;B6TTA0;A0A1D6DTQ1;A0A1D6DTQ3;A0A1D6DTQ4	A0A1D6DTQ1_MAIZE;A0A1D6DTQ2_MAIZE;A0A1D6DTQ3_MAIZE;A0A1D6DTQ4_MAIZE;A0A804M8D9_MAIZE;B4FW30_MAIZE	100284406;ZEAMMB73_Zm00001d001864	Uracil-DNA glycosylase mitochondrial	205891	72.47	72898.3	72.47	89514.4	72.47	72.47	4829.22	8402.32	11423.8	72.47	72.47	GO:0016799:hydrolase activity, hydrolyzing N-glycosyl compounds|GO:0006281:DNA repair|GO:0004844:uracil DNA N-glycosylase activity|GO:0006284:base-excision repair	GO:0006281:DNA repair|GO:0006284:base-excision repair		GO:0016799:hydrolase activity, hydrolyzing N-glycosyl compounds|GO:0004844:uracil DNA N-glycosylase activity	100284406	zma03410
A0A1D6DTT5	Auxin response factor 3	ZEAMMB73_Zm00001d001879	Auxin response factor 3 OS=Zea mays OX=4577 GN=ZEAMMB73_Zm00001d001879 PE=4 SV=1	A0A1D6DTT5;A0A1D6DTT6;A0A1D6DTV3;A0A1D6DTV9;A0A1D6JHR4;A0A1D6JHR5;A0A1D6JHR6;A0A1D6JHS1;A0A1D6JHT6;A0A3L6G0V7;A0A3L6G1X5;A0A3L6G6Y5;D9HNT0;D9HNV7	A0A1D6DTT2;A0A1D6DTT3;A0A1D6DTT6;A0A1D6DTT9;A0A1D6DTU3;A0A1D6DTU6;A0A1D6DTV2;A0A1D6DTV3;A0A1D6DTV6;A0A1D6DTV7;A0A1D6DTV9;A0A1D6DTW1;A0A1D6JHR4;A0A1D6JHR5;A0A1D6JHR6;A0A1D6JHR7;A0A1D6JHS1;A0A1D6JHS2;A0A1D6JHS3;A0A1D6JHS6;A0A1D6JHS7;A0A1D6JHT0;A0A1D6JHT6;A0A1D6JHT9;A0A3L6G0V7;A0A3L6G1X5;A0A3L6G6Y5;A0A804M8G4;A0A804RQU2;A0A804UMZ4;D9HNT0;D9HNV7;A0A1D6DTT5;A0A1D6DTW2	A0A1D6DTT5_MAIZE;A0A1D6DTT6_MAIZE;A0A1D6DTV3_MAIZE;A0A1D6DTV9_MAIZE;A0A1D6JHR4_MAIZE;A0A1D6JHR5_MAIZE;A0A1D6JHR6_MAIZE;A0A1D6JHS1_MAIZE;A0A1D6JHT6_MAIZE;A0A3L6G0V7_MAIZE;A0A3L6G1X5_MAIZE;A0A3L6G6Y5_MAIZE;D9HNT0_MAIZE;D9HNV7_MAIZE	100382863;ARF3;ARF30;ZEAMMB73_Zm00001d001879;ZEAMMB73_Zm00001d026590;Zm00014a_014665;Zm00014a_017321	Auxin response factor 3	12319	12948.2	3406.24	17782.3	13118.5	9414.48	8433.1	11348.8	3784.15	7621.36	5135.76	12644.6	GO:0003677:DNA binding|GO:0005634:nucleus|GO:0005515:protein binding|GO:0009725:response to hormone|GO:0006355:regulation of DNA-templated transcription	GO:0009725:response to hormone|GO:0006355:regulation of DNA-templated transcription	GO:0005634:nucleus	GO:0003677:DNA binding|GO:0005515:protein binding	100384328	---
A0A1D6DU05	Trypsin family protein	103645777	Trypsin family protein OS=Zea mays OX=4577 GN=103645777 PE=4 SV=1	A0A1D6DU05	A0A1D6DU04;A0A1D6DU05;A0A1D6DU10;A0A3L6FU87	A0A1D6DU05_MAIZE	103645777	Trypsin family protein	72.47	72.47	72.47	72.47	10021.5	12584.5	72.47	4375.84	7301.57	72.47	72.47	72.47	---	---	---	---	103645777	---
A0A1D6DU17	UBX domain-containing protein	ZEAMMB73_Zm00001d001895	UBX domain-containing protein OS=Zea mays OX=4577 GN=ZEAMMB73_Zm00001d001895 PE=4 SV=1	A0A1D6DU17;A0A3L6FYU6	A0A1D6DU17;A0A1D6DU18;A0A1D6DU20;A0A1D6DU21;A0A1D6DU24;A0A1D6DU25;A0A1D6JHM3;A0A1D6JHM5;A0A1D6JHM7;A0A1D6JHM8;A0A1D6JHM9;A0A3L6FYU6;A0A3L6GCE8;A0A804M8J0;C4IZE8	A0A1D6DU17_MAIZE;A0A3L6FYU6_MAIZE	PUX7_0;ZEAMMB73_Zm00001d001895	UBX domain-containing protein	67918	68024.5	93959	78951.5	81375.6	85623.8	92078.9	83423	59417.8	88899.5	105832	72516.3	GO:0005515:protein binding			GO:0005515:protein binding	103645784	---
A0A1D6DU29	SEC-C motif-containing protein / OTU-like cysteine protease family protein	ZEAMMB73_Zm00001d001897	SEC-C motif-containing protein / OTU-like cysteine protease family protein OS=Zea mays OX=4577 GN=ZEAMMB73_Zm00001d001897 PE=4 SV=1	A0A1D6DU29;A0A3L6FT21	A0A1D6DU29;A0A3L6FT21;A0A804M8J3	A0A1D6DU29_MAIZE;A0A3L6FT21_MAIZE	ZEAMMB73_Zm00001d001897;Zm00014a_043850	SEC-C motif-containing protein / OTU-like cysteine protease family protein	72.47	72.47	16641.4	2222.1	19035.1	13892.7	72.47	72.47	72.47	72.47	815.474	7887.27	---	---	---	---	103645785	---
A0A1D6DU37	RAB6A-GEF complex partner protein 2	100272345	RAB6A-GEF complex partner protein 2 OS=Zea mays OX=4577 GN=100272345 PE=4 SV=1	A0A1D6DU37;B4FN41	A0A1D6DU37;A0A1D6DU38;A0A1D6JHL6;A0A1D6JHL7;A0A3L6G956;B4FN41	A0A1D6DU37_MAIZE;B4FN41_MAIZE	100272345	RAB6A-GEF complex partner protein 2	34743.4	25951.7	25093.2	40337.7	31534.9	31773.6	41824.6	43808.6	44366	46940.7	25993.8	37389.2	---	---	---	---	100272345	---
A0A1D6DU44	Putative cysteine protease RD21B	ZEAMMB73_Zm00001d001900	Putative cysteine protease RD21B OS=Zea mays OX=4577 GN=ZEAMMB73_Zm00001d001900 PE=3 SV=1	A0A1D6DU44;C4IZ54	C4IZ54;A0A1D6DU44;A0A1D6DU45;A0A3L6G3Q3;B6TMV9	A0A1D6DU44_MAIZE;C4IZ54_MAIZE	ZEAMMB73_Zm00001d001900	Putative cysteine protease RD21B	317603	358675	221294	280916	276261	206363	92522.2	81075.2	98229.3	73655.8	112627	261827	GO:0006508:proteolysis|GO:0008234:cysteine-type peptidase activity	GO:0006508:proteolysis		GO:0008234:cysteine-type peptidase activity	100283896	---
A0A1D6DU48	Reticulon-like protein	ZEAMMB73_Zm00001d001901	Reticulon-like protein OS=Zea mays OX=4577 GN=ZEAMMB73_Zm00001d001901 PE=4 SV=1	A0A1D6DU48;A0A1D6DU49	A0A1D6DU48;A0A1D6DU49;A0A8J8YS39;B4FT92;B6TMT9	A0A1D6DU48_MAIZE;A0A1D6DU49_MAIZE	ZEAMMB73_Zm00001d001901	Reticulon-like protein	5950.12	8302.05	72.47	11067.8	72.47	72.47	5664.01	11974.8	7800.78	3138.03	5056.53	8426.49	---	---	---	---	100273152	---
A0A1D6DU81	Ubiquinol oxidase	ZEAMMB73_Zm00001d001908	Ubiquinol oxidase OS=Zea mays OX=4577 GN=ZEAMMB73_Zm00001d001908 PE=3 SV=1	A0A1D6DU81	A0A1D6DU81;A0A804M8L3;C0PI37	A0A1D6DU81_MAIZE	ZEAMMB73_Zm00001d001908	Ubiquinol oxidase	200661	160813	415971	284071	239587	380898	149722	161310	217665	250029	214568	291869	GO:0009916:alternative oxidase activity			GO:0009916:alternative oxidase activity	100284413	---
A0A1D6DU82	Alternative oxidase	103645788	Alternative oxidase OS=Zea mays OX=4577 GN=103645788 PE=4 SV=1	A0A1D6DU82	A0A1D6DU82;A0A1D6JHI6;A0A3L6GD71	A0A1D6DU82_MAIZE	103645788	Alternative oxidase	17704.7	72.47	20836	72.47	24563.8	26214.5	72.47	72.47	72.47	72.47	72.47	24679.2	---	---	---	---	103642176	---
A0A1D6DU84	Ubiquinol oxidase	ZEAMMB73_Zm00001d001909	Ubiquinol oxidase OS=Zea mays OX=4577 GN=ZEAMMB73_Zm00001d001909 PE=3 SV=1	A0A1D6DU84;C4J9W7	A0A1D6DU84;A0A804M8L6;A0A804M8L7;B4FWX0;C4J9W7;A0A804M8L8	A0A1D6DU84_MAIZE;C4J9W7_MAIZE	ZEAMMB73_Zm00001d001909	Ubiquinol oxidase	71180.1	47373.8	68447.4	61816.8	97269.5	109215	41341.9	89090	64578.3	35244.2	41210.1	106764	GO:0009916:alternative oxidase activity			GO:0009916:alternative oxidase activity	100273671	---
A0A1D6DU94	Ubiquitin-conjugating enzyme E2 11	ZEAMMB73_Zm00001d001913	Ubiquitin-conjugating enzyme E2 11 OS=Zea mays OX=4577 GN=ZEAMMB73_Zm00001d001913 PE=3 SV=1	A0A1D6DU94	A0A096RLQ7;A0A1D6DU94;A0A8J8Y4Q3;B6SZE0;B6T3C4	A0A1D6DU94_MAIZE	ZEAMMB73_Zm00001d001913	Ubiquitin-conjugating enzyme E2 11	19278.2	137270	72.47	72.47	72.47	72.47	124035	110427	115373	16408	135912	72.47	---	---	---	---	100281830	zma04120
A0A1D6DUL4	Transport protein particle (TRAPP) component	ZEAMMB73_Zm00001d001929	Transport protein particle (TRAPP) component OS=Zea mays OX=4577 GN=ZEAMMB73_Zm00001d001929 PE=3 SV=1	A0A1D6DUL4;A0A3L6G1X9;B4FFB0	A0A1D6DUL9;A0A1D6DUM0;A0A1D6JH99;A0A3L6G1X9;A0A804M8P4;A0A804RJM9;A0A804UNB5;B4FFB0;B4FZ61;B6T6G9;B6U299;A0A1D6DUL4;A0A1D6DUL8;A0A804RLZ2;C0HEN0	A0A1D6DUL4_MAIZE;A0A3L6G1X9_MAIZE;B4FFB0_MAIZE	100193521;ZEAMMB73_Zm00001d001929;Zm00014a_043812	Transport protein particle (TRAPP) component	190622	195253	158238	172266	171690	171067	99612.8	112707	158559	152219	57448	195806	GO:0048193:Golgi vesicle transport|GO:0030008:TRAPP complex	GO:0048193:Golgi vesicle transport	GO:0030008:TRAPP complex		100193521	---
A0A1D6DUP7	Beta-fructofuranosidase insoluble isoenzyme CWINV3	ZEAMMB73_Zm00001d001943	Beta-fructofuranosidase insoluble isoenzyme CWINV3 OS=Zea mays OX=4577 GN=ZEAMMB73_Zm00001d001943 PE=3 SV=1	A0A1D6DUP7;B7ZXC1	A0A1D6DUP7;A0A3L6FT37;B6SYY0;B7ZXC1	A0A1D6DUP7_MAIZE;B7ZXC1_MAIZE	100279283;ZEAMMB73_Zm00001d001943	Beta-fructofuranosidase insoluble isoenzyme CWINV3	92397.5	91692.4	91940.8	88597.7	83246.2	83348.2	80309.2	100995	76517.2	153773	102020	133523	GO:0004553:hydrolase activity, hydrolyzing O-glycosyl compounds|GO:0005975:carbohydrate metabolic process	GO:0005975:carbohydrate metabolic process		GO:0004553:hydrolase activity, hydrolyzing O-glycosyl compounds	100279283	---
A0A1D6DUR6	Peptidyl-prolyl cis-trans isomerase	ZEAMMB73_Zm00001d001946	Peptidyl-prolyl cis-trans isomerase OS=Zea mays OX=4577 GN=ZEAMMB73_Zm00001d001946 PE=4 SV=1	A0A1D6DUR6	A0A1D6DUR6;A0A804M8S2	A0A1D6DUR6_MAIZE	ZEAMMB73_Zm00001d001946	Peptidyl-prolyl cis-trans isomerase	22550	21091.9	9283.04	26543.1	16779.5	72.47	72.47	11712.3	16356.8	7207.28	72.47	11704.1	GO:0003755:peptidyl-prolyl cis-trans isomerase activity			GO:0003755:peptidyl-prolyl cis-trans isomerase activity	---	---
A0A1D6DUS3	Protein IQ-DOMAIN 32	ZEAMMB73_Zm00001d001953	Protein IQ-DOMAIN 32 OS=Zea mays OX=4577 GN=ZEAMMB73_Zm00001d001953 PE=4 SV=1	A0A1D6DUS3;A0A1D6DUS5;A0A1D6DUS7;A0A3L6G7E1	A0A1D6DUS3;A0A1D6DUS5;A0A1D6DUS7;A0A1D6P715;A0A1D6PTM6;A0A3L6F6L7;A0A3L6G7E1;A0A804M8T2	A0A1D6DUS3_MAIZE;A0A1D6DUS5_MAIZE;A0A1D6DUS7_MAIZE;A0A3L6G7E1_MAIZE	ZEAMMB73_Zm00001d001953;Zm00014a_043787	Protein IQ-DOMAIN 32	14222.5	24415.9	6315.9	8364.7	72.47	26598.6	72.47	9997.6	3156.24	72.47	2461.57	72.47	GO:0005515:protein binding			GO:0005515:protein binding	100272323	---
A0A1D6DUU8	Ubiquitin-like superfamily protein	100384859	Ubiquitin-like superfamily protein OS=Zea mays OX=4577 GN=100384859 PE=4 SV=1	A0A1D6DUU8	A0A1D6DUT5;A0A1D6DUT6;A0A1D6DUT7;A0A1D6DUT9;A0A1D6DUU6;A0A1D6DUU7;A0A1D6DUU8;A0A1D6DUV2;A0A1D6DUV4;A0A1D6DUV7;A0A1D6DUV9;A0A1D6DUW5;A0A3L6D726;C4J0P4	A0A1D6DUU8_MAIZE	100384859	Ubiquitin-like superfamily protein	14931.4	21459.4	27270.1	20986.7	16643.8	30016.4	17078.7	18947.3	15388.7	12689.6	18835.9	14417.6	GO:0005515:protein binding			GO:0005515:protein binding	100384859	---
A0A1D6DUW9	26S proteasome non-ATPase regulatory subunit 7 homolog A	ZEAMMB73_Zm00001d001966	26S proteasome non-ATPase regulatory subunit 7 homolog A OS=Zea mays OX=4577 GN=ZEAMMB73_Zm00001d001966 PE=3 SV=1	A0A1D6DUW9;B4FS63	A0A1D6DUW9;A0A1D6DUX3;A0A1D6DUX4;A0A1D6DUX6;A0A1D6JGZ2;A0A1D6JGZ5;A0A1D6JGZ6;A0A1D6JGZ7;A0A1D6JGZ8;A0A1D6JGZ9;A0A1D6JH00;A0A3L6G6G5;A0A3L6G784;A0A804M8U8;A0A804M8V0;A0A804RSL5;B4FS63;B4FT82;C4IY54;C4J805	A0A1D6DUW9_MAIZE;B4FS63_MAIZE	100274928;ZEAMMB73_Zm00001d001966	26S proteasome non-ATPase regulatory subunit 7 homolog A	579902	699352	473416	686136	732826	376274	413257	552147	420105	458053	446582	582577	GO:0005515:protein binding|GO:0008233:peptidase activity|GO:0005838:proteasome regulatory particle|GO:0008237:metallopeptidase activity		GO:0005838:proteasome regulatory particle	GO:0005515:protein binding|GO:0008233:peptidase activity|GO:0008237:metallopeptidase activity	100274928	zma03050
A0A1D6DVD2	Putative UDP-arabinopyranose mutase 5	ZEAMMB73_Zm00001d001979	Putative UDP-arabinopyranose mutase 5 OS=Zea mays OX=4577 GN=ZEAMMB73_Zm00001d001979 PE=3 SV=1	A0A1D6DVD2;A0A3L6G8I6;B4FX25	B4FX25;A0A3L6G8I6;B6U219;A0A1D6DVD2	A0A1D6DVD2_MAIZE;A0A3L6G8I6_MAIZE;B4FX25_MAIZE	100285211;UAM2;ZEAMMB73_Zm00001d001979	Putative UDP-arabinopyranose mutase 5	161751	181765	129264	139978	152669	163942	112946	110774	105815	124069	118543	185535	---	---	---	---	100285211	---
A0A1D6DVD3	Protein kinase-like	100285244	Protein kinase-like OS=Zea mays OX=4577 GN=100285244 PE=3 SV=1	A0A1D6DVD3;A0A8J8YJU2	A0A1D6DVD3;A0A1D6DVD5;A0A804M8X1;A0A8J8YJU2;B6U2C9	A0A1D6DVD3_MAIZE;A0A8J8YJU2_MAIZE	100285244;YPL109C_0	Protein kinase-like	22514.6	13466.1	10882.1	18142.3	10472.9	10600	15757.2	29408.1	25686	20683.4	20578.6	17061	---	---	---	---	100285244	---
A0A1D6DVD7	Protein pelota homolog	ZEAMMB73_Zm00001d001983	Protein pelota homolog OS=Zea mays OX=4577 GN=ZEAMMB73_Zm00001d001983 PE=3 SV=1	A0A1D6DVD7;A0A1D6DVD8;A0A1D6DVD9;A0A3L6G014	A0A1D6DVD7;A0A1D6DVD8;A0A1D6DVD9;A0A3L6G014	A0A1D6DVD7_MAIZE;A0A1D6DVD8_MAIZE;A0A1D6DVD9_MAIZE;A0A3L6G014_MAIZE	PEL1;ZEAMMB73_Zm00001d001983	Protein pelota homolog	15690.4	12645.6	5119.94	19400.3	8291.52	6749.89	72.47	14435.6	8521.28	2509.43	12385.7	10454.5	GO:0071025:RNA surveillance|GO:0070966:nuclear-transcribed mRNA catabolic process, no-go decay|GO:0070481:nuclear-transcribed mRNA catabolic process, non-stop decay	GO:0071025:RNA surveillance|GO:0070966:nuclear-transcribed mRNA catabolic process, no-go decay|GO:0070481:nuclear-transcribed mRNA catabolic process, non-stop decay			103645815	zma03015
A0A1D6DVE0	Putative amino acid permease 7	ZEAMMB73_Zm00001d001984	Putative amino acid permease 7 OS=Zea mays OX=4577 GN=ZEAMMB73_Zm00001d001984 PE=4 SV=1	A0A1D6DVE0;A0A3L6FZY2;A0A804M8X6;A0A804M8X7;B4FLZ8	A0A804M8X9;A0A1D6DVE0;A0A3L6FZY2;A0A804M8X6;A0A804M8X7;B4FLZ8	A0A1D6DVE0_MAIZE;A0A3L6FZY2_MAIZE;A0A804M8X6_MAIZE;A0A804M8X7_MAIZE;B4FLZ8_MAIZE	100217202;AAP2_6;ZEAMMB73_Zm00001d001984	Putative amino acid permease 7	15450.8	15114.1	31030.9	72.47	72.47	25428.5	72.47	72.47	72.47	72.47	72.47	13676.5	---	---	---	---	100217202	---
A0A1D6DVG1	Ribulose bisphosphate carboxylase/oxygenase activase, chloroplastic	ZEAMMB73_Zm00001d001995	Ribulose bisphosphate carboxylase/oxygenase activase, chloroplastic OS=Zea mays OX=4577 GN=ZEAMMB73_Zm00001d001995 PE=3 SV=1	A0A1D6DVG1;A0A3L6G138	A0A144KR40;A0A1D6DVF9;A0A1D6DVG0;A0A1D6DVG1;A0A3L6G138;A0A804M8Z4	A0A1D6DVG1_MAIZE;A0A3L6G138_MAIZE	RCA_1;ZEAMMB73_Zm00001d001995	Ribulose bisphosphate carboxylase/oxygenase activase, chloroplastic	244971	283392	447582	309195	264370	484760	143319	98000.1	145340	130712	150222	310007	GO:0005524:ATP binding|GO:0016887:ATP hydrolysis activity			GO:0005524:ATP binding|GO:0016887:ATP hydrolysis activity	103645817	---
A0A1D6DVH0	glucose-6-phosphate 1-epimerase	100280296	glucose-6-phosphate 1-epimerase OS=Zea mays OX=4577 GN=100280296 PE=3 SV=1	A0A1D6DVH0	A0A1D6DVH0;A0A1D6DVH2;B8A312	A0A1D6DVH0_MAIZE	100280296	glucose-6-phosphate 1-epimerase	17623.8	23375.9	3314.07	39463	100696	5332.71	72.47	72.47	72.47	72.47	72.47	20840.6	GO:0030246:carbohydrate binding|GO:0005975:carbohydrate metabolic process|GO:0016853:isomerase activity|GO:0003824:catalytic activity	GO:0005975:carbohydrate metabolic process		GO:0030246:carbohydrate binding|GO:0016853:isomerase activity|GO:0003824:catalytic activity	100280296	zma01110
A0A1D6DVH5	Lipoxygenase	ZEAMMB73_Zm00001d002000	Lipoxygenase OS=Zea mays OX=4577 GN=ZEAMMB73_Zm00001d002000 PE=3 SV=1	A0A1D6DVH5;A0A1D6DVH6;A1XCI1	A1XCI1;A0A1D6DVH5;A0A1D6DVH6;A0A1D6DVH7;A0A804M903;A0A804M906;B7ZZ50;A0A1D6DVI1	A0A1D6DVH5_MAIZE;A0A1D6DVH6_MAIZE;A1XCI1_MAIZE	LOX6;ZEAMMB73_Zm00001d002000	Lipoxygenase	379721	440138	227781	502133	524673	241825	454677	371598	304338	347114	375730	601877	GO:0034440:lipid oxidation|GO:0005515:protein binding|GO:0016702:oxidoreductase activity, acting on single donors with incorporation of molecular oxygen, incorporation of two atoms of oxygen|GO:0016491:oxidoreductase activity|GO:0046872:metal ion binding	GO:0034440:lipid oxidation		GO:0005515:protein binding|GO:0016702:oxidoreductase activity, acting on single donors with incorporation of molecular oxygen, incorporation of two atoms of oxygen|GO:0016491:oxidoreductase activity|GO:0046872:metal ion binding	100037805	zma00591
A0A1D6DVJ7	Plasma membrane ATPase	ZEAMMB73_Zm00001d002006	Plasma membrane ATPase OS=Zea mays OX=4577 GN=ZEAMMB73_Zm00001d002006 PE=3 SV=1	A0A1D6DVJ7;A0A1D6DVL4	A0A1D6DVJ7;A0A1D6DVK6;A0A1D6DVK7;A0A1D6DVL4;A0A804M912;A0A804M913;A0A804M914;A0A804M915;B8A326;Q43271	A0A1D6DVJ7_MAIZE;A0A1D6DVL4_MAIZE	ZEAMMB73_Zm00001d002006	Plasma membrane ATPase	3.01809e+06	2.47219e+06	3.30927e+06	3.09625e+06	3.05311e+06	3.70099e+06	1.99795e+06	2.4794e+06	2.21273e+06	2.89049e+06	1.84906e+06	3.97228e+06	GO:0016887:ATP hydrolysis activity|GO:0000166:nucleotide binding|GO:0005215:transporter activity|GO:0005524:ATP binding|GO:0008553:P-type proton-exporting transporter activity|GO:0016020:membrane|GO:0120029:proton export across plasma membrane	GO:0120029:proton export across plasma membrane	GO:0016020:membrane	GO:0016887:ATP hydrolysis activity|GO:0000166:nucleotide binding|GO:0005215:transporter activity|GO:0005524:ATP binding|GO:0008553:P-type proton-exporting transporter activity	542048	zma00190
A0A1D6DVJ8	H(+)-ATPase 5	ZEAMMB73_Zm00001d002006	H(+)-ATPase 5 OS=Zea mays OX=4577 GN=ZEAMMB73_Zm00001d002006 PE=4 SV=1	A0A1D6DVJ8	A0A804M912;A0A804M914;A0A804M915;B8A326;A0A1D6DVJ8;A0A317YGT4;A0A3L6FNN8;A0A804M096;A0A804M0A0;A0A804M0A1;A0A804M0A6;Q8L6A2	A0A1D6DVJ8_MAIZE	ZEAMMB73_Zm00001d002006	H(+)-ATPase 5	263363	206590	36948.5	207290	173429	52388.5	45986.1	71108.8	76655	51917.2	31325	257776	GO:0005524:ATP binding|GO:0016887:ATP hydrolysis activity|GO:0016020:membrane|GO:0005215:transporter activity|GO:0000166:nucleotide binding		GO:0016020:membrane	GO:0005524:ATP binding|GO:0016887:ATP hydrolysis activity|GO:0005215:transporter activity|GO:0000166:nucleotide binding	542048	---
A0A1D6DVM0	Protein KAKU4	100191866	Protein KAKU4 OS=Zea mays OX=4577 GN=100191866 PE=4 SV=1	A0A1D6DVM0	A0A1D6DVM0;A0A1D6DVM1;A0A3L6FYK3;A0A804M921;A0A804M924	A0A1D6DVM0_MAIZE	100191866	Protein KAKU4	24539	23279.8	30631.6	21959.2	20498.7	54743.1	6468.52	21188.1	17680.7	72.47	72.47	17768.7	---	---	---	---	100275558	---
A0A1D6DVM6	Os07g0120600-like protein	103645824	Os07g0120600-like protein OS=Zea mays OX=4577 GN=103645824 PE=4 SV=1	A0A1D6DVM6;A0A1D6DVM8	A0A1D6DVM6;A0A1D6DVM8;A0A1D6DVN0;A0A3L6FSV4;A0A3L6FSV5;A0A3L6FT82;A0A3L6FV66;A0A804M929;A0A804M930;B6UBZ3;B6UFU9	A0A1D6DVM6_MAIZE;A0A1D6DVM8_MAIZE	103645824;ZEAMMB73_Zm00001d002016	Os07g0120600-like protein	6978.52	5007.79	22680.7	9825.52	15458.6	16975.1	72.47	3981.76	72.47	5495.48	15058.7	5397.29	---	---	---	---	103645824	---
A0A1D6DVN1	OSJNBb0022F16.11-like protein	103645828	OSJNBb0022F16.11-like protein OS=Zea mays OX=4577 GN=103645828 PE=3 SV=1	A0A1D6DVN1;A0A3L6FSX3;A0A3L6G9Q7;A0A804M931;A0A804M934;K7TP92	A0A3L6FSX3;A0A804M931;A0A804M934;A0A804RIL2;A0A1D6DVN1;A0A3L6G9Q7;K7TP92	A0A1D6DVN1_MAIZE;A0A3L6FSX3_MAIZE;A0A3L6G9Q7_MAIZE;A0A804M931_MAIZE;A0A804M934_MAIZE;K7TP92_MAIZE	103645828;SD25_3;SD25_5;ZEAMMB73_Zm00001d026489	OSJNBb0022F16.11-like protein	72.47	72.47	66304.6	72.47	69527.4	89228.3	72.47	72.47	72.47	72.47	72.47	35937.5	GO:0005524:ATP binding|GO:0006468:protein phosphorylation|GO:0004672:protein kinase activity	GO:0006468:protein phosphorylation		GO:0005524:ATP binding|GO:0004672:protein kinase activity	103645828	---
A0A1D6DVQ6	NADPH--cytochrome P450 reductase	100279923	NADPH--cytochrome P450 reductase OS=Zea mays OX=4577 GN=100279923 PE=3 SV=1	A0A1D6DVQ6	A0A1D6DVQ5;A0A1D6DVQ6;A0A8U0WPU7;C0HFL6;A0A1D6JG76;A0A1D6JG83;A0A1D6JG95;A0A3L6G4B7;A0A804RIK0	A0A1D6DVQ6_MAIZE	100279923	NADPH--cytochrome P450 reductase	101847	86116.7	57856.4	105838	100933	71087.2	99556.1	107229	97828.8	122043	127727	89842.3	GO:0010181:FMN binding|GO:0003958:NADPH-hemoprotein reductase activity|GO:0016491:oxidoreductase activity			GO:0010181:FMN binding|GO:0003958:NADPH-hemoprotein reductase activity|GO:0016491:oxidoreductase activity	100279923	---
A0A1D6DVR7	COP9 signalosome complex subunit 5b	100283276	COP9 signalosome complex subunit 5b OS=Zea mays OX=4577 GN=100283276 PE=3 SV=1	A0A1D6DVR7;B4FUK9	A0A1D6DVR5;A0A1D6DVR7;A0A3L6FNP0;B4FUK9	A0A1D6DVR7_MAIZE;B4FUK9_MAIZE	100283276	COP9 signalosome complex subunit 5b	206096	234422	228263	293058	283280	190334	322790	361466	260209	444398	251144	282671	GO:0005515:protein binding|GO:0008233:peptidase activity|GO:0008237:metallopeptidase activity			GO:0005515:protein binding|GO:0008233:peptidase activity|GO:0008237:metallopeptidase activity	100283276	---
A0A1D6DVR9	Protein FATTY ACID EXPORT 2 chloroplastic	ZEAMMB73_Zm00001d002028	Protein FATTY ACID EXPORT 2 chloroplastic OS=Zea mays OX=4577 GN=ZEAMMB73_Zm00001d002028 PE=3 SV=1	A0A1D6DVR9;A0A3L6FP96;B4FL61	A0A1D6DVR9;A0A3L6FP96;B4FL61	A0A1D6DVR9_MAIZE;A0A3L6FP96_MAIZE;B4FL61_MAIZE	100217059;FAX2_1;ZEAMMB73_Zm00001d002028	Protein FATTY ACID EXPORT 2 chloroplastic	21539.2	20419.1	27916.7	21391.3	31154.3	33761	72.47	72.47	72.47	4560.97	12407.4	19615	GO:0016020:membrane		GO:0016020:membrane		100217059	---
A0A1D6DVY0	Golgin candidate 2	ZEAMMB73_Zm00001d002036	Golgin candidate 2 OS=Zea mays OX=4577 GN=ZEAMMB73_Zm00001d002036 PE=4 SV=1	A0A1D6DVY0;A0A3L6FUP9;A0A804M980;B6UB09	A0A804M979;A0A804M980;A0A804M982;B6UB09;C0PG71;A0A1D6DVY0;A0A1D6E1X1;A0A1D6HA21;A0A1D6LX55;A0A1D6P0F7;A0A1D6PS13;A0A3L6FUP9;A0A804MBF7;A0A804NL07;A0A804PXS2;A0A804R5X1	A0A1D6DVY0_MAIZE;A0A3L6FUP9_MAIZE;A0A804M980_MAIZE;B6UB09_MAIZE	100278586;GC2;ZEAMMB73_Zm00001d002036	Golgin candidate 2	8860.51	10336	7827.84	5717.15	1541.41	1590.61	3702.63	72.47	72.47	18391.6	13609.2	7585.33	GO:0007030:Golgi organization	GO:0007030:Golgi organization			100278586	---
A0A1D6DW08	D-3-phosphoglycerate dehydrogenase 3 chloroplastic	ZEAMMB73_Zm00001d002051	D-3-phosphoglycerate dehydrogenase 3 chloroplastic OS=Zea mays OX=4577 GN=ZEAMMB73_Zm00001d002051 PE=3 SV=1	A0A1D6DW08	A0A1D6DW07;A0A3L6FR28;A0A1D6DW08	A0A1D6DW08_MAIZE	ZEAMMB73_Zm00001d002051	D-3-phosphoglycerate dehydrogenase 3 chloroplastic	1.07496e+06	1.09908e+06	1.89488e+06	1.53024e+06	2.3077e+06	1.86473e+06	384207	525195	816742	692543	437554	1.4757e+06	GO:0051287:NAD binding			GO:0051287:NAD binding	103645840	zma00270
A0A1D6DW09	Putative isoaspartyl peptidase/L-asparaginase 2	103645841	Putative isoaspartyl peptidase/L-asparaginase 2 OS=Zea mays OX=4577 GN=103645841 PE=4 SV=1	A0A1D6DW09;A0A1D6DW12;A0A3L6FRA8	A0A1D6DW09;A0A1D6DW12;A0A3L6FRA8	A0A1D6DW09_MAIZE;A0A1D6DW12_MAIZE;A0A3L6FRA8_MAIZE	103645841;At3g16150_2;ZEAMMB73_Zm00001d002052	Putative isoaspartyl peptidase/L-asparaginase 2	6708.41	4994.06	7248.96	9883.2	6480.68	6187.02	24193.6	16844.9	12693.2	16599.7	14183.4	14037.2	GO:0016787:hydrolase activity			GO:0016787:hydrolase activity	103645841	zma00460
A0A1D6DW14	Photosynthetic electron transport3	ZEAMMB73_Zm00001d002054	Photosynthetic electron transport3 OS=Zea mays OX=4577 GN=ZEAMMB73_Zm00001d002054 PE=4 SV=1	A0A1D6DW14	A0A1D6DW14;A0A3L6FSA8;A0A804M9A4	A0A1D6DW14_MAIZE	ZEAMMB73_Zm00001d002054	Photosynthetic electron transport3	73123.1	64854.5	51686	64190.5	56029.9	71973.1	54161.5	64080.1	65201.9	78577.2	100416	58369.6	---	---	---	---	109943949	---
A0A1D6DW15	Ripening-related protein 3	ZEAMMB73_Zm00001d002055	Ripening-related protein 3 OS=Zea mays OX=4577 GN=ZEAMMB73_Zm00001d002055 PE=3 SV=1	A0A1D6DW15;A0A1D6DW25;A0A3L6FXQ3;A0A3L6FY51;K7U7F7	A0A1D6DW15;A0A1D6DW25;A0A3L6FXQ3;A0A3L6FY44;A0A3L6FY51;A0A804M9A5;K7U7F7	A0A1D6DW15_MAIZE;A0A1D6DW25_MAIZE;A0A3L6FXQ3_MAIZE;A0A3L6FY51_MAIZE;K7U7F7_MAIZE	103642133;Os10g0490500_0;Os10g0490500_1;ZEAMMB73_Zm00001d002055;ZEAMMB73_Zm00001d002057	Ripening-related protein 3	7713.51	14357.9	72.47	16323.2	9646.91	11481.2	7623.94	12296	72.47	23523.3	16059.9	13614.6	---	---	---	---	103648352	---
A0A1D6DW26	Uncharacterized protein	ZEAMMB73_Zm00001d002058	Uncharacterized protein OS=Zea mays OX=4577 GN=ZEAMMB73_Zm00001d002058 PE=4 SV=1	A0A1D6DW26;A0A3L6FXT6	A0A1D6DW26;A0A3L6FXT6;A0A804M9A8;B6TDQ4;C0P534	A0A1D6DW26_MAIZE;A0A3L6FXT6_MAIZE	CG025;ZEAMMB73_Zm00001d002058	Uncharacterized protein	6928.43	7677.71	9231.85	4981.99	72.47	9691.28	72.47	10073.3	10731.4	11684.6	19501.8	12920.9	---	---	---	---	100276539	---
A0A1D6DW28	UDP-glycosyltransferase 89B1	103645845	UDP-glycosyltransferase 89B1 OS=Zea mays OX=4577 GN=103645845 PE=4 SV=1	A0A1D6DW28;A0A3L6G2R6	A0A1D6DW28;A0A3L6G2R6;A0A804M9B2;A0A804M9B3	A0A1D6DW28_MAIZE;A0A3L6G2R6_MAIZE	103645845;UGT89B1	UDP-glycosyltransferase 89B1	175248	268884	115085	225480	236413	142545	130082	126628	103036	117494	123651	140852	GO:0008194:UDP-glycosyltransferase activity			GO:0008194:UDP-glycosyltransferase activity	103645845	---
A0A1D6DW29	Glycosyltransferases	606486	Glycosyltransferases OS=Zea mays OX=4577 GN=606486 PE=3 SV=1	A0A1D6DW29;A0A1D6JG22;A0A3L6FXR0;A0A3L6GD15;A0A804M9B7;Q50HV3	A0A1D6DW29;A0A1D6GZR9;A0A1D6JG22;A0A3L6FXR0;A0A3L6GD15;A0A804M9B7;A0A804MJJ2;B6SY11;Q50HV3	A0A1D6DW29_MAIZE;A0A1D6JG22_MAIZE;A0A3L6FXR0_MAIZE;A0A3L6GD15_MAIZE;A0A804M9B7_MAIZE;Q50HV3_MAIZE	606486;Os04g0650300_0;ZEAMMB73_Zm00001d026460;Zm00014a_025783;pglcat7	Glycosyltransferases	72.47	72.47	72.47	16049.4	9858.08	13323.9	72.47	72.47	72.47	72.47	72.47	12243.2	GO:0016020:membrane|GO:0015018:galactosylgalactosylxylosylprotein 3-beta-glucuronosyltransferase activity		GO:0016020:membrane	GO:0015018:galactosylgalactosylxylosylprotein 3-beta-glucuronosyltransferase activity	606486	---
A0A1D6DW33	Insect resistance3	ZEAMMB73_Zm00001d002065	Insect resistance3 OS=Zea mays OX=4577 GN=ZEAMMB73_Zm00001d002065 PE=3 SV=1	A0A1D6DW33	A0A1D6DW31;A0A1D6DW33;A0A1D6DW35;A0A1D6DW37;A0A1D6DW38;A0A1D6DW39;A0A1D6MHR4;A0A1D6PEZ3;A0A3L6F9Z3;A0A3L6FSN9;A0A804M9C0;A0A804NR20;A0A804R918;B6T669;O22500;Q9SLY9	A0A1D6DW33_MAIZE	ZEAMMB73_Zm00001d002065	Insect resistance3	1.32008e+06	3.17983e+06	5.85407e+06	3.15167e+06	2.39898e+06	3.82755e+06	1.27353e+06	1.37371e+06	889622	711552	853094	1.4055e+06	GO:0006508:proteolysis|GO:0008234:cysteine-type peptidase activity	GO:0006508:proteolysis		GO:0008234:cysteine-type peptidase activity	100037824	---
A0A1D6DW78	Zinc finger (Ubiquitin-hydrolase) domain-containing protein	100191553	Zinc finger (Ubiquitin-hydrolase) domain-containing protein OS=Zea mays OX=4577 GN=100191553 PE=4 SV=1	A0A1D6DW78;A0A1D6DW80;A0A1D6DW81	A0A1D6DW78;A0A1D6DW81;A0A3L6G170;A0A1D6DW79;A0A1D6DW80;A0A804M9E2;B4F977	A0A1D6DW78_MAIZE;A0A1D6DW80_MAIZE;A0A1D6DW81_MAIZE	100191553;ZEAMMB73_Zm00001d002084	Zinc finger (Ubiquitin-hydrolase) domain-containing protein	22779.4	27207.5	26680.7	21268	18855.2	34429.8	72.47	72.47	72.47	72.47	72.47	20051.8	GO:0008270:zinc ion binding			GO:0008270:zinc ion binding	100191553	---
A0A1D6DW96	Tetratricopeptide repeat (TPR)-like superfamily protein	ZEAMMB73_Zm00001d002089	Tetratricopeptide repeat (TPR)-like superfamily protein OS=Zea mays OX=4577 GN=ZEAMMB73_Zm00001d002089 PE=4 SV=1	A0A1D6DW96;A0A1D6DW97	A0A1D6JFR7;A0A804UN84;A0A1D6DW94;A0A1D6DW95;A0A1D6DW96;A0A1D6DW97;A0A1D6DWA4;A0A1D6DWB3;A0A1D6DWC3;A0A1D6DWD1;A0A1D6DWD4;A0A1D6DWE0;A0A1D6DWE2;A0A1D6DWE6;A0A1D6DWE8;A0A1D6DWF9;A0A1D6DWG0;A0A1D6DWG4;A0A1D6DWH3;A0A1D6DWH5;A0A1D6DWH8;A0A1D6DWH9;A0A1D6DWI0;A0A1D6DWI1;A0A1D6DWI2;A0A1D6DWI3;A0A1D6DWI5;A0A1D6JFP8;A0A1D6JFP9;A0A1D6JFQ0;A0A1D6JFQ7;A0A1D6JFQ9;A0A1D6JFR3;A0A1D6JFS0;A0A1D6JFS5;A0A1D6JFT0;A0A…	A0A1D6DW96_MAIZE;A0A1D6DW97_MAIZE	ZEAMMB73_Zm00001d002089	Tetratricopeptide repeat (TPR)-like superfamily protein	113430	99728.8	87319.1	81065.4	76402.2	61454.8	56365.7	52857.8	63404	40659.2	42798.4	47717.8	GO:0006996:organelle organization|GO:0005515:protein binding	GO:0006996:organelle organization		GO:0005515:protein binding	103645852	---
A0A1D6DWI8	Synaptotagmin-5	103645856	Synaptotagmin-5 OS=Zea mays OX=4577 GN=103645856 PE=3 SV=1	A0A1D6DWI8	A0A1D6DWI8;A0A3L6FYS2	A0A1D6DWI8_MAIZE	103645856	Synaptotagmin-5	14047.9	10098.4	6628.52	21571.1	11961.5	9245.81	9358.78	13901.7	13023.8	5281.54	72.47	14262.6	GO:0008289:lipid binding			GO:0008289:lipid binding	103645856	---
A0A1D6DWJ6	Ubiquitin-associated (UBA)/TS-N domain-containing protein	103645857	Ubiquitin-associated (UBA)/TS-N domain-containing protein OS=Zea mays OX=4577 GN=103645857 PE=4 SV=1	A0A1D6DWJ6;A0A3L6FYM0;A0A804M9F9	A0A1D6DWJ6;A0A3L6FYM0;A0A804M9F9	A0A1D6DWJ6_MAIZE;A0A3L6FYM0_MAIZE;A0A804M9F9_MAIZE	103645857;Nub1	Ubiquitin-associated (UBA)/TS-N domain-containing protein	17024.4	9506.72	16150.4	15758.3	15696.4	14517.3	5101.87	53876.7	19685.1	10753.7	18909.5	11051.4	GO:0005515:protein binding			GO:0005515:protein binding	103645857	---
A0A1D6DWK0	Cyclic nucleotide-gated ion channel 9	100281197	Cyclic nucleotide-gated ion channel 9 OS=Zea mays OX=4577 GN=100281197 PE=3 SV=1	A0A1D6DWK0;A0A1D6DWK4;A0A1D6DWK5;A0A9F2ID77	A0A1D6DWK0;A0A1D6DWK4;A0A1D6DWK5;A0A9F2ID77;B6ST31	A0A1D6DWK0_MAIZE;A0A1D6DWK4_MAIZE;A0A1D6DWK5_MAIZE;A0A9F2ID77_MAIZE	100281197;ZEAMMB73_Zm00001d002099;Zm00014a_025731	Cyclic nucleotide-gated ion channel 9	72.47	109164	78736.4	174945	311752	138140	72.47	72.47	38330.1	72.47	75013.4	72.47	GO:0006811:monoatomic ion transport|GO:0016020:membrane|GO:0005216:monoatomic ion channel activity|GO:0055085:transmembrane transport|GO:0005515:protein binding	GO:0006811:monoatomic ion transport|GO:0055085:transmembrane transport	GO:0016020:membrane	GO:0005216:monoatomic ion channel activity|GO:0005515:protein binding	100281197	zma04626
A0A1D6DWY1	Protein kinase superfamily protein	ZEAMMB73_Zm00001d002129	Protein kinase superfamily protein OS=Zea mays OX=4577 GN=ZEAMMB73_Zm00001d002129 PE=4 SV=1	A0A1D6DWY1	A0A1D6DWY1;A0A1D6DWY2;A0A1D6DWY3;A0A804M9M0;A0A804M9M1;A0A804M9M2;A0A804M9M3	A0A1D6DWY1_MAIZE	ZEAMMB73_Zm00001d002129	Protein kinase superfamily protein	132269	137680	116683	87272	93501.5	120187	22433.3	44015.4	39267.4	27673.6	44181.4	86497.8	GO:0004672:protein kinase activity|GO:0005524:ATP binding|GO:0006468:protein phosphorylation	GO:0006468:protein phosphorylation		GO:0004672:protein kinase activity|GO:0005524:ATP binding	103645870	---
A0A1D6DWY3	Protein kinase superfamily protein	ZEAMMB73_Zm00001d002129	Protein kinase superfamily protein OS=Zea mays OX=4577 GN=ZEAMMB73_Zm00001d002129 PE=4 SV=1	A0A1D6DWY3	A0A1D6DWY3;A0A804M9M0;A0A804M9M1;A0A804M9M2;A0A804M9M3	A0A1D6DWY3_MAIZE	ZEAMMB73_Zm00001d002129	Protein kinase superfamily protein	165944	143243	51307.5	144733	118059	40640.2	187251	235755	181538	136921	160124	102482	---	---	---	---	103645870	---
A0A1D6DWY7	2-Sep	ZEAMMB73_Zm00001d002131	2-Sep OS=Zea mays OX=4577 GN=ZEAMMB73_Zm00001d002131 PE=4 SV=1	A0A1D6DWY7;A0A1D6JFF9;A0A3L6G2U6;A0A3L6GB69	A0A1D6DWY7;A0A1D6JFF9;A0A3L6G2U6;A0A3L6GB69;A0A804RQ25;B6SZI9;B6TTR3;B6UB63	A0A1D6DWY7_MAIZE;A0A1D6JFF9_MAIZE;A0A3L6G2U6_MAIZE;A0A3L6GB69_MAIZE	SEP2;ZEAMMB73_Zm00001d002131;ZEAMMB73_Zm00001d026414;Zm00014a_025714	45171	13857.5	7041.68	15212.8	7393.55	11995.9	14274.9	6245.28	72.47	5917.42	72.47	4015.11	5561.9	GO:0071486:cellular response to high light intensity	GO:0071486:cellular response to high light intensity			100285885	---
A0A1D6DWZ1	FGGY family of carbohydrate kinase	ZEAMMB73_Zm00001d002135	FGGY family of carbohydrate kinase OS=Zea mays OX=4577 GN=ZEAMMB73_Zm00001d002135 PE=4 SV=1	A0A1D6DWZ1	A0A1D6DWZ1;A0A804M9N1;A0A804M9N2;C0PBF5	A0A1D6DWZ1_MAIZE	ZEAMMB73_Zm00001d002135	FGGY family of carbohydrate kinase	152326	128546	71808.4	115627	115964	68782.9	68165.1	72694.7	81783.2	84563.4	73419.8	104577	GO:0005975:carbohydrate metabolic process|GO:0016301:kinase activity	GO:0005975:carbohydrate metabolic process		GO:0016301:kinase activity	100382878	zma00040
A0A1D6DWZ6	Transferase	ZEAMMB73_Zm00001d002139	Transferase OS=Zea mays OX=4577 GN=ZEAMMB73_Zm00001d002139 PE=3 SV=1	A0A1D6DWZ6	A0A1D6DWZ6;B6SUG1	A0A1D6DWZ6_MAIZE	ZEAMMB73_Zm00001d002139	Transferase	177676	193864	121096	177694	169823	118357	194549	181410	186835	125221	128389	135306	---	---	---	---	100281333	---
A0A1D6DWZ8	ENTH/VHS family protein	ZEAMMB73_Zm00001d002140	ENTH/VHS family protein OS=Zea mays OX=4577 GN=ZEAMMB73_Zm00001d002140 PE=4 SV=1	A0A1D6DWZ8;A0A804M9N9;B6SY48	A0A1D6DWZ8;A0A3L6D7L7;A0A804M9N9;B6SY48	A0A1D6DWZ8_MAIZE;A0A804M9N9_MAIZE;B6SY48_MAIZE	100275719;ZEAMMB73_Zm00001d002140	ENTH/VHS family protein	16485	19425.4	26781.2	14109	16658.6	31368.4	72.47	72.47	72.47	72.47	72.47	8698.44	---	---	---	---	100275719	---
A0A1D6DX18	UBP1-associated protein 2A	ZEAMMB73_Zm00001d002141	UBP1-associated protein 2A OS=Zea mays OX=4577 GN=ZEAMMB73_Zm00001d002141 PE=4 SV=1	A0A1D6DX18;C0P576	A0A1D6DX18;C0P576	A0A1D6DX18_MAIZE;C0P576_MAIZE	100191462;ZEAMMB73_Zm00001d002141	UBP1-associated protein 2A	230155	192850	240552	219062	201523	318810	166880	153216	175363	151387	156334	207193	GO:0003723:RNA binding|GO:0003676:nucleic acid binding			GO:0003723:RNA binding|GO:0003676:nucleic acid binding	100191462	zma03040
A0A1D6DX29	Formation of crista junctions protein 1	ZEAMMB73_Zm00001d002145	Formation of crista junctions protein 1 OS=Zea mays OX=4577 GN=ZEAMMB73_Zm00001d002145 PE=3 SV=1	A0A1D6DX29	A0A1D6DX29;A0A1D6DX30;A0A3L6FXL8;A0A3L6G2E4;A0A804M9Q5	A0A1D6DX29_MAIZE	ZEAMMB73_Zm00001d002145	Formation of crista junctions protein 1	88230.9	96877.1	97326.1	89253.8	78431.7	98436.3	26458.6	27623.5	38907.5	40488.1	44736.4	111146	---	---	---	---	103645876	---
A0A1D6DX33	Uncharacterized protein	ZEAMMB73_Zm00001d002147	Uncharacterized protein OS=Zea mays OX=4577 GN=ZEAMMB73_Zm00001d002147 PE=4 SV=1	A0A1D6DX33;A0A3L6FXH4	A0A1D6DX32;A0A1D6DX33;A0A3L6FXH4	A0A1D6DX33_MAIZE;A0A3L6FXH4_MAIZE	ZEAMMB73_Zm00001d002147;Zm00014a_015010	Uncharacterized protein	74699.8	73790.7	25717.3	67569.3	81177.9	28346.8	44091.6	38840.5	42943.6	30134.5	35363.3	75615.8	GO:0003824:catalytic activity			GO:0003824:catalytic activity	103645877	---
A0A1D6DX44	Hexosyltransferase	ZEAMMB73_Zm00001d002149	Hexosyltransferase OS=Zea mays OX=4577 GN=ZEAMMB73_Zm00001d002149 PE=3 SV=1	A0A1D6DX44;B4FRZ8	A0A1D6DX44;A0A3L6G6E3;A0A3L6G6U0;B4FRZ8	A0A1D6DX44_MAIZE;B4FRZ8_MAIZE	100272968;ZEAMMB73_Zm00001d002149	Hexosyltransferase	12279.4	17208.4	19922.3	15831.4	15216.2	32803.2	72.47	72.47	72.47	72.47	72.47	12320.3	GO:0047262:polygalacturonate 4-alpha-galacturonosyltransferase activity|GO:0016757:glycosyltransferase activity			GO:0047262:polygalacturonate 4-alpha-galacturonosyltransferase activity|GO:0016757:glycosyltransferase activity	100272968	zma00520
A0A1D6DX46	Heterogeneous nuclear ribonucleoprotein U-like protein 1	ZEAMMB73_Zm00001d002153	Heterogeneous nuclear ribonucleoprotein U-like protein 1 OS=Zea mays OX=4577 GN=ZEAMMB73_Zm00001d002153 PE=4 SV=1	A0A1D6DX46	A0A1D6DX46;A0A3L6FRA4;A0A804M9R8;B6UCI9;B6UEN0	A0A1D6DX46_MAIZE	ZEAMMB73_Zm00001d002153	Heterogeneous nuclear ribonucleoprotein U-like protein 1	10103.2	9855.84	19294.8	9102.03	7091.8	12195.5	7219.6	8683.61	13120.4	72.47	20684.2	15600.2	GO:0005515:protein binding			GO:0005515:protein binding	103645879	---
A0A1D6DX53	Double-strand break repair protein	ZEAMMB73_Zm00001d002154	Double-strand break repair protein OS=Zea mays OX=4577 GN=ZEAMMB73_Zm00001d002154 PE=3 SV=1	A0A1D6DX53;A0A1D6DX55;A0A1D6DX57;A0A1P8W013;A0A1P8W015;A0A1P8W020;A0A1P8W023;A0A1P8W027;A0A1P8W030;A0A1P8W031;A0A1P8W035;A0A1P8W038;A0A1P8W040;A0A1P8W043;A0A1P8W044;A0A1P8W045;A0A1P8W046;A0A3L6G267;A0A8J8YDH4;A5YT63	A0A1D6DX51;A0A1D6DX53;A0A1D6DX55;A0A1P8W013;A0A1P8W015;A0A1P8W020;A0A1P8W023;A0A1P8W027;A0A1P8W030;A0A1P8W031;A0A1P8W035;A0A1P8W038;A0A1P8W040;A0A1P8W043;A0A1P8W044;A0A1P8W045;A0A1P8W046;A0A3L6G267;A0A804M9S0;A0A8J8YDH4;A5YT63;B6U158;B7ZX05;A0A1D6DX49;A0A1D6DX54;A0A1D6DX57	A0A1D6DX53_MAIZE;A0A1D6DX55_MAIZE;A0A1D6DX57_MAIZE;A0A1P8W013_MAIZE;A0A1P8W015_ZEAMP;A0A1P8W020_MAIZE;A0A1P8W023_ZEAMP;A0A1P8W027_MAIZE;A0A1P8W030_ZEAMM;A0A1P8W031_ZEAMP;A0A1P8W035_ZEAMP;A0A1P8W038_MAIZE;A0A1P8W040_MAIZE;A0A1P8W043_ZEAMH;A0A1P8W044_ZEAMP;A0A1P8W045_MAIZE;A0A1P8W046_MAIZE;A0A3L6G267_MAIZE;A0A8J8YDH4_MAIZE;A5YT63_MAIZE	Mre11A;ZEAMMB73_Zm00001d002154;Zm00014a_014992	Double-strand break repair protein	72.47	72.47	72.47	72.47	72.47	72.47	13760.2	4487.49	1578.12	10330.3	72.47	72.47	GO:0006302:double-strand break repair|GO:0016787:hydrolase activity|GO:0005634:nucleus|GO:0030145:manganese ion binding|GO:0004519:endonuclease activity	GO:0006302:double-strand break repair	GO:0005634:nucleus	GO:0016787:hydrolase activity|GO:0030145:manganese ion binding|GO:0004519:endonuclease activity	100285133	zma03440
A0A1D6DXA7	Eukaryotic translation initiation factor 3 subunit C	ZEAMMB73_Zm00001d002166	Eukaryotic translation initiation factor 3 subunit C OS=Zea mays OX=4577 GN=ZEAMMB73_Zm00001d002166 PE=4 SV=1	A0A1D6DXA7	A0A1D6DXA7	A0A1D6DXA7_MAIZE	ZEAMMB73_Zm00001d002166	Eukaryotic translation initiation factor 3 subunit C	23202.7	18782.8	36927	21300.2	21535.8	35682.7	72.47	72.47	72.47	72.47	72.47	14093.1	GO:0005975:carbohydrate metabolic process|GO:0003700:DNA-binding transcription factor activity|GO:0004553:hydrolase activity, hydrolyzing O-glycosyl compounds|GO:0006355:regulation of DNA-templated transcription|GO:0006352:DNA-templated transcription initiation	GO:0005975:carbohydrate metabolic process|GO:0006355:regulation of DNA-templated transcription|GO:0006352:DNA-templated transcription initiation		GO:0003700:DNA-binding transcription factor activity|GO:0004553:hydrolase activity, hydrolyzing O-glycosyl compounds	103647093	---
A0A1D6DXB0	Eukaryotic translation initiation factor 3 subunit C	100272475	Eukaryotic translation initiation factor 3 subunit C OS=Zea mays OX=4577 GN=100272475 PE=3 SV=1	A0A1D6DXB0;A0A3L6G6T3	A0A1D6DXB0;A0A3L6G6T3;A0A804MAI6;B4FNU8	A0A1D6DXB0_MAIZE;A0A3L6G6T3_MAIZE	100272475;TIF3C1_2	Eukaryotic translation initiation factor 3 subunit C	37548.9	31383.8	37827.7	72.47	34742.7	54175.7	72.47	30095.1	62480.3	47013	50536.1	42137.6	GO:0005852:eukaryotic translation initiation factor 3 complex|GO:0003743:translation initiation factor activity|GO:0031369:translation initiation factor binding|GO:0003723:RNA binding|GO:0006413:translational initiation	GO:0006413:translational initiation	GO:0005852:eukaryotic translation initiation factor 3 complex	GO:0003743:translation initiation factor activity|GO:0031369:translation initiation factor binding|GO:0003723:RNA binding	100272475	---
A0A1D6DXC1	Eukaryotic translation initiation factor 3 subunit C	ZEAMMB73_Zm00001d002166	Eukaryotic translation initiation factor 3 subunit C OS=Zea mays OX=4577 GN=ZEAMMB73_Zm00001d002166 PE=3 SV=1	A0A1D6DXC1	A0A1D6DXB0;A0A1D6DXF6;A0A3L6G221;A0A3L6G6T3;A0A1D6DXC1;A0A1D6DXG8;A0A804M9U4;B4FNU8;C4JB63	A0A1D6DXC1_MAIZE	ZEAMMB73_Zm00001d002166	Eukaryotic translation initiation factor 3 subunit C	427075	430538	207206	329851	651739	351211	216400	231578	221450	237765	221288	540782	GO:0005852:eukaryotic translation initiation factor 3 complex|GO:0031369:translation initiation factor binding|GO:0006413:translational initiation|GO:0003723:RNA binding|GO:0003743:translation initiation factor activity	GO:0006413:translational initiation	GO:0005852:eukaryotic translation initiation factor 3 complex	GO:0031369:translation initiation factor binding|GO:0003723:RNA binding|GO:0003743:translation initiation factor activity	100272475	---
A0A1D6DXF6	Eukaryotic translation initiation factor 3 subunit C	ZEAMMB73_Zm00001d002169	Eukaryotic translation initiation factor 3 subunit C OS=Zea mays OX=4577 GN=ZEAMMB73_Zm00001d002169 PE=3 SV=1	A0A1D6DXF6;A0A1D6DXG8	A0A1D6DXF6;A0A3L6G221;A0A1D6DXG8;A0A804M9U4;C4JB63	A0A1D6DXF6_MAIZE;A0A1D6DXG8_MAIZE	ZEAMMB73_Zm00001d002169	Eukaryotic translation initiation factor 3 subunit C	23660.1	26585.1	16007.2	23572.5	43667.4	44732.2	53033.3	71097.6	33971.1	57358.3	88103.2	38922.7	GO:0005852:eukaryotic translation initiation factor 3 complex|GO:0003743:translation initiation factor activity|GO:0006413:translational initiation|GO:0031369:translation initiation factor binding|GO:0003723:RNA binding	GO:0006413:translational initiation	GO:0005852:eukaryotic translation initiation factor 3 complex	GO:0003743:translation initiation factor activity|GO:0031369:translation initiation factor binding|GO:0003723:RNA binding	100272475	---
A0A1D6DXK9	GH16 domain-containing protein	100283533	GH16 domain-containing protein OS=Zea mays OX=4577 GN=100283533 PE=4 SV=1	A0A1D6DXK9	B6TJ72;A0A1D6DXK9;C0PMC0	A0A1D6DXK9_MAIZE	100283533	GH16 domain-containing protein	7486.23	12829.2	7413.22	72.47	4533.28	3007.78	5761.73	4080.9	1989.28	1420.14	6229.52	72.47	GO:0004553:hydrolase activity, hydrolyzing O-glycosyl compounds|GO:0005975:carbohydrate metabolic process	GO:0005975:carbohydrate metabolic process		GO:0004553:hydrolase activity, hydrolyzing O-glycosyl compounds	100283533	---
A0A1D6DXM8	Transcription factor bHLH112	ZEAMMB73_Zm00001d002200	Transcription factor bHLH112 OS=Zea mays OX=4577 GN=ZEAMMB73_Zm00001d002200 PE=3 SV=1	A0A1D6DXM8;A0A3L6FUH1	A0A1D6DXM8;A0A3L6FUH1;A0A804M9Y4;C0PIY7	A0A1D6DXM8_MAIZE;A0A3L6FUH1_MAIZE	BHLH112_2;ZEAMMB73_Zm00001d002200	Transcription factor bHLH112	9660.05	7438.34	72.47	24945.8	72.47	20110	72.47	72.47	72.47	72.47	72.47	18115.2	GO:0046983:protein dimerization activity			GO:0046983:protein dimerization activity	100383774	---
A0A1D6DXQ9	Homeodomain leucine zipper family IV protein	100279217	Homeodomain leucine zipper family IV protein OS=Zea mays OX=4577 GN=100279217 PE=3 SV=1	A0A1D6DXQ9;A0A1D6DXR5;A0A1D6DXR7;A0A1D6DXR8;A0A1D6DXR9;A0A3L6FYD9;A0A804MA25;A0A804MA26;A0A804MA27;G2J5S0	A0A1D6DXQ9;A0A1D6DXR7;A0A3L6FYD9;A0A804MA25;A0A804MA26;B7ZWZ0;G2J5S0;A0A1D6DXR5;A0A1D6DXR8;A0A1D6DXR9;A0A804MA27	A0A1D6DXQ9_MAIZE;A0A1D6DXR5_MAIZE;A0A1D6DXR7_MAIZE;A0A1D6DXR8_MAIZE;A0A1D6DXR9_MAIZE;A0A3L6FYD9_MAIZE;A0A804MA25_MAIZE;A0A804MA26_MAIZE;A0A804MA27_MAIZE;G2J5S0_MAIZE	100279217;HDZIV6_OCL6;ROC2_2;ZEAMMB73_Zm00001d002234	Homeodomain leucine zipper family IV protein	72.47	27656	36898.4	72.47	11417.5	72.47	7794.98	72.47	72.47	72.47	72.47	72.47	GO:0006355:regulation of DNA-templated transcription|GO:0008289:lipid binding|GO:0000981:DNA-binding transcription factor activity, RNA polymerase II-specific|GO:0003677:DNA binding	GO:0006355:regulation of DNA-templated transcription		GO:0008289:lipid binding|GO:0000981:DNA-binding transcription factor activity, RNA polymerase II-specific|GO:0003677:DNA binding	100279217	---
A0A1D6DXS9	AP-5 complex subunit zeta-1	ZEAMMB73_Zm00001d002235	AP-5 complex subunit zeta-1 OS=Zea mays OX=4577 GN=ZEAMMB73_Zm00001d002235 PE=4 SV=1	A0A1D6DXS9;A0A3L6FS62	A0A1D6DXS2;A0A1D6DXS3;A0A1D6DXS4;A0A1D6DXS9;A0A1D6DXV0;A0A3L6FS62;A0A804MA29;A0A804MA30;A0A804MA32;A0A804MA33;A0A804MA34;A0A804MA35	A0A1D6DXS9_MAIZE;A0A3L6FS62_MAIZE	Ap5z1;ZEAMMB73_Zm00001d002235	AP-5 complex subunit zeta-1	24577.9	26945.3	43190.4	27030.8	22241.9	45434.9	31328.3	39298.4	34182.2	36382.7	38702.6	19179.5	GO:0044599:AP-5 adaptor complex		GO:0044599:AP-5 adaptor complex		100279312	---
A0A1D6DYJ9	Polyadenylate-binding protein-interacting protein 3	ZEAMMB73_Zm00001d002243	Polyadenylate-binding protein-interacting protein 3 OS=Zea mays OX=4577 GN=ZEAMMB73_Zm00001d002243 PE=4 SV=1	A0A1D6DYJ9;A0A1D6DYK0;A0A1D6DYK3;A0A3L6FX69;A0A3L6G1X4;A0A804MA46;B4FDD1	A0A1D6DYJ9;A0A1D6DYK0;A0A1D6DYK3;A0A1D6DYK4;A0A1D6JEX8;A0A1D6JEX9;A0A1D6JEY1;A0A3L6FX69;A0A3L6G1X4;A0A804MA46;A0A804RPV9;A0A804RRU0;B4FDD1;C0PLP9;K7TSK7	A0A1D6DYJ9_MAIZE;A0A1D6DYK0_MAIZE;A0A1D6DYK3_MAIZE;A0A3L6FX69_MAIZE;A0A3L6G1X4_MAIZE;A0A804MA46_MAIZE;B4FDD1_MAIZE	100192981;ZEAMMB73_Zm00001d002243;Zm00014a_027070	Polyadenylate-binding protein-interacting protein 3	15374	24019.1	72.47	72.47	72.47	72.47	72.47	21756.6	22056.6	27913.4	24296.1	72.47	GO:0003723:RNA binding			GO:0003723:RNA binding	100192981	---
A0A1D6DYK5	Polyadenylate-binding protein RBP45C	ZEAMMB73_Zm00001d002244	Polyadenylate-binding protein RBP45C OS=Zea mays OX=4577 GN=ZEAMMB73_Zm00001d002244 PE=4 SV=1	A0A1D6DYK5;A0A1D6DYK6;A0A3L6FX02;C0P539	A0A1D6DYK5;A0A1D6DYK6;A0A1D6DYK9;A0A1D6DYL0;A0A1D6DYL2;A0A1D6DYL3;A0A1D6JEW9;A0A1D6JEX0;A0A1D6JEX2;A0A1D6PUN1;A0A3L6F038;A0A3L6FX02;A0A3L6G924;A0A804MA48;A0A804MA49;A0A804NMH8;A0A804NMH9;A0A804RN06;B4FEA4;B4FTW4;B4FVM1;C0P539;K7TNS2;K7U6V4	A0A1D6DYK5_MAIZE;A0A1D6DYK6_MAIZE;A0A3L6FX02_MAIZE;C0P539_MAIZE	100382170;ZEAMMB73_Zm00001d002244;Zm00014a_027071	Polyadenylate-binding protein RBP45C	683812	703028	361888	870502	660357	343871	282963	274539	298009	348035	319329	428687	GO:0003676:nucleic acid binding|GO:0003723:RNA binding			GO:0003676:nucleic acid binding|GO:0003723:RNA binding	100382170	---
A0A1D6DYL5	Polyketide synthesis homolog1	ZEAMMB73_Zm00001d002246	Polyketide synthesis homolog1 OS=Zea mays OX=4577 GN=ZEAMMB73_Zm00001d002246 PE=4 SV=1	A0A1D6DYL5;A0A8J8XTX4;B6TQU4	A0A1D6DYL5;A0A1D6DYL8;A0A804MA54;A0A8J8XTX4;B6TQU4	A0A1D6DYL5_MAIZE;A0A8J8XTX4_MAIZE;B6TQU4_MAIZE	100284173;ZEAMMB73_Zm00001d002246;v1g238856	Polyketide synthesis homolog1	66462	68849.1	137597	99729.1	77732.1	140366	47630	47994	117789	44626.6	81031.3	102022	GO:0016491:oxidoreductase activity			GO:0016491:oxidoreductase activity	100284173	---
A0A1D6DYM1	cinnamyl-alcohol dehydrogenase	ZEAMMB73_Zm00001d002250	cinnamyl-alcohol dehydrogenase OS=Zea mays OX=4577 GN=ZEAMMB73_Zm00001d002250 PE=3 SV=1	A0A1D6DYM1	A0A1D6DYM1;A0A1D6DYM7;A0A1D6DYN3;A0A1D6DYN4;A0A3L6FT97;A0A804MA61	A0A1D6DYM1_MAIZE	ZEAMMB73_Zm00001d002250	cinnamyl-alcohol dehydrogenase	259160	947707	166056	365417	298718	318416	197871	72.47	164166	143486	211961	350219	GO:0016616:oxidoreductase activity, acting on the CH-OH group of donors, NAD or NADP as acceptor|GO:0008270:zinc ion binding|GO:0016491:oxidoreductase activity			GO:0016616:oxidoreductase activity, acting on the CH-OH group of donors, NAD or NADP as acceptor|GO:0008270:zinc ion binding|GO:0016491:oxidoreductase activity	103645921	---
A0A1D6DYQ8	Starch synthase 3 chloroplastic/amyloplastic	ZEAMMB73_Zm00001d002256	Starch synthase 3 chloroplastic/amyloplastic OS=Zea mays OX=4577 GN=ZEAMMB73_Zm00001d002256 PE=3 SV=1	A0A1D6DYQ8	A0A1D6DYQ3;A0A3L6FT05;A4ZVI1;A0A1D6DYP8;A0A1D6DYQ1;A0A1D6DYQ8;A0A1D6DYR6	A0A1D6DYQ8_MAIZE	ZEAMMB73_Zm00001d002256	Starch synthase 3 chloroplastic/amyloplastic	71571.3	68598.7	83135.5	75527.1	76754.7	78309.6	63688.1	82512.5	70687.2	93785.6	96095.2	71326.2	GO:2001070:starch binding|GO:0004373:glycogen (starch) synthase activity|GO:0016757:glycosyltransferase activity			GO:2001070:starch binding|GO:0004373:glycogen (starch) synthase activity|GO:0016757:glycosyltransferase activity	100101528	zma00500
A0A1D6DYU9	(S)-2-hydroxy-acid oxidase	ZEAMMB73_Zm00001d002261	(S)-2-hydroxy-acid oxidase OS=Zea mays OX=4577 GN=ZEAMMB73_Zm00001d002261 PE=3 SV=1	A0A1D6DYU9	A0A1D6DYU7;A0A1D6DYU8;A0A1D6DYU9;A0A3L6FRP5;B4FCA3;C0HF24;C0P5I9	A0A1D6DYU9_MAIZE	ZEAMMB73_Zm00001d002261	(S)-2-hydroxy-acid oxidase	250640	284976	71038.3	275902	267414	73628.6	159435	132654	225771	202615	182448	236560	GO:0010181:FMN binding|GO:0016491:oxidoreductase activity			GO:0010181:FMN binding|GO:0016491:oxidoreductase activity	100279535	---
A0A1D6DZ27	ABC transporter C family member 2	ZEAMMB73_Zm00001d002275	ABC transporter C family member 2 OS=Zea mays OX=4577 GN=ZEAMMB73_Zm00001d002275 PE=3 SV=1	A0A1D6DZ27;A0A1D6DZ41;A0A1D6DZ43;A0A1D6DZ45;A0A1D6DZ51;A0A1D6DZ56;A0A1D6DZ57;A0A804MA96	A0A1D6DZ27;A0A1D6DZ46;A0A1D6DZ56;A0A1D6DZ57;A0A1D6DZ58;A0A1D6DZ67;A0A3L6FSD6;A0A804MA96;A0A1D6DZ32;A0A1D6DZ41;A0A1D6DZ43;A0A1D6DZ45;A0A1D6DZ51;A0A1D6DZ59;A0A1D6DZ69	A0A1D6DZ27_MAIZE;A0A1D6DZ41_MAIZE;A0A1D6DZ43_MAIZE;A0A1D6DZ45_MAIZE;A0A1D6DZ51_MAIZE;A0A1D6DZ56_MAIZE;A0A1D6DZ57_MAIZE;A0A804MA96_MAIZE	103645927;ZEAMMB73_Zm00001d002275	ABC transporter C family member 2	181085	174447	216713	172522	144895	235297	71218.2	113156	127196	150485	112210	213650	GO:0055085:transmembrane transport|GO:0140359:ABC-type transporter activity|GO:0016887:ATP hydrolysis activity|GO:0016020:membrane|GO:0005524:ATP binding	GO:0055085:transmembrane transport	GO:0016020:membrane	GO:0140359:ABC-type transporter activity|GO:0016887:ATP hydrolysis activity|GO:0005524:ATP binding	103645927	---
A0A1D6DZ79	Protein kinase superfamily protein	100273687	Protein kinase superfamily protein OS=Zea mays OX=4577 GN=100273687 PE=3 SV=1	A0A1D6DZ79;A0A3L6FXA8;A0A3L6FXC6	A0A1D6DZ79;B6SGP4;C0PNW7;A0A3L6FXA8;A0A3L6FXC6;B6U5V2	A0A1D6DZ79_MAIZE;A0A3L6FXA8_MAIZE;A0A3L6FXC6_MAIZE	100273687;Zm00014a_028749	Protein kinase superfamily protein	12516.4	14020.6	72.47	13190.6	12610	11857.4	72.47	72.47	6208.97	72.47	72.47	5017	GO:0004672:protein kinase activity|GO:0005524:ATP binding|GO:0006468:protein phosphorylation	GO:0006468:protein phosphorylation		GO:0004672:protein kinase activity|GO:0005524:ATP binding	100273687	---
A0A1D6DZA4	Germin-like protein	ZEAMMB73_Zm00001d002295	Germin-like protein OS=Zea mays OX=4577 GN=ZEAMMB73_Zm00001d002295 PE=3 SV=1	A0A1D6DZA4;A0A8J8YSY3	A0A1D6DZA4;A0A8J8YSY3;B6TTY1	A0A1D6DZA4_MAIZE;A0A8J8YSY3_MAIZE	Os04g0617900;ZEAMMB73_Zm00001d002295	Germin-like protein	668719	398841	6729.64	340303	402423	20499.2	124424	193127	417328	42417.6	46926.5	185372	GO:0030145:manganese ion binding			GO:0030145:manganese ion binding	100284455	---
A0A1D6DZA6	Imidazoleglycerol-phosphate dehydratase	ZEAMMB73_Zm00001d002296	Imidazoleglycerol-phosphate dehydratase OS=Zea mays OX=4577 GN=ZEAMMB73_Zm00001d002296 PE=3 SV=1	A0A1D6DZA6;A0A1D6DZA7;A0A804MAC6;A0A804MAC7;B4F8F3	A0A1D6DZA5;A0A1D6DZA6;A0A1D6DZA7;A0A3L6G251;A0A804MAC6;A0A804MAC7;A0A804MAC8;B4F8F3;B4FI45;B6TC53;C0PA62	A0A1D6DZA6_MAIZE;A0A1D6DZA7_MAIZE;A0A804MAC6_MAIZE;A0A804MAC7_MAIZE;B4F8F3_MAIZE	100194281;ZEAMMB73_Zm00001d002296	Imidazoleglycerol-phosphate dehydratase	22583.1	19081.6	18886.1	14308.4	25821.8	14965.4	2946.36	5611.55	50800.4	3027.25	3902.66	13647.3	GO:0000105:histidine biosynthetic process|GO:0004424:imidazoleglycerol-phosphate dehydratase activity	GO:0000105:histidine biosynthetic process		GO:0004424:imidazoleglycerol-phosphate dehydratase activity	100194281	zma00340
A0A1D6DZA9	ATP-dependent DNA helicase	ZEAMMB73_Zm00001d002299	ATP-dependent DNA helicase OS=Zea mays OX=4577 GN=ZEAMMB73_Zm00001d002299 PE=3 SV=1	A0A1D6DZA9;A0A1D6LFB5;A0A3L6EVH7	A0A1D6DZA9;A0A1D6LFB5;A0A3L6EVH7;A0A3L6GBJ6	A0A1D6DZA9_MAIZE;A0A1D6LFB5_MAIZE;A0A3L6EVH7_MAIZE	TRMT10A;ZEAMMB73_Zm00001d002299;ZEAMMB73_Zm00001d035292	ATP-dependent DNA helicase	123938	117442	116808	125204	77322.6	119864	43990.9	37512.3	52308.4	39073.8	56367.9	130177	GO:0003678:DNA helicase activity|GO:0000723:telomere maintenance|GO:0006281:DNA repair	GO:0000723:telomere maintenance|GO:0006281:DNA repair		GO:0003678:DNA helicase activity	118473426	---
A0A1D6DZD4	Leucine-rich repeat transmembrane protein kinase	ZEAMMB73_Zm00001d002312	Leucine-rich repeat transmembrane protein kinase OS=Zea mays OX=4577 GN=ZEAMMB73_Zm00001d002312 PE=3 SV=1	A0A1D6DZD4;A0A3L6FVF0	A0A1D6DZD4;A0A1D6DZD5;A0A3L6FVF0	A0A1D6DZD4_MAIZE;A0A3L6FVF0_MAIZE	At1g56130_6;ZEAMMB73_Zm00001d002312	Leucine-rich repeat transmembrane protein kinase	30009.5	23948.9	72.47	27166.9	53730.7	2274.98	72.47	8128.67	72.47	72.47	3021.65	6911.49	GO:0004672:protein kinase activity|GO:0006468:protein phosphorylation|GO:0005524:ATP binding	GO:0006468:protein phosphorylation		GO:0004672:protein kinase activity|GO:0005524:ATP binding	103642057	---
A0A1D6DZE4	Leucine-rich repeat transmembrane protein kinase	ZEAMMB73_Zm00001d002313	Leucine-rich repeat transmembrane protein kinase OS=Zea mays OX=4577 GN=ZEAMMB73_Zm00001d002313 PE=4 SV=1	A0A1D6DZE4	A0A1D6DZE4	A0A1D6DZE4_MAIZE	ZEAMMB73_Zm00001d002313	Leucine-rich repeat transmembrane protein kinase	23979	9319.32	67748.6	45013.8	22283.4	80952.9	50848.8	64917.2	44656.5	72.47	64723.2	72.47	GO:0004672:protein kinase activity|GO:0006468:protein phosphorylation|GO:0005524:ATP binding	GO:0006468:protein phosphorylation		GO:0004672:protein kinase activity|GO:0005524:ATP binding	103642057	---
A0A1D6DZE9	OSJNBa0008M17.14-like protein	ZEAMMB73_Zm00001d002315	OSJNBa0008M17.14-like protein OS=Zea mays OX=4577 GN=ZEAMMB73_Zm00001d002315 PE=4 SV=1	A0A1D6DZE9;A0A1D6DZF0;A0A1D6K8T8;A0A1D6KX96;A0A317YFJ6;A0A3L6FVC0;A0A804MAF3;A0A804MAF4;B6TTT3	A0A1D6DZE9;A0A1D6DZF0;A0A1D6K8T8;A0A1D6KX96;A0A317YFJ6;A0A3L6FVC0;A0A804MAF3;A0A804MAF4;B6TTT3;B6TU61	A0A1D6DZE9_MAIZE;A0A1D6DZF0_MAIZE;A0A1D6K8T8_MAIZE;A0A1D6KX96_MAIZE;A0A317YFJ6_MAIZE;A0A3L6FVC0_MAIZE;A0A804MAF3_MAIZE;A0A804MAF4_MAIZE;B6TTT3_MAIZE	100277416;At4g15545_0;ZEAMMB73_Zm00001d002315;ZEAMMB73_Zm00001d029987;ZEAMMB73_Zm00001d033261;Zm00014a_002239	OSJNBa0008M17.14-like protein	24269	20671.8	38002.7	17437.8	28874.9	24411.3	20595	14215.1	14748.7	16332.1	35655.1	20852.3	---	---	---	---	100277416	---
A0A1D6DZI5	Trypsin family protein	ZEAMMB73_Zm00001d002323	Trypsin family protein OS=Zea mays OX=4577 GN=ZEAMMB73_Zm00001d002323 PE=4 SV=1	A0A1D6DZI5;A0A1D6DZJ8;C0PD42	A0A1D6DZH5;A0A1D6DZH6;A0A1D6DZI1;A0A1D6DZI4;A0A1D6DZI5;A0A1D6DZI6;A0A1D6DZJ3;A0A1D6DZJ4;A0A1D6DZJ5;A0A1D6DZJ6;A0A1D6DZJ8;A0A1R3MZJ3;A0A3L6G174;C0PD42	A0A1D6DZI5_MAIZE;A0A1D6DZJ8_MAIZE;C0PD42_MAIZE	100383111;ZEAMMB73_Zm00001d002323	Trypsin family protein	17241.2	18095.3	28019.8	22719.2	16022	22522.2	21559.3	39279.8	32051.7	36687.9	37085.3	19771.9	---	---	---	---	100383111	---
A0A1D6DZK3	Myosin heavy chain-related	ZEAMMB73_Zm00001d002325	Myosin heavy chain-related OS=Zea mays OX=4577 GN=ZEAMMB73_Zm00001d002325 PE=4 SV=1	A0A1D6DZK3	A0A1D6DZK3;A0A804MAH3;A0A804MAH4	A0A1D6DZK3_MAIZE	ZEAMMB73_Zm00001d002325	Myosin heavy chain-related	363964	400244	545408	403868	327229	381524	252239	216492	254194	289612	278201	532335	---	---	---	---	---	---
A0A1D6DZK4	Myosin heavy chain-related protein	ZEAMMB73_Zm00001d002325	Myosin heavy chain-related protein OS=Zea mays OX=4577 GN=ZEAMMB73_Zm00001d002325 PE=4 SV=1	A0A1D6DZK4	A0A1D6DZK3;A0A1D6DZK4;A0A804MAH3;A0A804MAH4	A0A1D6DZK4_MAIZE	ZEAMMB73_Zm00001d002325	Myosin heavy chain-related protein	1.76323e+06	1.77953e+06	1.93688e+06	1.89708e+06	1.75887e+06	1.93476e+06	583617	656455	671917	739360	677618	2.119e+06	---	---	---	---	103645943	---
A0A1D6DZK5	Adenosylmethionine aminotransferase1	ZEAMMB73_Zm00001d002326	Adenosylmethionine aminotransferase1 OS=Zea mays OX=4577 GN=ZEAMMB73_Zm00001d002326 PE=3 SV=1	A0A1D6DZK5;A0A1D6DZK9	A0A1D6DZK5;A0A1D6DZK6;A0A1D6DZK7;A0A1D6DZK8;A0A1D6DZK9;A0A1D6DZL0;A0A1D6DZL3;A0A1D6DZL4;A0A1D6DZL5;A0A1D6DZL7;A0A3L6G472;A0A804MAH5;A0A804MAH6	A0A1D6DZK5_MAIZE;A0A1D6DZK9_MAIZE	ZEAMMB73_Zm00001d002326	Adenosylmethionine aminotransferase1	456247	451421	352268	374624	330358	206606	159003	146727	207924	154527	144388	399829	GO:0030170:pyridoxal phosphate binding|GO:0008483:transaminase activity|GO:0003824:catalytic activity			GO:0030170:pyridoxal phosphate binding|GO:0008483:transaminase activity|GO:0003824:catalytic activity	103645944	zma00650
A0A1D6DZR9	AICARFT/IMPCHase bienzyme family protein	103645947	AICARFT/IMPCHase bienzyme family protein OS=Zea mays OX=4577 GN=103645947 PE=3 SV=1	A0A1D6DZR9	A0A1D6DZR9;A0A3L6FZK1	A0A1D6DZR9_MAIZE	103645947	AICARFT/IMPCHase bienzyme family protein	88326.5	79726.3	65068.2	85232.3	93955.2	65556.2	44938.2	47130.8	63922.4	51404.7	30422.9	85065.5	GO:0006164:purine nucleotide biosynthetic process|GO:0004643:phosphoribosylaminoimidazolecarboxamide formyltransferase activity|GO:0003824:catalytic activity|GO:0003937:IMP cyclohydrolase activity	GO:0006164:purine nucleotide biosynthetic process		GO:0004643:phosphoribosylaminoimidazolecarboxamide formyltransferase activity|GO:0003824:catalytic activity|GO:0003937:IMP cyclohydrolase activity	103645947	zma00670
A0A1D6DZS4	UDP-N-acetylglucosamine diphosphorylase 2	ZEAMMB73_Zm00001d002338	UDP-N-acetylglucosamine diphosphorylase 2 OS=Zea mays OX=4577 GN=ZEAMMB73_Zm00001d002338 PE=4 SV=1	A0A1D6DZS4	A0A1D6DZS2;A0A1D6DZS4;A0A1D6DZS6;B4FZF7;C0P8T4	A0A1D6DZS4_MAIZE	ZEAMMB73_Zm00001d002338	UDP-N-acetylglucosamine diphosphorylase 2	11661.1	15564.9	18614.1	13105.1	7380.75	19332.3	72.47	72.47	72.47	72.47	72.47	12820.6	GO:0070569:uridylyltransferase activity			GO:0070569:uridylyltransferase activity	100279878	zma00520
A0A1D6DZU2	Cinnamyl alcohol dehydrogenase1	ZEAMMB73_Zm00001d002346	Cinnamyl alcohol dehydrogenase1 OS=Zea mays OX=4577 GN=ZEAMMB73_Zm00001d002346 PE=4 SV=1	A0A1D6DZU2;B4FAJ0;B4FD62;C0HE36	A0A3L6FVE0;B4FAJ0;B6U5T2;C0HE36;A0A1D6DZT9;A0A1D6DZU2;B4FD62	A0A1D6DZU2_MAIZE;B4FAJ0_MAIZE;B4FD62_MAIZE;C0HE36_MAIZE	100191885;ZEAMMB73_Zm00001d002346	Cinnamyl alcohol dehydrogenase1	580401	423887	11252.8	465844	1.35622e+06	26937.3	35822.4	40326.7	29205.3	72.47	31893.2	172836	GO:0016616:oxidoreductase activity, acting on the CH-OH group of donors, NAD or NADP as acceptor			GO:0016616:oxidoreductase activity, acting on the CH-OH group of donors, NAD or NADP as acceptor	100191885	---
A0A1D6DZU6	Kaurene synthase3	103645955	Kaurene synthase3 OS=Zea mays OX=4577 GN=103645955 PE=4 SV=1	A0A1D6DZU6;A0A1D6DZV5;A0A1D6DZV7;A0A3L6G0B6;A0A804MAK6	A0A1D6DZU6;A0A1D6DZV5;A0A1D6DZV7;A0A3L6G0B6;A0A804MAK6	A0A1D6DZU6_MAIZE;A0A1D6DZV5_MAIZE;A0A1D6DZV7_MAIZE;A0A3L6G0B6_MAIZE;A0A804MAK6_MAIZE	103645955;ZEAMMB73_Zm00001d002349;Zm00014a_005096	Kaurene synthase3	2762.69	969.859	1835.76	72.47	72.47	4602.68	72.47	72.47	72.47	72.47	72.47	72.47	GO:0016102:diterpenoid biosynthetic process|GO:0016829:lyase activity|GO:0000287:magnesium ion binding|GO:0010333:terpene synthase activity	GO:0016102:diterpenoid biosynthetic process		GO:0016829:lyase activity|GO:0000287:magnesium ion binding|GO:0010333:terpene synthase activity	103645955	zma00904
A0A1D6DZW5	Orf protein	ZEAMMB73_Zm00001d002353	Orf protein OS=Zea mays OX=4577 GN=ZEAMMB73_Zm00001d002353 PE=3 SV=1	A0A1D6DZW5	A0A1D6DZW5;A0A804MAL4;Q41809	A0A1D6DZW5_MAIZE	ZEAMMB73_Zm00001d002353	Orf protein	177808	159192	193563	109506	111414	111887	111573	112008	144922	174027	144797	151263	---	---	---	---	103645956	---
A0A1D6DZZ2	Transcription initiation factor TFIIE beta subunit	ZEAMMB73_Zm00001d002366	Transcription initiation factor TFIIE beta subunit OS=Zea mays OX=4577 GN=ZEAMMB73_Zm00001d002366 PE=4 SV=1	A0A1D6DZZ2;A0A1D6DZZ3;A0A3L6FY26;B4FCN7	B4FCN7;A0A1D6DZZ2;A0A1D6DZZ3;A0A1D6DZZ6;A0A1D6E000;A0A3L6FY26;A0A804PSR2	A0A1D6DZZ2_MAIZE;A0A1D6DZZ3_MAIZE;A0A3L6FY26_MAIZE;B4FCN7_MAIZE	100192795;ZEAMMB73_Zm00001d002366;gtf2e2	Transcription initiation factor TFIIE beta subunit	26916.1	18838.8	7420.98	19406	21134.6	7300.65	9571.74	7998.62	29006.5	19819.8	12000.3	24493.3	GO:0006367:transcription initiation at RNA polymerase II promoter|GO:0005673:transcription factor TFIIE complex	GO:0006367:transcription initiation at RNA polymerase II promoter	GO:0005673:transcription factor TFIIE complex		100192795	zma03022
A0A1D6E023	26S proteasome non-ATPase regulatory subunit 1 homolog	103645964	26S proteasome non-ATPase regulatory subunit 1 homolog OS=Zea mays OX=4577 GN=103645964 PE=3 SV=1	A0A1D6E023	A0A1D6E013;A0A1D6E020;A0A1D6E023;A0A1D6E025;A0A1D6E026;A0A1D6JDW4;A0A1D6JDW6;A0A1D6JDW9;A0A3L6GCT1;A0A804MAP6;A0A804RM48;A0A804UMR1;K7TSA0;A0A1D6E011;A0A1D6JDW7	A0A1D6E023_MAIZE	103645964	26S proteasome non-ATPase regulatory subunit 1 homolog	421764	417616	267610	404321	411653	254889	188849	266175	228199	225690	208752	391168	---	---	---	---	103645964	zma03050
A0A1D6E040	Core-2/I-branching beta-16-N-acetylglucosaminyltransferase family protein	ZEAMMB73_Zm00001d002382	Core-2/I-branching beta-16-N-acetylglucosaminyltransferase family protein OS=Zea mays OX=4577 GN=ZEAMMB73_Zm00001d002382 PE=4 SV=1	A0A1D6E040;A0A1D6E041;A0A3L6G2I8	A0A1D6E040;A0A1D6E041;A0A3L6G2I8	A0A1D6E040_MAIZE;A0A1D6E041_MAIZE;A0A3L6G2I8_MAIZE	ZEAMMB73_Zm00001d002382;Zm00014a_005123	Core-2/I-branching beta-16-N-acetylglucosaminyltransferase family protein	72.47	72.47	6207.93	4571.86	72.47	4197.47	8075.4	14318.9	7880.83	16001.2	14990.9	72.47	GO:0016757:glycosyltransferase activity|GO:0016020:membrane		GO:0016020:membrane	GO:0016757:glycosyltransferase activity	103645966	---
A0A1D6E043	PAP fibrillin family protein	ZEAMMB73_Zm00001d002384	PAP fibrillin family protein OS=Zea mays OX=4577 GN=ZEAMMB73_Zm00001d002384 PE=4 SV=1	A0A1D6E043;A0A8J8XTQ9;B6TKH9	A0A1D6E043;A0A804MAR5;A0A8J8XTQ9;B6TKH9	A0A1D6E043_MAIZE;A0A8J8XTQ9_MAIZE;B6TKH9_MAIZE	PAP8;ZEAMMB73_Zm00001d002384	PAP fibrillin family protein	425792	448209	400731	469947	446771	492841	96978.3	142378	152798	89686.5	108204	399041	---	---	---	---	100285627	---
A0A1D6E047	Putative RNA methyltransferase	ZEAMMB73_Zm00001d002385	Putative RNA methyltransferase OS=Zea mays OX=4577 GN=ZEAMMB73_Zm00001d002385 PE=3 SV=1	A0A1D6E047;B6U4E1	A0A1D6E047;A0A1D6E048;A0A1D6E049;A0A1D6E050;A0A3L6G2N2;A0A3L6G2V2;A0A804MAR7;B6U4E1;C0PDY1	A0A1D6E047_MAIZE;B6U4E1_MAIZE	ZEAMMB73_Zm00001d002385	Putative RNA methyltransferase	17656.2	26208.3	29100.8	24005.3	17823.5	25444.8	72.47	72.47	72.47	72.47	72.47	19101.4	GO:0008168:methyltransferase activity|GO:0006364:rRNA processing	GO:0006364:rRNA processing		GO:0008168:methyltransferase activity	100194016	---
A0A1D6E051	Uncharacterized protein	ZEAMMB73_Zm00001d002386	Uncharacterized protein OS=Zea mays OX=4577 GN=ZEAMMB73_Zm00001d002386 PE=4 SV=1	A0A1D6E051;A0A3L6FSX9;B4FDL3	A0A1D6E051;A0A3L6FSX9;B4FDL3	A0A1D6E051_MAIZE;A0A3L6FSX9_MAIZE;B4FDL3_MAIZE	100193046;ZEAMMB73_Zm00001d002386;Zm00014a_005134	Uncharacterized protein	13197.5	8271.05	22742.2	15205.7	12879.4	22161.8	9928.71	9705.92	12056.9	10986.3	6852.12	25827.3	---	---	---	---	100193046	---
A0A1D6E069	DNA ligase	ZEAMMB73_Zm00001d002390	DNA ligase OS=Zea mays OX=4577 GN=ZEAMMB73_Zm00001d002390 PE=3 SV=1	A0A1D6E069;A0A1D6E090;A0A3L6FUT2	A0A3L6FUT2;A0A1D6E069;A0A1D6E070;A0A1D6E071;A0A1D6E090;A0A1D6E091;A0A804MAS4	A0A1D6E069_MAIZE;A0A1D6E090_MAIZE;A0A3L6FUT2_MAIZE	LIG4_1;ZEAMMB73_Zm00001d002390	DNA ligase	9805.25	5139.94	9197.29	5267.09	6207.68	8718.04	72.47	72.47	7672.92	72.47	72.47	4376.71	GO:0006281:DNA repair|GO:0003909:DNA ligase activity|GO:0071897:DNA biosynthetic process|GO:0003910:DNA ligase (ATP) activity|GO:0005524:ATP binding|GO:0003677:DNA binding|GO:0051103:DNA ligation involved in DNA repair|GO:0006310:DNA recombination	GO:0006281:DNA repair|GO:0071897:DNA biosynthetic process|GO:0051103:DNA ligation involved in DNA repair|GO:0006310:DNA recombination		GO:0003909:DNA ligase activity|GO:0003910:DNA ligase (ATP) activity|GO:0005524:ATP binding|GO:0003677:DNA binding	103645969	zma03450
A0A1D6E097	Ubiquitin-specific protease family C19-related protein	ZEAMMB73_Zm00001d002391	Ubiquitin-specific protease family C19-related protein OS=Zea mays OX=4577 GN=ZEAMMB73_Zm00001d002391 PE=4 SV=1	A0A1D6E097;A0A1D6E098;A0A8J8XWM4;B8A1S1	A0A1D6E097;A0A1D6E098;A0A1D6E0A1;A0A1D6E0A4;A0A1D6E0A5;A0A1D6E0A6;A0A1D6IYY2;A0A1D6IYY5;A0A1D6JDS2;A0A1D6JDS4;A0A1D6JDS8;A0A1Q0XMD1;A0A3L6GEE5;A0A804RG22;A0A804ULH2;A0A8J8XWM4;B6TDL6;B8A1S1;K7ULP1	A0A1D6E097_MAIZE;A0A1D6E098_MAIZE;A0A8J8XWM4_MAIZE;B8A1S1_MAIZE	100280073;At1g16860_2;ZEAMMB73_Zm00001d002391	Ubiquitin-specific protease family C19-related protein	21240.4	25315.1	25758	13524.3	12467.4	18218.3	20618.3	28975.6	21820.9	13702.6	7682.96	12739.7	---	---	---	---	100280073	---
A0A1D6E0E7	aminoacyl-tRNA hydrolase	ZEAMMB73_Zm00001d002403	aminoacyl-tRNA hydrolase OS=Zea mays OX=4577 GN=ZEAMMB73_Zm00001d002403 PE=4 SV=1	A0A1D6E0E7;A0A8J8YLZ0	A0A1D6E0E7;A0A804MAT8;A0A8J8YLZ0	A0A1D6E0E7_MAIZE;A0A8J8YLZ0_MAIZE	PTRHD1;ZEAMMB73_Zm00001d002403	aminoacyl-tRNA hydrolase	58349.8	63898.9	78171.5	59042.8	38272.1	49754.8	42735.2	43011.4	72.47	72.47	23839.6	49945.2	GO:0004045:aminoacyl-tRNA hydrolase activity			GO:0004045:aminoacyl-tRNA hydrolase activity	103645975	---
A0A1D6E0F1	CHL-CPN10	ZEAMMB73_Zm00001d002408	CHL-CPN10 OS=Zea mays OX=4577 GN=ZEAMMB73_Zm00001d002408 PE=3 SV=1	A0A1D6E0F1;A0A317Y1D7;B4FBN1	B4FBN1;A0A1D6E0F1;A0A317Y1D7;B6U478;C4J0L4	A0A1D6E0F1_MAIZE;A0A317Y1D7_MAIZE;B4FBN1_MAIZE	100273606;CPN10-1_3;ZEAMMB73_Zm00001d002408	CHL-CPN10	782709	726537	1.35068e+06	767284	388372	556116	216110	171118	182025	132712	116012	655922	GO:0006457:protein folding|GO:0005524:ATP binding|GO:0044183:protein folding chaperone	GO:0006457:protein folding		GO:0005524:ATP binding|GO:0044183:protein folding chaperone	103645976	---
A0A1D6E0H1	Uncharacterized protein	ZEAMMB73_Zm00001d002418	Uncharacterized protein OS=Zea mays OX=4577 GN=ZEAMMB73_Zm00001d002418 PE=4 SV=1	A0A1D6E0H1;A0A1D6E0H2;A0A3L6FQ59	A0A1D6E0H0;A0A1D6E0H3;A0A1D6E0H6;A0A1D6E0I4;A0A804MAW0;A0A1D6E0H1;A0A1D6E0H2;A0A1D6E0H5;A0A1D6E0H7;A0A1D6E0H8;A0A1D6E0I7;A0A1D6E0I9;A0A1D6E0J0;A0A1D6E0J2;A0A1D6E0J6;A0A1D6E0J7;A0A1D6E0J8;A0A1D6E0J9;A0A3L6FQ59;C0HER3	A0A1D6E0H1_MAIZE;A0A1D6E0H2_MAIZE;A0A3L6FQ59_MAIZE	ZEAMMB73_Zm00001d002418;ppk15_0	Uncharacterized protein	5960.81	4038.65	8412.58	3354.73	4016.96	17641	72.47	72.47	72.47	72.47	72.47	4358.77	GO:0004672:protein kinase activity|GO:0005524:ATP binding|GO:0006468:protein phosphorylation	GO:0006468:protein phosphorylation		GO:0004672:protein kinase activity|GO:0005524:ATP binding	100304314	---
A0A1D6E0M3	Pentatricopeptide repeat-containing protein chloroplastic	ZEAMMB73_Zm00001d002421	Pentatricopeptide repeat-containing protein chloroplastic OS=Zea mays OX=4577 GN=ZEAMMB73_Zm00001d002421 PE=4 SV=1	A0A1D6E0M3;A0A3L6FZV2	A0A1D6E0M3;A0A3L6FZV2	A0A1D6E0M3_MAIZE;A0A3L6FZV2_MAIZE	PCMP-E95;ZEAMMB73_Zm00001d002421	Pentatricopeptide repeat-containing protein chloroplastic	39126.6	38625.6	30230.7	39036.6	33711.4	42550.1	21982.7	25176.1	72.47	72.47	31731.7	30616.8	GO:0005515:protein binding|GO:0009451:RNA modification|GO:0003723:RNA binding	GO:0009451:RNA modification		GO:0005515:protein binding|GO:0003723:RNA binding	103625830	---
A0A1D6E0S6	WAK53a-OsWAK receptor-like protein kinase	ZEAMMB73_Zm00001d002446	WAK53a-OsWAK receptor-like protein kinase OS=Zea mays OX=4577 GN=ZEAMMB73_Zm00001d002446 PE=4 SV=1	A0A1D6E0S6;A0A3L6FZ42	A0A1D6E0S6;A0A3L6FZ42;A0A804MB07;B6SYA6	A0A1D6E0S6_MAIZE;A0A3L6FZ42_MAIZE	WAK2_7;ZEAMMB73_Zm00001d002446	WAK53a-OsWAK receptor-like protein kinase	21184.5	12538.4	27284.1	11356.6	8973.88	19002	14995.2	16745.8	17652.5	46296.4	23445.7	12501.3	GO:0005509:calcium ion binding|GO:0004672:protein kinase activity|GO:0006468:protein phosphorylation|GO:0005524:ATP binding|GO:0007166:cell surface receptor signaling pathway	GO:0006468:protein phosphorylation|GO:0007166:cell surface receptor signaling pathway		GO:0005509:calcium ion binding|GO:0004672:protein kinase activity|GO:0005524:ATP binding	100281741	---
A0A1D6E0U4	Protein AE7	ZEAMMB73_Zm00001d002456	Protein AE7 OS=Zea mays OX=4577 GN=ZEAMMB73_Zm00001d002456 PE=3 SV=1	A0A1D6E0U4;A0A3L6G6W5;B4FEK4;C0PM62	A0A1D6E0U4;A0A1D6E0U5;A0A1D6JDE4;A0A3L6G6W5;B4FEK4;B6TN69;C0PJ59;C0PM62	A0A1D6E0U4_MAIZE;A0A3L6G6W5_MAIZE;B4FEK4_MAIZE;C0PM62_MAIZE	100272296;100277042;AE7;ZEAMMB73_Zm00001d002456	Protein AE7	7098.75	6770.75	27333.7	30132.9	9591.29	50388	72.47	72.47	8108.18	72.47	26223.3	28204.9	GO:0106035:protein maturation by [4Fe-4S] cluster transfer	GO:0106035:protein maturation by [4Fe-4S] cluster transfer			100277042	---
A0A1D6E0V8	Peroxisomal ATPase PEX6	ZEAMMB73_Zm00001d002462	Peroxisomal ATPase PEX6 OS=Zea mays OX=4577 GN=ZEAMMB73_Zm00001d002462 PE=4 SV=1	A0A1D6E0V8;A0A1D6E101	A0A1D6E0V8;A0A1D6E0W9;A0A1D6E0Y8;A0A1D6E101;A0A1D6E116;A0A1D6E118;A0A1D6E120;A0A1D6E122;A0A1D6E125;A0A1D6E127;A0A1D6E136;A0A1D6E171;A0A1D6E174;A0A1D6E1A3;A0A1D6E1A4;A0A1D6E1B8;A0A1D6E1C0;A0A1D6E1C1;A0A1R3N0K0;A0A804MB22;A0A804UN50;A0A1D6E0W4;A0A1D6E0W8;A0A1D6E0X0;A0A1D6E0Y1;A0A1D6E0Y9;A0A1D6E0Z0;A0A1D6E0Z6;A0A1D6E104;A0A1D6E115;A0A1D6E124;A0A1D6E126;A0A1D6E128;A0A1D6E130;A0A1D6E131;A0A1D6E132;A0A…	A0A1D6E0V8_MAIZE;A0A1D6E101_MAIZE	ZEAMMB73_Zm00001d002462	Peroxisomal ATPase PEX6	16690.4	13756.7	24729.4	18858.4	11533.1	23768.4	72.47	11587.6	14709.7	18616.1	72.47	72.47	GO:0006412:translation|GO:0016887:ATP hydrolysis activity|GO:0005840:ribosome|GO:0005524:ATP binding|GO:0003735:structural constituent of ribosome	GO:0006412:translation	GO:0005840:ribosome	GO:0016887:ATP hydrolysis activity|GO:0005524:ATP binding|GO:0003735:structural constituent of ribosome	103645998	zma04146
A0A1D6E1F8	NDR1/HIN1-like 8	103648421	NDR1/HIN1-like 8 OS=Zea mays OX=4577 GN=103648421 PE=3 SV=1	A0A1D6E1F8;A0A1D6E1F9;A0A3L6G1Y1	A0A1D6E1F8;A0A3L6G1Y1;A0A1D6E1F9;A0A1D6E1G0	A0A1D6E1F8_MAIZE;A0A1D6E1F9_MAIZE;A0A3L6G1Y1_MAIZE	103648421;Rnf14;ZEAMMB73_Zm00001d002478	NDR1/HIN1-like 8	38577	56659.3	129264	55875.8	83400.7	255406	11559.4	11914.6	34214.3	16072.2	27485.9	37068.2	GO:0016567:protein ubiquitination|GO:0004842:ubiquitin-protein transferase activity|GO:0005515:protein binding	GO:0016567:protein ubiquitination		GO:0004842:ubiquitin-protein transferase activity|GO:0005515:protein binding	103648421	---
A0A1D6E1J3	Heavy metal transport/detoxification superfamily protein	103646010	Heavy metal transport/detoxification superfamily protein OS=Zea mays OX=4577 GN=103646010 PE=3 SV=1	A0A1D6E1J3;A0A3L6FXR5	A0A1D6E1J3;A0A3L6FXR5;A0A804MB75	A0A1D6E1J3_MAIZE;A0A3L6FXR5_MAIZE	103646010;HIPP04	Heavy metal transport/detoxification superfamily protein	72.47	17683.9	16461.3	17829.6	16181.2	16980.2	9735.6	12058.8	19601.7	10100.1	14694	18703.9	GO:0046872:metal ion binding			GO:0046872:metal ion binding	103646010	---
A0A1D6E1K1	Alpha-1,3/1,6-mannosyltransferase ALG2	ZEAMMB73_Zm00001d002499	Alpha-1,3/1,6-mannosyltransferase ALG2 OS=Zea mays OX=4577 GN=ZEAMMB73_Zm00001d002499 PE=3 SV=1	A0A1D6E1K1;A0A1D6E1K2	A0A1D6E1K2;A0A1D6E1K1;B7ZXE3;A0A1D6E1K0;A0A1D6E1K3	A0A1D6E1K1_MAIZE;A0A1D6E1K2_MAIZE	100279297;ZEAMMB73_Zm00001d002499	Alpha-1,3/1,6-mannosyltransferase ALG2	27939.9	13454.5	72.47	29235.5	19448.9	72.47	39602.4	42934.2	32317.9	18334	19350.5	23152.9	GO:0016757:glycosyltransferase activity|GO:0004378:GDP-Man:Man1GlcNAc2-PP-Dol alpha-1,3-mannosyltransferase activity|GO:0006486:protein glycosylation	GO:0006486:protein glycosylation		GO:0016757:glycosyltransferase activity|GO:0004378:GDP-Man:Man1GlcNAc2-PP-Dol alpha-1,3-mannosyltransferase activity	100279297	zma00510
A0A1D6E1K6	ABC transporter C family member 9	103646012	ABC transporter C family member 9 OS=Zea mays OX=4577 GN=103646012 PE=3 SV=1	A0A1D6E1K6;A0A1D6E1K8;A0A3L6FWU0;A0A804MB82	A0A1D6E1K6;A0A3L6FWU0;A0A804MB82;A0A1D6E1K8	A0A1D6E1K6_MAIZE;A0A1D6E1K8_MAIZE;A0A3L6FWU0_MAIZE;A0A804MB82_MAIZE	103646012;ZEAMMB73_Zm00001d002503;Zm00014a_016072	ABC transporter C family member 9	72.47	3538.81	72.47	6212.32	3590.84	7804.48	72.47	72.47	72.47	5670.8	72.47	4154.94	GO:0055085:transmembrane transport|GO:0140359:ABC-type transporter activity|GO:0016887:ATP hydrolysis activity|GO:0016020:membrane|GO:0005524:ATP binding	GO:0055085:transmembrane transport	GO:0016020:membrane	GO:0140359:ABC-type transporter activity|GO:0016887:ATP hydrolysis activity|GO:0005524:ATP binding	103646012	---
A0A1D6E1P0	Sirohydrochlorin ferrochelatase chloroplastic	ZEAMMB73_Zm00001d002511	Sirohydrochlorin ferrochelatase chloroplastic OS=Zea mays OX=4577 GN=ZEAMMB73_Zm00001d002511 PE=4 SV=1	A0A1D6E1P0;A0A1D6E1P4;A0A1D6E1P6;B6TXB2	A0A1D6E1P0;A0A1D6E1P4;A0A1D6E1P6;A0A3L6G705;A0A804MB94;A0A804MB98;A0A804MB99;B6TXB2;C4J235	A0A1D6E1P0_MAIZE;A0A1D6E1P4_MAIZE;A0A1D6E1P6_MAIZE;B6TXB2_MAIZE	ZEAMMB73_Zm00001d002511	Sirohydrochlorin ferrochelatase chloroplastic	103273	103209	77632.3	122526	82137.2	57554.6	72.47	12180.1	72.47	21850.9	28048.6	124527	GO:0016829:lyase activity			GO:0016829:lyase activity	103646014	zma00860
A0A1D6E1R2	Glutamate receptor	100279951	Glutamate receptor OS=Zea mays OX=4577 GN=100279951 PE=3 SV=1	A0A1D6E1R2;A0A1D6E1R5;A0A3L6FYF3;A0A804MBB8;A0A804MBC0;A0A804MBC1	A0A1D6E1R2;A0A1D6E1R5;A0A3L6FYF3;A0A804MBB8;A0A804MBC0;A0A804MBC1;A0A1D6E1R3;B8A0W8	A0A1D6E1R2_MAIZE;A0A1D6E1R5_MAIZE;A0A3L6FYF3_MAIZE;A0A804MBB8_MAIZE;A0A804MBC0_MAIZE;A0A804MBC1_MAIZE	100279951;GLR3.1_0	Glutamate receptor	28898.4	32308.5	72.47	28138.9	72.47	72.47	72.47	29544.2	37972.3	72.47	51786.1	46332.6	GO:0015276:ligand-gated monoatomic ion channel activity|GO:0016020:membrane		GO:0016020:membrane	GO:0015276:ligand-gated monoatomic ion channel activity	100279951	---
A0A1D6E1W5	Pentatricopeptide repeat-containing protein chloroplastic	ZEAMMB73_Zm00001d002550	Pentatricopeptide repeat-containing protein chloroplastic OS=Zea mays OX=4577 GN=ZEAMMB73_Zm00001d002550 PE=4 SV=1	A0A1D6E1W5	A0A1D6E1W5;A0A3L6FUR1;B4F956;B6ST06	A0A1D6E1W5_MAIZE	ZEAMMB73_Zm00001d002550	Pentatricopeptide repeat-containing protein chloroplastic	16479	19621.4	10601.9	28764.3	28031.1	12804.7	72.47	20324.9	31496.5	18886.3	23733	22860.6	GO:0005515:protein binding			GO:0005515:protein binding	100274460	---
A0A1D6E1Z9	Mechanosensitive ion channel protein 1 mitochondrial	ZEAMMB73_Zm00001d002580	Mechanosensitive ion channel protein 1 mitochondrial OS=Zea mays OX=4577 GN=ZEAMMB73_Zm00001d002580 PE=4 SV=1	A0A1D6E1Z9;A0A1D6E200;A0A1D6E202;A0A1D6E204;A0A1D6E210;A0A1D6E211;A0A3L6FWZ8;B4FE51	B4FE51;A0A1D6E1Z9;A0A1D6E200;A0A1D6E202;A0A1D6E204;A0A1D6E206;A0A1D6E210;A0A1D6E211;A0A1D6E212;A0A3L6FWZ8	A0A1D6E1Z9_MAIZE;A0A1D6E200_MAIZE;A0A1D6E202_MAIZE;A0A1D6E204_MAIZE;A0A1D6E210_MAIZE;A0A1D6E211_MAIZE;A0A3L6FWZ8_MAIZE;B4FE51_MAIZE	100193189;MSL1;ZEAMMB73_Zm00001d002580	Mechanosensitive ion channel protein 1 mitochondrial	72.47	72.47	2742.55	4169.41	4925.62	12851.7	72.47	4418.68	72.47	3155.49	72.47	2465.63	GO:0016020:membrane		GO:0016020:membrane		100193189	---
A0A1D6E263	4-hydroxy-tetrahydrodipicolinate synthase	ZEAMMB73_Zm00001d002602	4-hydroxy-tetrahydrodipicolinate synthase OS=Zea mays OX=4577 GN=ZEAMMB73_Zm00001d002602 PE=3 SV=1	A0A1D6E263;A0A3L6FNQ9;B4FK44;B4FLW2	A0A1D6E263;A0A3L6FNQ9;A0A804MBL9;B4FK44;B4FLW2	A0A1D6E263_MAIZE;A0A3L6FNQ9_MAIZE;B4FK44_MAIZE;B4FLW2_MAIZE	100282239;DAPA2;ZEAMMB73_Zm00001d002602	4-hydroxy-tetrahydrodipicolinate synthase	195916	205466	293005	203261	172620	301937	147890	114222	101743	141321	146534	272764	GO:0016829:lyase activity|GO:0009089:lysine biosynthetic process via diaminopimelate|GO:0008840:4-hydroxy-tetrahydrodipicolinate synthase activity	GO:0009089:lysine biosynthetic process via diaminopimelate		GO:0016829:lyase activity|GO:0008840:4-hydroxy-tetrahydrodipicolinate synthase activity	100282239	zma00300
A0A1D6E265	Guard cell S-type anion channel SLAC1	ZEAMMB73_Zm00001d002603	Guard cell S-type anion channel SLAC1 OS=Zea mays OX=4577 GN=ZEAMMB73_Zm00001d002603 PE=3 SV=1	A0A1D6E265	A0A1D6E265;A0A804MBM3;A0A804MBM4	A0A1D6E265_MAIZE	ZEAMMB73_Zm00001d002603	Guard cell S-type anion channel SLAC1	72.47	72.47	72.47	72.47	72.47	72.47	3848.9	1298.33	72.47	3063.3	72.47	72.47	GO:0016020:membrane|GO:0006873:intracellular monoatomic ion homeostasis|GO:0008308:voltage-gated monoatomic anion channel activity|GO:0055085:transmembrane transport|GO:0005515:protein binding	GO:0006873:intracellular monoatomic ion homeostasis|GO:0055085:transmembrane transport	GO:0016020:membrane	GO:0008308:voltage-gated monoatomic anion channel activity|GO:0005515:protein binding	103648441	---
A0A1D6E267	Fasciclin-like arabinogalactan protein 10	ZEAMMB73_Zm00001d002607	Fasciclin-like arabinogalactan protein 10 OS=Zea mays OX=4577 GN=ZEAMMB73_Zm00001d002607 PE=3 SV=1	A0A1D6E267;A0A8J8YFN0	A0A1D6E267;A0A8J8YFN0;B6TZG5	A0A1D6E267_MAIZE;A0A8J8YFN0_MAIZE	FLA10;ZEAMMB73_Zm00001d002607	Fasciclin-like arabinogalactan protein 10	30429	20643.3	32346.2	11781.4	7571.8	17135.3	72.47	72.47	72.47	72.47	72.47	72.47	---	---	---	---	100284989	---
A0A1D6E271	Superoxide dismutase copper chaperone	ZEAMMB73_Zm00001d002611	Superoxide dismutase copper chaperone OS=Zea mays OX=4577 GN=ZEAMMB73_Zm00001d002611 PE=3 SV=1	A0A1D6E271;A0A1D6E272;A0A3L6FRQ0;A0A8J8XXC1	A0A1D6E272;A0A3L6FRQ0;B6TLT7;A0A1D6E271;A0A1D6E273;A0A8J8XXC1	A0A1D6E271_MAIZE;A0A1D6E272_MAIZE;A0A3L6FRQ0_MAIZE;A0A8J8XXC1_MAIZE	ZEAMMB73_Zm00001d002611;Zm00014a_003556	Superoxide dismutase copper chaperone	117898	128797	75796.9	105219	102962	67508.9	81191.7	53231.9	30291.7	73132.5	56382.1	96986.6	GO:0005507:copper ion binding|GO:0006801:superoxide metabolic process|GO:0046872:metal ion binding	GO:0006801:superoxide metabolic process		GO:0005507:copper ion binding|GO:0046872:metal ion binding	100283786	---
A0A1D6E286	Pleckstrin homology (PH) domain superfamily protein	ZEAMMB73_Zm00001d002615	Pleckstrin homology (PH) domain superfamily protein OS=Zea mays OX=4577 GN=ZEAMMB73_Zm00001d002615 PE=4 SV=1	A0A1D6E286;C0PEW9	A0A3L6FQK9;A0A804MBN6;A0A1D6E286;A0A1D6E287;C0PEW9	A0A1D6E286_MAIZE;C0PEW9_MAIZE	ZEAMMB73_Zm00001d002615	Pleckstrin homology (PH) domain superfamily protein	68788.2	79453.3	44256.9	69216.5	79816.5	48585.1	60891.7	54494.1	69071.6	63794.7	47077.2	53969.1	GO:0046907:intracellular transport	GO:0046907:intracellular transport			100279732	---
A0A1D6E2B4	Protein CTR9-like protein	103646054	Protein CTR9-like protein OS=Zea mays OX=4577 GN=103646054 PE=4 SV=1	A0A1D6E2B4;A0A1D6E2C1;A0A804MBP2	A0A1D6E2B4;A0A804MBP2;A0A1D6E293;A0A1D6E294;A0A1D6E295;A0A1D6E296;A0A1D6E297;A0A1D6E298;A0A1D6E299;A0A1D6E2A2;A0A1D6E2A3;A0A1D6E2A4;A0A1D6E2A6;A0A1D6E2A7;A0A1D6E2B6;A0A1D6E2B8;A0A1D6E2B9;A0A1D6E2C1;A0A1D6E2C7;A0A1D6E2C9;A0A1D6E2D0;A0A1D6E2D6;A0A1D6E2D7;A0A1D6E2D9;A0A8J8XR47	A0A1D6E2B4_MAIZE;A0A1D6E2C1_MAIZE;A0A804MBP2_MAIZE	103646054;ZEAMMB73_Zm00001d002617	Protein CTR9-like protein	38806.7	43873.2	39684.5	42557.4	34932.3	35239.3	12190.3	15854.4	25810.1	19477.5	17409.2	33921.3	GO:0005515:protein binding|GO:0006355:regulation of DNA-templated transcription|GO:0016570:histone modification	GO:0006355:regulation of DNA-templated transcription|GO:0016570:histone modification		GO:0005515:protein binding	103646054	---
A0A1D6E2F8	Methyltransferase	100384329	Methyltransferase OS=Zea mays OX=4577 GN=100384329 PE=3 SV=1	A0A1D6E2F8	A0A1D6E2F8;A0A1D6E2G0;A0A3L6G2Z8	A0A1D6E2F8_MAIZE	100384329	Methyltransferase	42186.7	28844.5	39936.6	43359.6	36286.8	77108.6	42102.6	42902.2	39133	51805.2	46365.4	46073.9	GO:0008168:methyltransferase activity			GO:0008168:methyltransferase activity	100384329	---
A0A1D6E2I6	MHD1 domain-containing protein	ZEAMMB73_Zm00001d002640	MHD1 domain-containing protein OS=Zea mays OX=4577 GN=ZEAMMB73_Zm00001d002640 PE=4 SV=1	A0A1D6E2I6;A0A1D6E2J0;A0A1D6E2M2;A0A979HKI8	A0A3L6E3K0;A0A1D6E2I6;A0A1D6E2J0;A0A1D6E2J2;A0A1D6E2J7;A0A1D6E2M2;A0A979HKI8	A0A1D6E2I6_MAIZE;A0A1D6E2J0_MAIZE;A0A1D6E2M2_MAIZE;A0A979HKI8_MAIZE	103646065;ZEAMMB73_Zm00001d002640;Zm00014a_013171	MHD1 domain-containing protein	72.47	72.47	72.47	1852.57	1164.62	72.47	72.47	72.47	72.47	72.47	72.47	72.47	---	---	---	---	103646065	---
A0A1D6E2V0	Argonaute1c	ZEAMMB73_Zm00001d002650	Argonaute1c OS=Zea mays OX=4577 GN=ZEAMMB73_Zm00001d002650 PE=3 SV=1	A0A1D6E2V0;A0A1D6E2V1;A0A1D6E2W4;A0A1D6E2W5	A0A1D6E2V0;A0A1D6E2V1;A0A1D6E2V4;A0A1D6E2W4;A0A1D6E2W5;A0A1D6E2W6;A0A1D6E2X4;A0A1D6E2Y5;A0A1D6E311;A0A1D6E312;A0A1D6J6J0;A0A1D6JCD6;A0A1D6JCE4;A0A1D6JCF3;A0A1D6JCG6;A0A1D6JCH8;A0A1D6JCJ7;A0A1D6JCK0;A0A1D6JCK9;A0A1D6JCL0;A0A3L6FSS3;A0A3L6G900;A0A804RMF4;C0HEU9;K7U605	A0A1D6E2V0_MAIZE;A0A1D6E2V1_MAIZE;A0A1D6E2W4_MAIZE;A0A1D6E2W5_MAIZE	100304327;ZEAMMB73_Zm00001d002650	Argonaute1c	112651	126104	114290	115194	92743.1	94135.7	97954.8	98697.9	113464	117437	111179	116191	GO:0005515:protein binding|GO:0003676:nucleic acid binding			GO:0005515:protein binding|GO:0003676:nucleic acid binding	100304327	---
A0A1D6E319	Naked endosperm1	ZEAMMB73_Zm00001d002654	Naked endosperm1 OS=Zea mays OX=4577 GN=ZEAMMB73_Zm00001d002654 PE=4 SV=1	A0A1D6E319;A0A1D6E325;A0A3L6FPQ8;Q5UDB6	A0A317Y9F2;O65215;A0A0B5GET0;A0A0B5GUR9;A0A1D6E319;A0A1D6E324;A0A1D6E325;A0A1D6E339;A0A1D6FHC4;A0A1D6H9C8;A0A1D6IAP1;A0A1D6JCL9;A0A1D6KMW5;A0A1D6KMW8;A0A1D6KMW9;A0A1D6KMX0;A0A1D6MER1;A0A1D6MHJ0;A0A317Y8J5;A0A317Y8J6;A0A317YFI9;A0A3L6DLT5;A0A3L6DZQ6;A0A3L6ELE7;A0A3L6EVK8;A0A3L6FPQ8;A0A3L6GBX1;A0A804LVK5;A0A804LVK7;A0A804LVK9;A0A804MBT9;A0A804PLC7;A0A804PML8;A0A804QFN7;A0A804RLI1;B6SS63;B6UFE2;B7ZW…	A0A1D6E319_MAIZE;A0A1D6E325_MAIZE;A0A3L6FPQ8_MAIZE;Q5UDB6_MAIZE	542199;IDD5_1;ZEAMMB73_Zm00001d002654	Naked endosperm1	40283.6	33911.9	53815.7	46149.3	31937.3	54568.7	28877.1	23641.3	36260.6	22231	16363.4	23703.1	---	---	---	---	542199	---
A0A1D6E348	Transducin/WD40 repeat-like superfamily protein	ZEAMMB73_Zm00001d002658	Transducin/WD40 repeat-like superfamily protein OS=Zea mays OX=4577 GN=ZEAMMB73_Zm00001d002658 PE=3 SV=1	A0A1D6E348;A0A1D6E350;A0A1D6E351;A0A1D6E355	A0A1D6E348;A0A1D6E350;A0A1D6E351;A0A1D6E352;A0A1D6E353;A0A1D6E355;A0A1D6E360;A0A3L6FNW5;A0A804MBU6;B6UD60	A0A1D6E348_MAIZE;A0A1D6E350_MAIZE;A0A1D6E351_MAIZE;A0A1D6E355_MAIZE	ZEAMMB73_Zm00001d002658	Transducin/WD40 repeat-like superfamily protein	15475.3	17641.8	27664.7	19051.1	10977.3	24703.4	20829	72.47	25318.5	13442.8	27245.6	10180.6	GO:0005515:protein binding			GO:0005515:protein binding	103646073	---
A0A1D6E385	Protein LAZ1	ZEAMMB73_Zm00001d002663	Protein LAZ1 OS=Zea mays OX=4577 GN=ZEAMMB73_Zm00001d002663 PE=4 SV=1	A0A1D6E385;A0A1D6E386;A0A1D6E387;A0A1D6E388;A0A1D6E389;A0A1D6E391;A0A1D6E392;A0A1D6E393	A0A1D6E385;A0A1D6E386;A0A1D6E387;A0A1D6E388;A0A1D6E389;A0A1D6E391;A0A1D6E392;A0A1D6E393;A0A1D6E394;A0A3L6FR99;B7ZWT9	A0A1D6E385_MAIZE;A0A1D6E386_MAIZE;A0A1D6E387_MAIZE;A0A1D6E388_MAIZE;A0A1D6E389_MAIZE;A0A1D6E391_MAIZE;A0A1D6E392_MAIZE;A0A1D6E393_MAIZE	ZEAMMB73_Zm00001d002663	Protein LAZ1	2143.68	72.47	5241.1	72.47	72.47	11079.4	72.47	72.47	72.47	72.47	72.47	72.47	---	---	---	---	100279193	---
A0A1D6E3A9	Lysine histidine transporter-like 7	103646078	Lysine histidine transporter-like 7 OS=Zea mays OX=4577 GN=103646078 PE=4 SV=1	A0A1D6E3A9	A0A1D6E3A9;A0A3L6FRX6	A0A1D6E3A9_MAIZE	103646078	Lysine histidine transporter-like 7	11011.9	7088.27	13072.8	5123.23	14639.9	11547.3	72.47	7994.61	72.47	72.47	72.47	11670.2	---	---	---	---	103646078	---
A0A1D6E3E9	Prolyl endopeptidase	103646079	Prolyl endopeptidase OS=Zea mays OX=4577 GN=103646079 PE=3 SV=1	A0A1D6E3E9	A0A1D6E3C1;A0A1D6E3D4;A0A1D6E3E2;A0A1D6E3E9;A0A3L6G749	A0A1D6E3E9_MAIZE	103646079	Prolyl endopeptidase	11482.4	10591.8	9257.63	13572.2	9498.71	10945.6	35410	36716.3	27001.6	41533	39255.9	31201	GO:0006508:proteolysis|GO:0004252:serine-type endopeptidase activity|GO:0008236:serine-type peptidase activity	GO:0006508:proteolysis		GO:0004252:serine-type endopeptidase activity|GO:0008236:serine-type peptidase activity	103646079	---
A0A1D6E3F1	OSJNBa0084K11.8-like protein	ZEAMMB73_Zm00001d002680	OSJNBa0084K11.8-like protein OS=Zea mays OX=4577 GN=ZEAMMB73_Zm00001d002680 PE=4 SV=1	A0A1D6E3F1;A0A1D6E3F2;A0A1D6E3F3	A0A1D6E3F1;A0A1D6E3F2;A0A1D6E3F3;A0A1D6E3F6;A0A3L6G3J8;A0A804MBY7;A0A804MBY8;A0A804MBZ0;B6SXQ9	A0A1D6E3F1_MAIZE;A0A1D6E3F2_MAIZE;A0A1D6E3F3_MAIZE	ZEAMMB73_Zm00001d002680	OSJNBa0084K11.8-like protein	40247.4	36269.1	66485.2	36502.7	40744	23168.7	42294.5	57858.5	52048.6	46093.8	34137.9	37939.5	GO:0016491:oxidoreductase activity			GO:0016491:oxidoreductase activity	100275695	---
A0A1D6E3G3	Flowering locus D	ZEAMMB73_Zm00001d002684	Flowering locus D OS=Zea mays OX=4577 GN=ZEAMMB73_Zm00001d002684 PE=3 SV=1	A0A1D6E3G3;A0A8J8YMP5	A0A1D6E3G3;A0A8J8YMP5;B6SXR1	A0A1D6E3G3_MAIZE;A0A8J8YMP5_MAIZE	B0103C08-B0602B01.13;ZEAMMB73_Zm00001d002684	Flowering locus D	72.47	72.47	72.47	2451.76	72.47	72.47	72.47	72.47	72.47	10630.2	72.47	2345.49	GO:0016491:oxidoreductase activity|GO:0005515:protein binding			GO:0016491:oxidoreductase activity|GO:0005515:protein binding	100281678	---
A0A1D6E3G4	Thioredoxin-like 3-3	ZEAMMB73_Zm00001d002685	Thioredoxin-like 3-3 OS=Zea mays OX=4577 GN=ZEAMMB73_Zm00001d002685 PE=4 SV=1	A0A1D6E3G4;A0A3L6G2S3	A0A1D6E3G4;A0A3L6G2S3	A0A1D6E3G4_MAIZE;A0A3L6G2S3_MAIZE	Os04g0560200;ZEAMMB73_Zm00001d002685	Thioredoxin-like 3-3	50458.9	50378.5	49147.8	44148.1	54929.8	67110	21646.9	19767.2	36530.5	35871.5	26808.7	54665.5	---	---	---	---	103646081	---
A0A1D6E3H4	Plasma membrane intrinsic protein1	ZEAMMB73_Zm00001d002690	Plasma membrane intrinsic protein1 OS=Zea mays OX=4577 GN=ZEAMMB73_Zm00001d002690 PE=3 SV=1	A0A1D6E3H4;A0A1D6E3H5;A0A1D6E3H6;A0A1D6E3H7;A0A1D6E3H9;A0A3L6G2K3;A0A804MC07;A0A804MC08;A0A804MC09;C0P892;Q84RL8	A0A804MC07;A0A804MC08;A0A804MC09;C0P892;Q84RL8;A0A1D6E3H4;A0A1D6E3H5;A0A1D6E3H6;A0A1D6E3H7;A0A1D6E3H9;A0A3L6G2K3;C4JBG0	A0A1D6E3H4_MAIZE;A0A1D6E3H5_MAIZE;A0A1D6E3H6_MAIZE;A0A1D6E3H7_MAIZE;A0A1D6E3H9_MAIZE;A0A3L6G2K3_MAIZE;A0A804MC07_MAIZE;A0A804MC08_MAIZE;A0A804MC09_MAIZE;C0P892_MAIZE;Q84RL8_MAIZE	542434;PIP1-1;PIP1-2_0;ZEAMMB73_Zm00001d002690	Plasma membrane intrinsic protein1	92367.2	111104	143090	95451.4	100091	204292	14800.4	15898.1	13852.8	16755.4	14730.5	97575.5	GO:0055085:transmembrane transport|GO:0016020:membrane|GO:0015267:channel activity	GO:0055085:transmembrane transport	GO:0016020:membrane	GO:0015267:channel activity	542434	---
A0A1D6E3K7	SPT2 chromatin protein	103646089	SPT2 chromatin protein OS=Zea mays OX=4577 GN=103646089 PE=3 SV=1	A0A1D6E3K7;A0A1D6E3K9;A0A1D6E3L0;A0A1D6E3L1;A0A3L6FXZ6	A0A1D6E3K7;A0A1D6E3K9;A0A1D6E3L0;A0A1D6E3L1;A0A3L6FXZ6	A0A1D6E3K7_MAIZE;A0A1D6E3K9_MAIZE;A0A1D6E3L0_MAIZE;A0A1D6E3L1_MAIZE;A0A3L6FXZ6_MAIZE	103646089;ZEAMMB73_Zm00001d002703;Zm00014a_019399	SPT2 chromatin protein	8068.6	72.47	10353.8	6788.11	5839.22	10088.3	13412.9	17865.3	72.47	30587.6	13586.6	7368.26	---	---	---	---	103646089	---
A0A1D6E3M8	Putative copper-transporting ATPase HMA5	103646092	Putative copper-transporting ATPase HMA5 OS=Zea mays OX=4577 GN=103646092 PE=3 SV=1	A0A1D6E3M8;A0A3L6FZD2	A0A1D6E3M8;A0A3L6FZD2;A0A3L6FZP9;A0A3L6FZV5	A0A1D6E3M8_MAIZE;A0A3L6FZD2_MAIZE	103646092;Zm00014a_019406	Putative copper-transporting ATPase HMA5	72.47	33643.6	31963.4	72.47	3785.6	22524	72.47	72.47	72.47	72.47	72.47	72.47	GO:0005524:ATP binding|GO:0016020:membrane|GO:0005215:transporter activity|GO:0006812:monoatomic cation transport|GO:0000166:nucleotide binding|GO:0016887:ATP hydrolysis activity|GO:0046872:metal ion binding|GO:0019829:ATPase-coupled monoatomic cation transmembrane transporter activity|GO:0005507:copper ion binding	GO:0006812:monoatomic cation transport	GO:0016020:membrane	GO:0005524:ATP binding|GO:0005215:transporter activity|GO:0000166:nucleotide binding|GO:0016887:ATP hydrolysis activity|GO:0046872:metal ion binding|GO:0019829:ATPase-coupled monoatomic cation transmembrane transporter activity|GO:0005507:copper ion binding	103646092	zma04016
A0A1D6E3P1	BEACH domain-containing protein C2	ZEAMMB73_Zm00001d002715	BEACH domain-containing protein C2 OS=Zea mays OX=4577 GN=ZEAMMB73_Zm00001d002715 PE=4 SV=1	A0A1D6E3P1	A0A1D6E3P1;A0A1D6E3P3;A0A1D6E3P5;A0A1D6E3P6;A0A1D6E3Q1;A0A1D6E3Q2;A0A1D6E3Q4;A0A1D6E3Q6;A0A1D6E3Q9;A0A1D6E3R3;A0A1D6E3R6;A0A1D6E3R9;A0A1D6E3S7;A0A1D6E3S9;A0A3L6FZU6;A0A804MC38	A0A1D6E3P1_MAIZE	ZEAMMB73_Zm00001d002715	BEACH domain-containing protein C2	52682.2	45824.9	52285.2	48458.4	42255.8	65055.1	51836.9	52504.6	59510.7	56453.4	45236.4	39640	GO:0005515:protein binding			GO:0005515:protein binding	103646096	---
A0A1D6E458	ARM repeat superfamily protein	ZEAMMB73_Zm00001d002770	ARM repeat superfamily protein OS=Zea mays OX=4577 GN=ZEAMMB73_Zm00001d002770 PE=4 SV=1	A0A1D6E458	A0A1D6E443;A0A1D6E444;A0A1D6E445;A0A1D6E446;A0A1D6E448;A0A1D6E449;A0A1D6E455;A0A1D6E458;A0A3L6G2F4	A0A1D6E458_MAIZE	ZEAMMB73_Zm00001d002770	ARM repeat superfamily protein	195405	153689	92515.3	165012	157688	105859	105200	84253	71195.8	66406.6	59604.6	94950.5	GO:0005515:protein binding			GO:0005515:protein binding	103646122	---
A0A1D6E470	Putative receptor-like protein kinase	103646124	Putative receptor-like protein kinase OS=Zea mays OX=4577 GN=103646124 PE=3 SV=1	A0A1D6E470;A0A3L6FNZ0	A0A804PD84;A0A804QD80;B4FF95;B4FLU1;B6STX9;A0A1D6E470;A0A3L6FNZ0;B6SKD8;C0P5H8	A0A1D6E470_MAIZE;A0A3L6FNZ0_MAIZE	103646124;PBL19_0	Putative receptor-like protein kinase	7047.86	8095.22	11726.7	15200.7	38722	7690.3	72.47	5420.67	3350.79	72.47	72.47	72.47	GO:0006468:protein phosphorylation|GO:0005524:ATP binding|GO:0004672:protein kinase activity	GO:0006468:protein phosphorylation		GO:0005524:ATP binding|GO:0004672:protein kinase activity	103646124	---
A0A1D6E4F1	GT-2-like 1	ZEAMMB73_Zm00001d002801	GT-2-like 1 OS=Zea mays OX=4577 GN=ZEAMMB73_Zm00001d002801 PE=4 SV=1	A0A1D6E4F1	A0A1D6E4F1;A0A804MCH9;A0A804MCI1;A0A804MCI2;A0A804MCI3;B8A0E1	A0A1D6E4F1_MAIZE	ZEAMMB73_Zm00001d002801	GT-2-like 1	8051.91	10705.1	7920.18	4985.69	8393.26	10982.9	9889.4	8158.36	72.47	72.47	72.47	5812.48	---	---	---	---	100279868	---
A0A1D6E4M0	Elongation factor G, chloroplastic	103646146	Elongation factor G, chloroplastic OS=Zea mays OX=4577 GN=103646146 PE=3 SV=1	A0A1D6E4M0	A0A1D6E4M0;A0A3L6G8G7;A0A804MCK9	A0A1D6E4M0_MAIZE	103646146	Elongation factor G, chloroplastic	2.6189e+06	2.65717e+06	1.84096e+06	2.4532e+06	2.5473e+06	2.15905e+06	1.10156e+06	975955	959406	894023	1.04359e+06	2.58663e+06	GO:0006414:translational elongation|GO:0003746:translation elongation factor activity|GO:0005525:GTP binding|GO:0009507:chloroplast|GO:0003924:GTPase activity	GO:0006414:translational elongation	GO:0009507:chloroplast	GO:0003746:translation elongation factor activity|GO:0005525:GTP binding|GO:0003924:GTPase activity	103646146	---
A0A1D6E4M2	Vacuolar processing enzyme, beta-isozyme	ZEAMMB73_Zm00001d002824	Vacuolar processing enzyme, beta-isozyme OS=Zea mays OX=4577 GN=ZEAMMB73_Zm00001d002824 PE=3 SV=1	A0A1D6E4M2;A0A8J8XE21;B6UEY2	A0A1D6E4M2;A0A1D6E4M4;A0A804MCL3;A0A8J8XE21;B6UEY2	A0A1D6E4M2_MAIZE;A0A8J8XE21_MAIZE;B6UEY2_MAIZE	100286140;VPE1_0;ZEAMMB73_Zm00001d002824	Vacuolar processing enzyme, beta-isozyme	10650.8	12960.5	7912.9	10619.4	13335.9	5949.9	16363.8	17251.3	15368.2	16494.7	10806.4	18243.2	GO:0006508:proteolysis|GO:0008233:peptidase activity	GO:0006508:proteolysis		GO:0008233:peptidase activity	100286140	---
A0A1D6E4M8	Serine/threonine-protein kinase GRIK1	ZEAMMB73_Zm00001d002827	Serine/threonine-protein kinase GRIK1 OS=Zea mays OX=4577 GN=ZEAMMB73_Zm00001d002827 PE=3 SV=1	A0A1D6E4M8;A0A1D6E4N0;A0A1D6E4N5;A0A3L6FU61	A0A1D6E4M8;A0A1D6E4N0;A0A1D6E4N4;A0A1D6E4N5;A0A3L6FU61	A0A1D6E4M8_MAIZE;A0A1D6E4N0_MAIZE;A0A1D6E4N5_MAIZE;A0A3L6FU61_MAIZE	ZEAMMB73_Zm00001d002827;Zm00014a_044326	Serine/threonine-protein kinase GRIK1	11698.3	12636.2	15265.8	20434.7	8483.97	13792	10594.1	15307.4	10633.2	15184	13572.8	13541.1	GO:0006468:protein phosphorylation|GO:0005524:ATP binding|GO:0004672:protein kinase activity	GO:0006468:protein phosphorylation		GO:0005524:ATP binding|GO:0004672:protein kinase activity	103646148	---
A0A1D6E4T8	Putative beta-D-xylosidase 6	ZEAMMB73_Zm00001d002853	Putative beta-D-xylosidase 6 OS=Zea mays OX=4577 GN=ZEAMMB73_Zm00001d002853 PE=4 SV=1	A0A1D6E4T8;A0A1D6E4T9;A0A3L6G2Q2	A0A1D6E4T8;A0A1D6E4T9;A0A3L6G2Q2;A0A804MCR2;C0HHF9	A0A1D6E4T8_MAIZE;A0A1D6E4T9_MAIZE;A0A3L6G2Q2_MAIZE	BXL6;ZEAMMB73_Zm00001d002853	Putative beta-D-xylosidase 6	182057	185852	217893	173588	147450	206277	95125.9	74816.2	92609.7	108672	147298	209686	GO:0005975:carbohydrate metabolic process|GO:0004553:hydrolase activity, hydrolyzing O-glycosyl compounds|GO:0009044:xylan 1,4-beta-xylosidase activity|GO:0045493:xylan catabolic process	GO:0005975:carbohydrate metabolic process|GO:0045493:xylan catabolic process		GO:0004553:hydrolase activity, hydrolyzing O-glycosyl compounds|GO:0009044:xylan 1,4-beta-xylosidase activity	100381616	---
A0A1D6E4U2	OSJNBa0074L08.19-like protein	ZEAMMB73_Zm00001d002857	OSJNBa0074L08.19-like protein OS=Zea mays OX=4577 GN=ZEAMMB73_Zm00001d002857 PE=4 SV=1	A0A1D6E4U2;A0A1D6E4U4;A0A8J8YD14;B4FF82	A0A1D6E4U2;A0A1D6E4U4;A0A804MCS1;A0A8J8YD14;B4FF82;B6U2G4	A0A1D6E4U2_MAIZE;A0A1D6E4U4_MAIZE;A0A8J8YD14_MAIZE;B4FF82_MAIZE	100193500;ZEAMMB73_Zm00001d002857;Zm00014a_043776	OSJNBa0074L08.19-like protein	22477.6	12102	12489.5	8606.89	13066.1	12079.4	18502.1	27668.5	23825.6	42659	52442.1	33734.1	---	---	---	---	100193500	---
A0A1D6E4W8	UPF0426 protein chloroplastic	100276454	UPF0426 protein chloroplastic OS=Zea mays OX=4577 GN=100276454 PE=4 SV=1	A0A1D6E4W8;A0A1D6E4W9;A0A3L6G082;B6TBK0	A0A1D6E4W8;A0A1D6E4W9;A0A3L6G082;B6TBK0	A0A1D6E4W8_MAIZE;A0A1D6E4W9_MAIZE;A0A3L6G082_MAIZE;B6TBK0_MAIZE	100276454;At1g28150;ZEAMMB73_Zm00001d002873	UPF0426 protein chloroplastic	51734.5	94846.7	183970	177567	211381	366205	72.47	72.47	72.47	72.47	72.47	61369.9	---	---	---	---	100276454	---
A0A1D6E4Z5	Putative ACR	ZEAMMB73_Zm00001d002878	Putative ACR OS=Zea mays OX=4577 GN=ZEAMMB73_Zm00001d002878 PE=3 SV=1	A0A1D6E4Z5;A0A8J8YC56	A0A1D6E4Z5;A0A804MCV9;A0A8J8YC56;B6TR51	A0A1D6E4Z5_MAIZE;A0A8J8YC56_MAIZE	CO040;ZEAMMB73_Zm00001d002878	Putative ACR	72.47	72.47	72.47	72.47	72.47	72.47	12386.1	19087.7	20143.2	72.47	5711.03	72.47	---	---	---	---	100284194	---
A0A1D6E501	3-isopropylmalate dehydrogenase	ZEAMMB73_Zm00001d002880	3-isopropylmalate dehydrogenase OS=Zea mays OX=4577 GN=ZEAMMB73_Zm00001d002880 PE=3 SV=1	A0A1D6E501;A0A3L6FYD1	A0A1D6E501;A0A3L6FYD1;B6TVD6	A0A1D6E501_MAIZE;A0A3L6FYD1_MAIZE	IMDH2;ZEAMMB73_Zm00001d002880	3-isopropylmalate dehydrogenase	718601	861059	830145	832980	978823	735518	613917	596966	558435	598159	543467	761542	GO:0016616:oxidoreductase activity, acting on the CH-OH group of donors, NAD or NADP as acceptor|GO:0009098:leucine biosynthetic process|GO:0051287:NAD binding|GO:0000287:magnesium ion binding|GO:0003862:3-isopropylmalate dehydrogenase activity	GO:0009098:leucine biosynthetic process		GO:0016616:oxidoreductase activity, acting on the CH-OH group of donors, NAD or NADP as acceptor|GO:0051287:NAD binding|GO:0000287:magnesium ion binding|GO:0003862:3-isopropylmalate dehydrogenase activity	100284589	zma00660
A0A1D6E503	SKP1-interacting partner 15	ZEAMMB73_Zm00001d002882	SKP1-interacting partner 15 OS=Zea mays OX=4577 GN=ZEAMMB73_Zm00001d002882 PE=4 SV=1	A0A1D6E503;A0A3L6FT81	A0A1D6E503;A0A1D6LJ94;A0A3L6DJ68;A0A3L6EBP4;A0A3L6FQ13;A0A3L6FT81;A0A3L6FUK6;A0A3L6GBH5;A0A804MCW6;A0A804PT94;K7TQ10	A0A1D6E503_MAIZE;A0A3L6FT81_MAIZE	SKIP15_1;ZEAMMB73_Zm00001d002882	SKP1-interacting partner 15	34141.5	34195.6	57354.5	40782.5	29451.9	33660.6	10477.7	6945.57	24334.3	26611.1	12128.2	27599	GO:0005515:protein binding			GO:0005515:protein binding	103648491	---
A0A1D6E530	Peroxidase	ZEAMMB73_Zm00001d002899	Peroxidase OS=Zea mays OX=4577 GN=ZEAMMB73_Zm00001d002899 PE=3 SV=1	A0A1D6E530;A0A8J8YL00	A0A1D6E530;A0A8J8YL00;B7ZXQ8	A0A1D6E530_MAIZE;A0A8J8YL00_MAIZE	Sb03g046810_2;ZEAMMB73_Zm00001d002899	Peroxidase	27148.5	29780	41374.2	35381.1	26453.5	27610.1	39732.3	14691	12138.2	35095.2	39545.4	28336.4	GO:0004601:peroxidase activity|GO:0042744:hydrogen peroxide catabolic process|GO:0020037:heme binding|GO:0006979:response to oxidative stress	GO:0042744:hydrogen peroxide catabolic process|GO:0006979:response to oxidative stress		GO:0004601:peroxidase activity|GO:0020037:heme binding	100279351	zma00940
A0A1D6E541	PLC-like phosphodiesterases superfamily protein	ZEAMMB73_Zm00001d002904	PLC-like phosphodiesterases superfamily protein OS=Zea mays OX=4577 GN=ZEAMMB73_Zm00001d002904 PE=4 SV=1	A0A1D6E541;A0A804MCZ2;A0A8J8XZL5;B4FZH3	A0A1D6E535;A0A1D6E540;A0A1D6E541;A0A804MCZ2;A0A8J8XZL5;B4FZH3;C4J9E6	A0A1D6E541_MAIZE;A0A804MCZ2_MAIZE;A0A8J8XZL5_MAIZE;B4FZH3_MAIZE	100274192;At5g67130_0;ZEAMMB73_Zm00001d002904	PLC-like phosphodiesterases superfamily protein	11696.2	17006	72.47	14094.3	17076.3	72.47	72.47	72.47	72.47	6306.04	72.47	12655.3	GO:0008081:phosphoric diester hydrolase activity|GO:0006629:lipid metabolic process	GO:0006629:lipid metabolic process		GO:0008081:phosphoric diester hydrolase activity	100274192	---
A0A1D6E557	DNA-directed RNA polymerase III subunit RPC9	ZEAMMB73_Zm00001d002915	DNA-directed RNA polymerase III subunit RPC9 OS=Zea mays OX=4577 GN=ZEAMMB73_Zm00001d002915 PE=3 SV=1	A0A1D6E557;A0A3L6E4S8;A0A3L6E5V8;A0A3L6FUC6;A0A3L6FUF1;A0A3L6FUP3;A0A3L6FVG8;A0A3L6FWH2;A0A804QBQ1;B6SM99	A0A3L6E4S8;A0A3L6FUF1;A0A804QBQ1;B6SM99;B6T4L2;A0A1D6E557;A0A3L6E5V8;A0A3L6FUC6;A0A3L6FUP3;A0A3L6FVG8;A0A3L6FWH2;A0A804MD02	A0A1D6E557_MAIZE;A0A3L6E4S8_MAIZE;A0A3L6E5V8_MAIZE;A0A3L6FUC6_MAIZE;A0A3L6FUF1_MAIZE;A0A3L6FUP3_MAIZE;A0A3L6FVG8_MAIZE;A0A3L6FWH2_MAIZE;A0A804QBQ1_MAIZE;B6SM99_MAIZE	100280798;CRCP_1;ZEAMMB73_Zm00001d002915;Zm00014a_015372;Zm00014a_015373;Zm00014a_020942	DNA-directed RNA polymerase III subunit RPC9	11542.3	9754.44	22021.8	15616.5	10201.9	72.47	72.47	3280.58	72.47	72.47	72.47	8072.49	GO:0005666:RNA polymerase III complex|GO:0044237:cellular metabolic process|GO:0006352:DNA-templated transcription initiation|GO:0006384:transcription initiation at RNA polymerase III promoter|GO:0030880:RNA polymerase complex|GO:0000166:nucleotide binding	GO:0044237:cellular metabolic process|GO:0006352:DNA-templated transcription initiation|GO:0006384:transcription initiation at RNA polymerase III promoter	GO:0005666:RNA polymerase III complex|GO:0030880:RNA polymerase complex	GO:0000166:nucleotide binding	109939175	zma03020
A0A1D6E566	AP-4 complex subunit mu	100272249	AP-4 complex subunit mu OS=Zea mays OX=4577 GN=100272249 PE=3 SV=1	A0A1D6E566	A0A1D6E563;A0A1D6E566;A0A1D6E568;A0A3L6FWV9;B4FMK7	A0A1D6E566_MAIZE	100272249	AP-4 complex subunit mu	176648	204268	103584	191516	160318	104004	116562	141961	115932	140237	135100	178873	GO:0006886:intracellular protein transport|GO:0016192:vesicle-mediated transport|GO:0030131:clathrin adaptor complex	GO:0006886:intracellular protein transport|GO:0016192:vesicle-mediated transport	GO:0030131:clathrin adaptor complex		100272249	---
A0A1D6E5D5	Transportin-1	ZEAMMB73_Zm00001d002936	Transportin-1 OS=Zea mays OX=4577 GN=ZEAMMB73_Zm00001d002936 PE=4 SV=1	A0A1D6E5D5;A0A3L6G2T9;A0A804MD32;C0P3E1	A0A1D6JIW5;A0A1D6E598;A0A1D6E599;A0A1D6E5A0;A0A1D6E5A1;A0A1D6E5A2;A0A1D6E5A3;A0A1D6E5A8;A0A1D6E5B0;A0A1D6E5B1;A0A1D6E5B9;A0A1D6E5C7;A0A1D6E5D3;A0A1D6E5D5;A0A1D6E5D7;A0A1D6E5D8;A0A1D6E5D9;A0A1D6JIT2;A0A1D6JIT4;A0A1D6JIT5;A0A1D6JIT6;A0A1D6JIT7;A0A1D6JIT9;A0A1D6JIU6;A0A1D6JIU9;A0A1D6JIV4;A0A1D6JIV7;A0A1D6JIW0;A0A1D6JIW7;A0A1D6JIW9;A0A1D6JIX0;A0A1D6JIX2;A0A1D6JIX3;A0A1D6JIX4;A0A3L6G2T9;A0A3L6G7Z8;A0A…	A0A1D6E5D5_MAIZE;A0A3L6G2T9_MAIZE;A0A804MD32_MAIZE;C0P3E1_MAIZE	100381988;OsI_18044_0;ZEAMMB73_Zm00001d002936	Transportin-1	158953	146116	134377	170786	151595	136927	61849.8	110007	117671	113171	102713	153939	GO:0006886:intracellular protein transport|GO:0005515:protein binding|GO:0006606:protein import into nucleus|GO:0031267:small GTPase binding	GO:0006886:intracellular protein transport|GO:0006606:protein import into nucleus		GO:0005515:protein binding|GO:0031267:small GTPase binding	100381988	zma03013
A0A1D6E5I0	C2 calcium/lipid-binding plant phosphoribosyltransferase family protein	ZEAMMB73_Zm00001d002939	C2 calcium/lipid-binding plant phosphoribosyltransferase family protein OS=Zea mays OX=4577 GN=ZEAMMB73_Zm00001d002939 PE=3 SV=1	A0A1D6E5I0;A0A3L6G339	A0A804MD44;A0A804MD45;A0A1D6E5I0;A0A1D6E5I1;A0A3L6G339	A0A1D6E5I0_MAIZE;A0A3L6G339_MAIZE	FTIP1_11;ZEAMMB73_Zm00001d002939	C2 calcium/lipid-binding plant phosphoribosyltransferase family protein	66181.7	44714.3	72562	45287.7	37537.3	87291.1	73015.5	83455.1	75444.9	82920	73503.7	59608.4	---	---	---	---	103646183	---
A0A1D6E5J7	Methyltransferase	ZEAMMB73_Zm00001d002943	Methyltransferase OS=Zea mays OX=4577 GN=ZEAMMB73_Zm00001d002943 PE=3 SV=1	A0A1D6E5J7;A0A1D6E5J8;A0A3L6FXW7;B6U1Y2	A0A1D6E5J7;A0A3L6FXW7;B6U1Y2;A0A1D6E5J8;B4FW83	A0A1D6E5J7_MAIZE;A0A1D6E5J8_MAIZE;A0A3L6FXW7_MAIZE;B6U1Y2_MAIZE	100285199;At5g64030_0;ZEAMMB73_Zm00001d002943	Methyltransferase	72.47	4837.16	20703	16793.5	72.47	16512	72.47	72.47	72.47	72.47	72.47	15668.9	GO:0008168:methyltransferase activity			GO:0008168:methyltransferase activity	100285199	---
A0A1D6E5M4	Probable magnesium transporter	ZEAMMB73_Zm00001d002946	Probable magnesium transporter OS=Zea mays OX=4577 GN=ZEAMMB73_Zm00001d002946 PE=3 SV=1	A0A1D6E5M4;A0A3L6FRK9;A0A804MD63;A0A804MD65;B4FA46	A0A1D6E5M4;A0A3L6FRK9;A0A804MD63;A0A804MD65;B4FA46	A0A1D6E5M4_MAIZE;A0A3L6FRK9_MAIZE;A0A804MD63_MAIZE;A0A804MD65_MAIZE;B4FA46_MAIZE	100274084;At1g71900_0;ZEAMMB73_Zm00001d002946	Probable magnesium transporter	8971.27	6357.15	24391.8	7367.3	7400.66	26277.1	6554.51	72.47	72.47	11727.3	13660.9	21373.3	GO:0015095:magnesium ion transmembrane transporter activity|GO:0015693:magnesium ion transport|GO:0016020:membrane	GO:0015693:magnesium ion transport	GO:0016020:membrane	GO:0015095:magnesium ion transmembrane transporter activity	100274084	---
A0A1D6E5M7	Protein CHROMATIN REMODELING 24	ZEAMMB73_Zm00001d002950	Protein CHROMATIN REMODELING 24 OS=Zea mays OX=4577 GN=ZEAMMB73_Zm00001d002950 PE=4 SV=1	A0A1D6E5M7;A0A1D6E5M8;A0A1D6E5M9;A0A1D6E5N0;A0A8J8YCP0	A0A1D6E5M8;A0A1D6E5M7;A0A1D6E5M9;A0A1D6E5N0;A0A1D6E5N8;A0A8J8YCP0;C4IYQ6	A0A1D6E5M7_MAIZE;A0A1D6E5M8_MAIZE;A0A1D6E5M9_MAIZE;A0A1D6E5N0_MAIZE;A0A8J8YCP0_MAIZE	100384583;CHR24;ZEAMMB73_Zm00001d002950	Protein CHROMATIN REMODELING 24	5237.91	8066.62	9446.42	7113.37	6281.86	8933.16	41068.8	20516.1	22058.6	19080.7	13214.6	9130.89	GO:0140658:ATP-dependent chromatin remodeler activity|GO:0005524:ATP binding			GO:0140658:ATP-dependent chromatin remodeler activity|GO:0005524:ATP binding	100384583	---
A0A1D6E5P6	Cox19-like CHCH family protein	ZEAMMB73_Zm00001d002954	Cox19-like CHCH family protein OS=Zea mays OX=4577 GN=ZEAMMB73_Zm00001d002954 PE=4 SV=1	A0A1D6E5P6;A0A3L6G1A8;B6U8Z7	A0A1D6E5P6;A0A3L6G1A8;A0A804MD75;B6U8Z7	A0A1D6E5P6_MAIZE;A0A3L6G1A8_MAIZE;B6U8Z7_MAIZE	MIA40_1;ZEAMMB73_Zm00001d002954	Cox19-like CHCH family protein	17035.1	6654.82	10829	9937.47	72.47	8107.66	72.47	72.47	4612.8	5905.03	72.47	23957.6	GO:0045041:protein import into mitochondrial intermembrane space|GO:0015035:protein-disulfide reductase activity	GO:0045041:protein import into mitochondrial intermembrane space		GO:0015035:protein-disulfide reductase activity	100285749	---
A0A1D6E5R3	Nicotinamidase 2	107228385	Nicotinamidase 2 OS=Zea mays OX=4577 GN=107228385 PE=3 SV=1	A0A1D6E5R3;A0A3L6G198	A0A1D6E5R3;A0A3L6G198	A0A1D6E5R3_MAIZE;A0A3L6G198_MAIZE	107228385;NIC2	Nicotinamidase 2	72.47	4083.16	72.47	72.47	1854.82	72.47	10863.2	6586.53	11630.7	4477.01	4265.52	72.47	---	---	---	---	107228385	---
A0A1D6E5T6	Putative metal-nicotianamine transporter YSL7	103646192	Putative metal-nicotianamine transporter YSL7 OS=Zea mays OX=4577 GN=103646192 PE=3 SV=1	A0A1D6E5T6;A0A3L6FVM1	A0A1D6E5T6;A0A3L6FVM1	A0A1D6E5T6_MAIZE;A0A3L6FVM1_MAIZE	103646192;YSL13_1	Putative metal-nicotianamine transporter YSL7	27384.5	30345.7	29199.8	31534.7	27302.4	28322.8	16798.5	16754.2	14504.6	14173.5	15330.2	32653.4	GO:0035673:oligopeptide transmembrane transporter activity			GO:0035673:oligopeptide transmembrane transporter activity	103646192	---
A0A1D6E5U7	Protein RETICULATA chloroplastic	ZEAMMB73_Zm00001d002980	Protein RETICULATA chloroplastic OS=Zea mays OX=4577 GN=ZEAMMB73_Zm00001d002980 PE=3 SV=1	A0A1D6E5U7;A0A1D6E5V0;A0A8J8Y314;B4FL07	A0A1D6E5U7;A0A1D6E5V0;A0A8J8Y314;B4FL07	A0A1D6E5U7_MAIZE;A0A1D6E5V0_MAIZE;A0A8J8Y314_MAIZE;B4FL07_MAIZE	100277077;RER1_2;ZEAMMB73_Zm00001d002980	Protein RETICULATA chloroplastic	60844.2	49865.5	102665	48542	57660.9	118225	37534.9	75402.5	49754.5	68488.5	56348.7	53891.8	---	---	---	---	100277077	---
A0A1D6E5W5	Oxygen-evolving enhancer protein 3	103646199	Oxygen-evolving enhancer protein 3 OS=Zea mays OX=4577 GN=103646199 PE=3 SV=1	A0A1D6E5W5;A0A3L6FUA9	A0A1D6E5W5;A0A3L6FUA9;B6SXB9	A0A1D6E5W5_MAIZE;A0A3L6FUA9_MAIZE	103646199;PQL3	Oxygen-evolving enhancer protein 3	439569	413513	366938	440724	446613	336529	32197.5	30695.5	58799.9	38386.8	39166.3	345008	GO:0015979:photosynthesis|GO:0009523:photosystem II|GO:0009654:photosystem II oxygen evolving complex|GO:0019898:extrinsic component of membrane|GO:0005509:calcium ion binding	GO:0015979:photosynthesis	GO:0009523:photosystem II|GO:0009654:photosystem II oxygen evolving complex|GO:0019898:extrinsic component of membrane	GO:0005509:calcium ion binding	103646199	---
A0A1D6E5X5	IAA-amino acid hydrolase ILR1-like 3	ZEAMMB73_Zm00001d003002	IAA-amino acid hydrolase ILR1-like 3 OS=Zea mays OX=4577 GN=ZEAMMB73_Zm00001d003002 PE=3 SV=1	A0A1D6E5X5	A0A804MDE5;A0A1D6E5X5;A0A3L6FPN1;A0A804MDE3;B6TU60	A0A1D6E5X5_MAIZE	ZEAMMB73_Zm00001d003002	IAA-amino acid hydrolase ILR1-like 3	38369.6	30347.3	36813	27024.4	30913	26487.9	72.47	72.47	8869.84	72.47	72.47	27293.1	GO:0016787:hydrolase activity|GO:0009850:auxin metabolic process	GO:0009850:auxin metabolic process		GO:0016787:hydrolase activity	100284479	---
A0A1D6E5Y8	Phenylalanine ammonia-lyase	100281042	Phenylalanine ammonia-lyase OS=Zea mays OX=4577 GN=100281042 PE=3 SV=1	A0A1D6E5Y8	A0A1D6E5Y8;A0A3L6G1W6;B6SRL9	A0A1D6E5Y8_MAIZE	100281042	Phenylalanine ammonia-lyase	65164.4	79693.5	56838.4	183481	152136	118016	59582.9	74762.2	73602.8	66862	64349.2	108215	GO:0005737:cytoplasm|GO:0003824:catalytic activity|GO:0016841:ammonia-lyase activity|GO:0006559:L-phenylalanine catabolic process	GO:0006559:L-phenylalanine catabolic process	GO:0005737:cytoplasm	GO:0003824:catalytic activity|GO:0016841:ammonia-lyase activity	100281042	zma00940
A0A1D6E5Z0	Phenylalanine ammonia-lyase	ZEAMMB73_Zm00001d003016	Phenylalanine ammonia-lyase OS=Zea mays OX=4577 GN=ZEAMMB73_Zm00001d003016 PE=3 SV=1	A0A1D6E5Z0	A0A1D6E5Y9;A0A1D6E5Z0;A0A3L6G1W0;C0PMJ0	A0A1D6E5Z0_MAIZE	ZEAMMB73_Zm00001d003016	Phenylalanine ammonia-lyase	166695	214086	110036	147337	139240	106627	191870	173683	212477	89235.3	82958.3	114544	GO:0016841:ammonia-lyase activity|GO:0006559:L-phenylalanine catabolic process|GO:0005737:cytoplasm|GO:0003824:catalytic activity	GO:0006559:L-phenylalanine catabolic process	GO:0005737:cytoplasm	GO:0016841:ammonia-lyase activity|GO:0003824:catalytic activity	542258	---
A0A1D6E624	ATP-dependent RNA helicase	ZEAMMB73_Zm00001d003031	ATP-dependent RNA helicase OS=Zea mays OX=4577 GN=ZEAMMB73_Zm00001d003031 PE=3 SV=1	A0A1D6E624;A0A1D6E625;A0A1D6E626;A0A1D6E627;A0A1D6E629;A0A3L6FXL6	A0A1D6E624;A0A1D6E625;A0A1D6E626;A0A1D6E627;A0A1D6E629;A0A3L6FXL6;C0PDI0	A0A1D6E624_MAIZE;A0A1D6E625_MAIZE;A0A1D6E626_MAIZE;A0A1D6E627_MAIZE;A0A1D6E629_MAIZE;A0A3L6FXL6_MAIZE	Os04g0510400;ZEAMMB73_Zm00001d003031	ATP-dependent RNA helicase	18003.1	16942.1	17920.8	27555.3	17201.4	19281.2	20538.8	17108.6	22645.9	25526.5	19879.1	14959.4	GO:0005524:ATP binding|GO:0003724:RNA helicase activity|GO:0003676:nucleic acid binding			GO:0005524:ATP binding|GO:0003724:RNA helicase activity|GO:0003676:nucleic acid binding	100383140	---
A0A1D6E651	Embryo sac development arrest 6	ZEAMMB73_Zm00001d003041	Embryo sac development arrest 6 OS=Zea mays OX=4577 GN=ZEAMMB73_Zm00001d003041 PE=4 SV=1	A0A1D6E651;A0A3L6DAP6	A0A1D6E651;A0A3L6DAP6;A0A3L6GC69;B6TER7;K7TUT6	A0A1D6E651_MAIZE;A0A3L6DAP6_MAIZE	ZEAMMB73_Zm00001d003041;Zm00014a_017129	Embryo sac development arrest 6	15821.6	21433.1	5077.67	23651.6	12586.9	7248.47	24169.5	30657.3	22948.8	32547.7	21699.8	14728.3	---	---	---	---	100276584	---
A0A1D6E655	Beta-glucosidase 47	ZEAMMB73_Zm00001d003046	Beta-glucosidase 47 OS=Zea mays OX=4577 GN=ZEAMMB73_Zm00001d003046 PE=3 SV=1	A0A1D6E655;A0A3L6FR71	A0A1D6E655;A0A3L6FR71;A0A804MDJ8	A0A1D6E655_MAIZE;A0A3L6FR71_MAIZE	ZEAMMB73_Zm00001d003046;Zm00014a_000868	Beta-glucosidase 47	188889	72.47	72.47	130148	285806	72.47	72.47	72.47	72.47	72.47	72.47	72.47	GO:0004553:hydrolase activity, hydrolyzing O-glycosyl compounds|GO:0005975:carbohydrate metabolic process	GO:0005975:carbohydrate metabolic process		GO:0004553:hydrolase activity, hydrolyzing O-glycosyl compounds	103646226	zma00999
A0A1D6E657	Disease resistance gene analog PIC17	103646229	Disease resistance gene analog PIC17 OS=Zea mays OX=4577 GN=103646229 PE=4 SV=1	A0A1D6E657;A0A3L6FR37;A0A804MDK0	A0A1D6E657;A0A3L6FR37;A0A804MDK0	A0A1D6E657_MAIZE;A0A3L6FR37_MAIZE;A0A804MDK0_MAIZE	103646229;RPS2_0	Disease resistance gene analog PIC17	32935.5	19078.8	36073.9	34646.4	29662.2	52706.2	10161.8	10991.8	14113.4	19662.8	15123.5	20048.4	GO:0005515:protein binding|GO:0043531:ADP binding			GO:0005515:protein binding|GO:0043531:ADP binding	103646229	zma04626
A0A1D6E672	Putative low-specificity L-threonine aldolase 1	ZEAMMB73_Zm00001d003058	Putative low-specificity L-threonine aldolase 1 OS=Zea mays OX=4577 GN=ZEAMMB73_Zm00001d003058 PE=3 SV=1	A0A1D6E672	A0A1D6E671;A0A1D6E672;A0A1D6JAH4;A0A1D6JAH6;A0A1D6JAH7;A0A3L6FW44;A0A3L6GB06;A0A3L6GBS8;A0A804MDL6;A0A804MDL9;A0A804RJK6;A0A804RPG4;B4FR39;B6TA00;B6TBE9;B6TC55;B6THR6	A0A1D6E672_MAIZE	ZEAMMB73_Zm00001d003058	Putative low-specificity L-threonine aldolase 1	110839	124615	111740	161344	143363	130656	74933.6	78562	85288.1	105751	103556	128707	GO:0006520:amino acid metabolic process|GO:0003824:catalytic activity|GO:0016829:lyase activity	GO:0006520:amino acid metabolic process		GO:0003824:catalytic activity|GO:0016829:lyase activity	100272842	zma00260
A0A1D6E697	Coiled-coil domain-containing protein 115	ZEAMMB73_Zm00001d003071	Coiled-coil domain-containing protein 115 OS=Zea mays OX=4577 GN=ZEAMMB73_Zm00001d003071 PE=4 SV=1	A0A1D6E697;B4FXE6	A0A1D6E697;A0A3L6FPZ8;B4FXE6	A0A1D6E697_MAIZE;B4FXE6_MAIZE	ZEAMMB73_Zm00001d003071	Coiled-coil domain-containing protein 115	13309.1	18510.5	7885.06	18541.8	20466.7	27775.2	18689.5	16963.7	21334.6	22325.1	10624.7	17054.9	GO:0070072:vacuolar proton-transporting V-type ATPase complex assembly	GO:0070072:vacuolar proton-transporting V-type ATPase complex assembly			100277268	---
A0A1D6E6B3	Isocitrate dehydrogenase [NADP]	100191657	Isocitrate dehydrogenase [NADP] OS=Zea mays OX=4577 GN=100191657 PE=3 SV=1	A0A1D6E6B3;A0A3L6G2M2	A0A1D6E6B3;A0A1D6E6B4;A0A1D6E6B5;A0A3L6G2M2;B4F9M9;A0A1D6E6B6	A0A1D6E6B3_MAIZE;A0A3L6G2M2_MAIZE	100191657;At5g14590	Isocitrate dehydrogenase [NADP]	436266	508138	603824	389429	472449	540517	151514	160073	173733	108749	181052	424389	GO:0006102:isocitrate metabolic process|GO:0004450:isocitrate dehydrogenase (NADP+) activity|GO:0051287:NAD binding|GO:0000287:magnesium ion binding|GO:0016616:oxidoreductase activity, acting on the CH-OH group of donors, NAD or NADP as acceptor	GO:0006102:isocitrate metabolic process		GO:0004450:isocitrate dehydrogenase (NADP+) activity|GO:0051287:NAD binding|GO:0000287:magnesium ion binding|GO:0016616:oxidoreductase activity, acting on the CH-OH group of donors, NAD or NADP as acceptor	100191657	zma04146
A0A1D6E6C0	CLIP-associated protein	103646242	CLIP-associated protein OS=Zea mays OX=4577 GN=103646242 PE=4 SV=1	A0A1D6E6C0;A0A1D6E6C2;A0A1D6E6C6;A0A3L6G3N8	A0A1D6E6C0;A0A1D6E6C2;A0A1D6E6C3;A0A1D6E6C6;A0A1D6E6C8;A0A1D6E6C9;A0A1D6E6D0;A0A1D6E6D1;A0A1D6E6D3;A0A1D6E6D4;A0A1D6E6D5;A0A1D6E6D6;A0A1D6E6E1;A0A1D6E6E3;A0A1D6E6E5;A0A1D6E6E6;A0A1D6E6E9;A0A1D6E6F2;A0A1D6E6F3;A0A1D6E6F6;A0A1D6E6F7;A0A1D6E6F9;A0A1D6J9U8;A0A1D6J9U9;A0A1D6J9V0;A0A1D6J9V2;A0A1D6J9V6;A0A1D6J9V7;A0A1D6J9W3;A0A1D6J9W5;A0A1D6J9W7;A0A1D6J9W8;A0A1D6J9X1;A0A1D6J9X4;A0A1D6J9X5;A0A1D6J9X8;A0A…	A0A1D6E6C0_MAIZE;A0A1D6E6C2_MAIZE;A0A1D6E6C6_MAIZE;A0A3L6G3N8_MAIZE	103646242;ZEAMMB73_Zm00001d003087;Zm00014a_021563	CLIP-associated protein	17367.5	12094.9	11290.3	14291.3	18541.8	17166.8	72.47	23011	21078.8	19231.2	72.47	13408.5	GO:0005515:protein binding			GO:0005515:protein binding	103646242	---
A0A1D6E6L0	Polyadenylate-binding protein	ZEAMMB73_Zm00001d003106	Polyadenylate-binding protein OS=Zea mays OX=4577 GN=ZEAMMB73_Zm00001d003106 PE=3 SV=1	A0A1D6E6L0;A0A1D6E6L1;A0A3L6FSM0;A0A804MDT6;B6U4M0	A0A1D6E6L1;A0A3L6FSM0;A0A804MDT6;B6U4M0;A0A1D6E6K9;A0A1D6E6L0	A0A1D6E6L0_MAIZE;A0A1D6E6L1_MAIZE;A0A3L6FSM0_MAIZE;A0A804MDT6_MAIZE;B6U4M0_MAIZE	100285420;PAB8_0;ZEAMMB73_Zm00001d003106	Polyadenylate-binding protein	84592.3	56036.5	74763.4	64659.2	55446.4	89615.2	81020	95399.3	74875.5	96063	120296	51200.7	GO:0003723:RNA binding|GO:0003676:nucleic acid binding			GO:0003723:RNA binding|GO:0003676:nucleic acid binding	100285420	zma03018
A0A1D6E6L7	Adenine phosphoribosyltransferase1	ZEAMMB73_Zm00001d003108	Adenine phosphoribosyltransferase1 OS=Zea mays OX=4577 GN=ZEAMMB73_Zm00001d003108 PE=4 SV=1	A0A1D6E6L7;A0A1D6E6L8;A0A1D6E6M0;A0A3L6FS12	A0A1D6E6L8;A0A1D6E6M0;A0A804MDU0;A0A804MDU2;B6U0Z4;Q6RYT6;A0A1D6E6L6;A0A1D6E6L7;A0A1D6E6L9;A0A3L6FS12	A0A1D6E6L7_MAIZE;A0A1D6E6L8_MAIZE;A0A1D6E6M0_MAIZE;A0A3L6FS12_MAIZE	APT1_3;ZEAMMB73_Zm00001d003108	Adenine phosphoribosyltransferase1	36168.1	40595.6	34418.7	49870.5	38497.5	32763.1	34309.3	40210	46636.1	26746.2	45146.6	59421.2	---	---	---	---	542148	zma01232
A0A1D6E6T3	Major facilitator superfamily protein	100382433	Major facilitator superfamily protein OS=Zea mays OX=4577 GN=100382433 PE=4 SV=1	A0A1D6E6T3;A0A804MDW8;C0P7R3	A0A1D6E6T3;A0A3L6FPZ9;A0A804MDW5;A0A804MDW8;C0P7R3	A0A1D6E6T3_MAIZE;A0A804MDW8_MAIZE;C0P7R3_MAIZE	100382433	Major facilitator superfamily protein	72.47	72.47	72.47	8850.11	6100.51	72.47	72.47	72.47	72.47	72.47	72.47	7911.04	GO:0055085:transmembrane transport|GO:0022857:transmembrane transporter activity	GO:0055085:transmembrane transport		GO:0022857:transmembrane transporter activity	100382433	---
A0A1D6E6U5	Sister chromatid cohesion protein PDS5 B-B	ZEAMMB73_Zm00001d003123	Sister chromatid cohesion protein PDS5 B-B OS=Zea mays OX=4577 GN=ZEAMMB73_Zm00001d003123 PE=4 SV=1	A0A1D6E6U5;A0A1D6E6U6;A0A3L6G0R2	A0A1D6E6U6;A0A1D6E6U5;A0A1D6E6V0;A0A3L6G0R2	A0A1D6E6U5_MAIZE;A0A1D6E6U6_MAIZE;A0A3L6G0R2_MAIZE	103646255;Pds5b_1;ZEAMMB73_Zm00001d003123	Sister chromatid cohesion protein PDS5 B-B	77365.5	67355.3	112549	57859.4	73255	114403	103570	109719	113683	84306.6	120974	80041.6	GO:0007064:mitotic sister chromatid cohesion	GO:0007064:mitotic sister chromatid cohesion			103646255	---
A0A1D6E6V7	Magnesium transporter	ZEAMMB73_Zm00001d003125	Magnesium transporter OS=Zea mays OX=4577 GN=ZEAMMB73_Zm00001d003125 PE=3 SV=1	A0A1D6E6V7;A0A3L6G0W5;C0HG11	A0A1D6E6V7;A0A3L6G0W5;C0HG11	A0A1D6E6V7_MAIZE;A0A3L6G0W5_MAIZE;C0HG11_MAIZE	100381441;ZEAMMB73_Zm00001d003125;Zm00014a_044219	Magnesium transporter	72.47	72.47	16150.1	11521	72.47	15153.2	72.47	72.47	72.47	72.47	72.47	72.47	---	---	---	---	100381441	---
A0A1D6E6W1	60S ribosomal protein L23a-1	ZEAMMB73_Zm00001d003127	60S ribosomal protein L23a-1 OS=Zea mays OX=4577 GN=ZEAMMB73_Zm00001d003127 PE=3 SV=1	A0A1D6E6W1;A0A1D6E6X2;A0A3L6FZU7;A0A3L6G0Z3;B4FKI3;B6UHJ9	A0A1D6E6W1;A0A1D6E6X2;A0A1D6LY77;A0A3L6ERE4;A0A3L6EWF6;A0A3L6FZU7;A0A3L6G0Z3;A0A3L6G9T6;A0A3L6GB78;A0A3L6GBN7;A0A3L6GBZ9;A0A3L6GD74;A0A804MDY4;A0A804ULN6;A0A804UMQ6;A0A8J8YNG3;B4FF02;B4FKI3;B4FZQ0;B6SLQ7;B6SX57;B6T761;B6TN30;B6UE09;B6UHJ9;O81229	A0A1D6E6W1_MAIZE;A0A1D6E6X2_MAIZE;A0A3L6FZU7_MAIZE;A0A3L6G0Z3_MAIZE;B4FKI3_MAIZE;B6UHJ9_MAIZE	541695;ZEAMMB73_Zm00001d003127;Zm00014a_044220	60S ribosomal protein L23a-1	1.30891e+06	1.28717e+06	1.24074e+06	1.4647e+06	952030	852921	445144	475943	499543	307256	266849	1.12859e+06	GO:0006412:translation|GO:0005840:ribosome|GO:0003735:structural constituent of ribosome|GO:0019843:rRNA binding	GO:0006412:translation	GO:0005840:ribosome	GO:0003735:structural constituent of ribosome|GO:0019843:rRNA binding	541695	zma03010
A0A1D6E700	Cytochrome P450 CYP71C36	103646260	Cytochrome P450 CYP71C36 OS=Zea mays OX=4577 GN=103646260 PE=3 SV=1	A0A1D6E700;A0A3L6G210	B6UA52;A0A1D6E700;A0A3L6G210	A0A1D6E700_MAIZE;A0A3L6G210_MAIZE	103646260;CYP71C4_6	Cytochrome P450 CYP71C36	3307.66	9005.93	6258.92	23843.3	72.47	4669.26	5036.87	7877.47	72.47	5723.92	5438.8	10059.6	GO:0020037:heme binding|GO:0016705:oxidoreductase activity, acting on paired donors, with incorporation or reduction of molecular oxygen|GO:0005506:iron ion binding|GO:0004497:monooxygenase activity			GO:0020037:heme binding|GO:0016705:oxidoreductase activity, acting on paired donors, with incorporation or reduction of molecular oxygen|GO:0005506:iron ion binding|GO:0004497:monooxygenase activity	103646260	---
A0A1D6E701	Protein TRIGALACTOSYLDIACYLGLYCEROL 3 chloroplastic	ZEAMMB73_Zm00001d003145	Protein TRIGALACTOSYLDIACYLGLYCEROL 3 chloroplastic OS=Zea mays OX=4577 GN=ZEAMMB73_Zm00001d003145 PE=4 SV=1	A0A1D6E701	A0A1D6E701	A0A1D6E701_MAIZE	ZEAMMB73_Zm00001d003145	Protein TRIGALACTOSYLDIACYLGLYCEROL 3 chloroplastic	52249.8	46677.8	72.47	51343.1	57947.4	72.47	72.47	15332.1	8017.92	72.47	72.47	42668.5	GO:0005524:ATP binding			GO:0005524:ATP binding	100280328	---
A0A1D6E703	Eukaryotic translation initiation factor isoform 4G-2	103646262	Eukaryotic translation initiation factor isoform 4G-2 OS=Zea mays OX=4577 GN=103646262 PE=3 SV=1	A0A1D6E703	A0A3L6G0Z9;A0A804UMQ4;A0A1D6E703;A0A1D6J9G9;A0A3L6G5A5;A0A3L6G9U0;K7TQJ7	A0A1D6E703_MAIZE	103646262	Eukaryotic translation initiation factor isoform 4G-2	1.90743e+06	1.77381e+06	1.75316e+06	1.92931e+06	2.07389e+06	1.94378e+06	941218	1.09386e+06	1.25326e+06	790944	920172	1.34455e+06	GO:0005515:protein binding|GO:0003723:RNA binding|GO:0003743:translation initiation factor activity			GO:0005515:protein binding|GO:0003723:RNA binding|GO:0003743:translation initiation factor activity	103646262	---
A0A1D6E708	Enhancer of rudimentary-like protein	ZEAMMB73_Zm00001d003148	Enhancer of rudimentary-like protein OS=Zea mays OX=4577 GN=ZEAMMB73_Zm00001d003148 PE=3 SV=1	A0A1D6E708;A0A8J8XGV3;B6T273;B6TE44	A0A3L6G0Z9;A0A1D6E708;A0A8J8XGV3;B6T273;B6TE44	A0A1D6E708_MAIZE;A0A8J8XGV3_MAIZE;B6T273_MAIZE;B6TE44_MAIZE	100383755;103653754;ZEAMMB73_Zm00001d003148;Zm00014a_031445	Enhancer of rudimentary-like protein	48446.4	38628.9	72.47	41742.1	54619.9	72.47	17043	34921.1	40589.6	12991.4	10340.8	19045.2	---	---	---	---	100383755	---
A0A1D6E710	Carboxyl-terminal-processing peptidase 1 chloroplastic	ZEAMMB73_Zm00001d003150	Carboxyl-terminal-processing peptidase 1 chloroplastic OS=Zea mays OX=4577 GN=ZEAMMB73_Zm00001d003150 PE=4 SV=1	A0A1D6E710	A0A1D6E710;A0A1D6ITJ7;A0A1D6NFA9;A0A1D6PJP7;B6SPN8	A0A1D6E710_MAIZE	ZEAMMB73_Zm00001d003150	Carboxyl-terminal-processing peptidase 1 chloroplastic	96136.3	143143	119865	185714	160810	151892	72.47	72.47	72.47	10750.7	72.47	112392	GO:0008236:serine-type peptidase activity|GO:0006508:proteolysis	GO:0006508:proteolysis		GO:0008236:serine-type peptidase activity	---	---
A0A1D6E768	Mitochondrial proton/calcium exchanger protein	ZEAMMB73_Zm00001d003166	Mitochondrial proton/calcium exchanger protein OS=Zea mays OX=4577 GN=ZEAMMB73_Zm00001d003166 PE=3 SV=1	A0A1D6E768;A0A3L6G3C5	A0A1D6E768;A0A1D6E769;A0A1D6E777;A0A1D6E781;A0A3L6G3C5;Q5GAR2	A0A1D6E768_MAIZE;A0A3L6G3C5_MAIZE	LETM1_2;ZEAMMB73_Zm00001d003166	Mitochondrial proton/calcium exchanger protein	59437.8	51062.9	61562.1	57332.2	62581.2	74719.5	46666.4	52966.4	52897.6	52932.6	41717.4	52595.4	GO:0005743:mitochondrial inner membrane|GO:0043022:ribosome binding|GO:0005509:calcium ion binding		GO:0005743:mitochondrial inner membrane	GO:0043022:ribosome binding|GO:0005509:calcium ion binding	103646271	---
A0A1D6E7A2	Cytochrome b561 and DOMON domain-containing protein	ZEAMMB73_Zm00001d003181	Cytochrome b561 and DOMON domain-containing protein OS=Zea mays OX=4577 GN=ZEAMMB73_Zm00001d003181 PE=4 SV=1	A0A1D6E7A2;C0P3X4	B6T412;C0P3X4;A0A1D6E7A2	A0A1D6E7A2_MAIZE;C0P3X4_MAIZE	100282143;ZEAMMB73_Zm00001d003181	Cytochrome b561 and DOMON domain-containing protein	10966	9383.83	1604.44	2941.53	2788.9	72.47	72.47	72.47	72.47	72.47	72.47	8572	---	---	---	---	100282143	---
A0A1D6E7A3	Uncharacterized protein	ZEAMMB73_Zm00001d003182	Uncharacterized protein OS=Zea mays OX=4577 GN=ZEAMMB73_Zm00001d003182 PE=4 SV=1	A0A1D6E7A3;A0A3L6FUW2;A0A3L6FUW6	A0A1D6E7A3;A0A3L6FUW2;A0A3L6FUW6;B6TPL6	A0A1D6E7A3_MAIZE;A0A3L6FUW2_MAIZE;A0A3L6FUW6_MAIZE	ZEAMMB73_Zm00001d003182;Zm00014a_044253;Zm00014a_044254	Uncharacterized protein	24513.7	20087.5	36029.7	24102.4	33791.6	33799.9	15368	24714.4	29682.3	17061	37955.2	21099.5	---	---	---	---	100277129	---
A0A1D6E7C7	non-specific serine/threonine protein kinase	ZEAMMB73_Zm00001d003198	non-specific serine/threonine protein kinase OS=Zea mays OX=4577 GN=ZEAMMB73_Zm00001d003198 PE=4 SV=1	A0A1D6E7C7;A0A1D6E7D2;A0A1D6E7D5;A0A1D6E7E0;A0A1D6E7F0;A0A1D6E7F1;A0A1D6E7F4;A0A1D6E7F9;A0A3L6G3V3;A0A804ME76	A0A1D6E7C7;A0A1D6E7D0;A0A1D6E7D2;A0A1D6E7D5;A0A1D6E7E0;A0A1D6E7E3;A0A1D6E7E4;A0A1D6E7F0;A0A1D6E7F1;A0A1D6E7F4;A0A3L6G3V3;A0A804ME76;A0A1D6E7F9;A0A1D6E7G1	A0A1D6E7C7_MAIZE;A0A1D6E7D2_MAIZE;A0A1D6E7D5_MAIZE;A0A1D6E7E0_MAIZE;A0A1D6E7F0_MAIZE;A0A1D6E7F1_MAIZE;A0A1D6E7F4_MAIZE;A0A1D6E7F9_MAIZE;A0A3L6G3V3_MAIZE;A0A804ME76_MAIZE	103646282;GCN2;ZEAMMB73_Zm00001d003198	non-specific serine/threonine protein kinase	15386.4	11449.3	72.47	72.47	8990.76	13275.8	72.47	72.47	10901.3	72.47	72.47	5257.87	GO:0004672:protein kinase activity|GO:0005515:protein binding|GO:0005524:ATP binding|GO:0006468:protein phosphorylation	GO:0006468:protein phosphorylation		GO:0004672:protein kinase activity|GO:0005515:protein binding|GO:0005524:ATP binding	103646282	zma04141
A0A1D6E7G4	S-adenosyl-L-methionine-dependent methyltransferase superfamily protein	ZEAMMB73_Zm00001d003200	S-adenosyl-L-methionine-dependent methyltransferase superfamily protein OS=Zea mays OX=4577 GN=ZEAMMB73_Zm00001d003200 PE=4 SV=1	A0A1D6E7G4;A0A1D6E7G7;A0A1R3N6E1;C0PFW2	A0A1D6E7G4;A0A1D6E7G7;A0A1R3N6E1;B6TWN2;C0PFW2	A0A1D6E7G4_MAIZE;A0A1D6E7G7_MAIZE;A0A1R3N6E1_MAIZE;C0PFW2_MAIZE	100277589;ZEAMMB73_Zm00001d003200;Zm00014a_029353	S-adenosyl-L-methionine-dependent methyltransferase superfamily protein	11241.8	12729.2	72.47	13163	15621.9	17660.5	72.47	72.47	5903.77	72.47	72.47	8227.56	---	---	---	---	100277589	---
A0A1D6E7H3	DNA-directed RNA polymerase subunit	103646285	DNA-directed RNA polymerase subunit OS=Zea mays OX=4577 GN=103646285 PE=3 SV=1	A0A1D6E7H3;A0A1D6E7H6;A0A1D6E7I4;A0A3L6G127	A0A1D6E7H2;A0A1D6E7H3;A0A1D6E7H6;A0A1D6E7I0;A0A1D6E7I2;A0A1D6E7I3;A0A1D6E7I4;A0A3L6G127	A0A1D6E7H3_MAIZE;A0A1D6E7H6_MAIZE;A0A1D6E7I4_MAIZE;A0A3L6G127_MAIZE	103646285;NRPC1;ZEAMMB73_Zm00001d003203	DNA-directed RNA polymerase subunit	20551.8	18025.1	38443.4	19133	22287.3	32929.5	11521.5	15705.5	20911.1	22247.9	19547.8	19229	GO:0003677:DNA binding|GO:0006351:DNA-templated transcription|GO:0003899:DNA-directed 5'-3' RNA polymerase activity	GO:0006351:DNA-templated transcription		GO:0003677:DNA binding|GO:0003899:DNA-directed 5'-3' RNA polymerase activity	103646285	zma03020
A0A1D6E7I8	RBR-type E3 ubiquitin transferase	ZEAMMB73_Zm00001d003207	RBR-type E3 ubiquitin transferase OS=Zea mays OX=4577 GN=ZEAMMB73_Zm00001d003207 PE=3 SV=1	A0A1D6E7I8;A0A1D6E7J6;A0A3L6FW93	A0A1D6E7J6;B4FVC1;A0A1D6E7I8;A0A1D6E7J1;A0A1D6E7J8;A0A1D6E7J9;A0A1D6E7K1;A0A1D6E7K3;A0A1D6J970;A0A1D6J971;A0A1D6J973;A0A1D6J974;A0A1D6J977;A0A1D6J990;A0A1D6J992;A0A1D6J993;A0A1D6J994;A0A3L6G6J4;A0A804RK32;A0A804RMG0;C0PG32;A0A1D6E7J3;A0A1D6E7J5;A0A1D6E7J7;A0A1D6E7K8;A0A1D6E7L0;A0A1D6J976;A0A1D6J979;A0A1D6J985;A0A1D6J987;A0A3L6FW93;A0A804ME87;A0A804RKK7	A0A1D6E7I8_MAIZE;A0A1D6E7J6_MAIZE;A0A3L6FW93_MAIZE	100383448;ZEAMMB73_Zm00001d003207;Zm00014a_029349	RBR-type E3 ubiquitin transferase	127725	104534	99486.7	105499	118017	147236	46419	67858.3	78930.7	64445.7	67883.2	77650.6	GO:0016567:protein ubiquitination|GO:0004842:ubiquitin-protein transferase activity	GO:0016567:protein ubiquitination		GO:0004842:ubiquitin-protein transferase activity	100273409	---
A0A1D6E7M3	Protoporphyrinogen oxidase	ZEAMMB73_Zm00001d003214	Protoporphyrinogen oxidase OS=Zea mays OX=4577 GN=ZEAMMB73_Zm00001d003214 PE=3 SV=1	A0A1D6E7M3;A0A3L6FW89;B4F9N9	A0A1D6E7M3;A0A3L6FW89;A0A804ME99;B4F9N9;Q9FYV8	A0A1D6E7M3_MAIZE;A0A3L6FW89_MAIZE;B4F9N9_MAIZE	541866;ZEAMMB73_Zm00001d003214;Zm00014a_029343	Protoporphyrinogen oxidase	187911	167208	162753	165520	190050	166055	80901.6	63554.2	65793.5	54165.6	88711	170081	GO:0004729:oxygen-dependent protoporphyrinogen oxidase activity|GO:0006779:porphyrin-containing compound biosynthetic process|GO:0016491:oxidoreductase activity	GO:0006779:porphyrin-containing compound biosynthetic process		GO:0004729:oxygen-dependent protoporphyrinogen oxidase activity|GO:0016491:oxidoreductase activity	541866	zma00860
A0A1D6E7P3	ATP/GTP binding protein	ZEAMMB73_Zm00001d003220	ATP/GTP binding protein OS=Zea mays OX=4577 GN=ZEAMMB73_Zm00001d003220 PE=4 SV=1	A0A1D6E7P3;A0A1D6E7P5;A0A8J8YL64;B6TIQ8	A0A1D6E7P3;A0A1D6E7P5;A0A1D6G4K0;A0A1D6JWR7;A0A3L6DPW7;A0A3L6DSJ5;A0A804LHE8;A0A8J8YL64;B6TIQ8;C4IYA8	A0A1D6E7P3_MAIZE;A0A1D6E7P5_MAIZE;A0A8J8YL64_MAIZE;B6TIQ8_MAIZE	100283477;ZEAMMB73_Zm00001d003220;Zm00014a_029338	ATP/GTP binding protein	216184	234256	255961	221942	221011	237056	66529.1	67356.6	77432.8	85088.6	98091.1	211471	GO:1900034:regulation of cellular response to heat	GO:1900034:regulation of cellular response to heat			100283477	---
A0A1D6E7V2	Inactive LRR receptor-like serine/threonine-protein kinase BIR2	103646296	Inactive LRR receptor-like serine/threonine-protein kinase BIR2 OS=Zea mays OX=4577 GN=103646296 PE=4 SV=1	A0A1D6E7V2;A0A3L6FVY0	A0A1D6E7V2;A0A3L6FVY0	A0A1D6E7V2_MAIZE;A0A3L6FVY0_MAIZE	103646296;BIR2_1	Inactive LRR receptor-like serine/threonine-protein kinase BIR2	80707.5	72010.2	48312.2	76093.7	83403.1	50239.6	37920	57522.7	40600.2	54182.2	53804.3	74409.1	GO:0006468:protein phosphorylation|GO:0005524:ATP binding|GO:0005515:protein binding|GO:0004672:protein kinase activity	GO:0006468:protein phosphorylation		GO:0005524:ATP binding|GO:0005515:protein binding|GO:0004672:protein kinase activity	103646296	---
A0A1D6E7V9	Malate synthase	ZEAMMB73_Zm00001d003247	Malate synthase OS=Zea mays OX=4577 GN=ZEAMMB73_Zm00001d003247 PE=3 SV=1	A0A1D6E7V9	A0A1D6E7V9;A0A3L6FQZ6;A0A804MED8	A0A1D6E7V9_MAIZE	ZEAMMB73_Zm00001d003247	Malate synthase	10192.5	11386	72.47	3225.42	72.47	72.47	5232.87	4880.25	6298.05	4015.37	2405.74	72.47	GO:0004474:malate synthase activity|GO:0003824:catalytic activity|GO:0006097:glyoxylate cycle	GO:0006097:glyoxylate cycle		GO:0004474:malate synthase activity|GO:0003824:catalytic activity	542252	zma00630
A0A1D6E7X0	Restriction endonuclease type II-like superfamily protein	103646297	Restriction endonuclease type II-like superfamily protein OS=Zea mays OX=4577 GN=103646297 PE=4 SV=1	A0A1D6E7X0;A0A1D6E7X1;A0A3L6FXQ9;A0A804MEE4	A0A1D6E7X0;A0A1D6E7X1;A0A3L6FXQ9;A0A804MEE4	A0A1D6E7X0_MAIZE;A0A1D6E7X1_MAIZE;A0A3L6FXQ9_MAIZE;A0A804MEE4_MAIZE	103646297;ZEAMMB73_Zm00001d003251;Zm00014a_025496	Restriction endonuclease type II-like superfamily protein	42728.4	12346.6	17052.6	10675.4	13609.9	15649.9	19221.6	20695.2	21259.7	15161.9	11300.6	7025.47	---	---	---	---	103646297	---
A0A1D6E7Y3	Plant UBX domain-containing protein 1	ZEAMMB73_Zm00001d003254	Plant UBX domain-containing protein 1 OS=Zea mays OX=4577 GN=ZEAMMB73_Zm00001d003254 PE=4 SV=1	A0A1D6E7Y3	A0A1D6E7Y1;A0A1D6E7Y3;A0A1D6E7Y4;A0A1D6E7Y6;A0A1D6E7Y7;A0A1D6E7Y8;A0A1D6E7Y9;A0A1D6E7Z0;A0A3L6FWS2;B6T3N1;C0PGF5	A0A1D6E7Y3_MAIZE	ZEAMMB73_Zm00001d003254	Plant UBX domain-containing protein 1	30179.5	31478.7	43847.2	30165	26631	40481.1	28924.8	55890.1	29844.1	34410.4	33972.5	37121.9	GO:0032984:protein-containing complex disassembly|GO:0051117:ATPase binding|GO:0005515:protein binding	GO:0032984:protein-containing complex disassembly		GO:0051117:ATPase binding|GO:0005515:protein binding	100276041	---
A0A1D6E7Z9	Galactose oxidase/kelch repeat superfamily protein	ZEAMMB73_Zm00001d003259	Galactose oxidase/kelch repeat superfamily protein OS=Zea mays OX=4577 GN=ZEAMMB73_Zm00001d003259 PE=4 SV=1	A0A1D6E7Z9;A0A1D6E800;A0A1D6E802	A0A1D6E7Z7;A0A1D6E7Z8;A0A1D6E7Z9;A0A1D6E800;A0A1D6E802;A0A1D6E803;A0A1D6E806;A0A1D6E807;A0A3L6G3U4;A0A804MEF7;A0A804MEF8	A0A1D6E7Z9_MAIZE;A0A1D6E800_MAIZE;A0A1D6E802_MAIZE	ZEAMMB73_Zm00001d003259	Galactose oxidase/kelch repeat superfamily protein	20197	14235.8	16946.6	20540.8	19494.9	24816.2	16009.3	15331.7	21544	8609.68	72.47	19121.4	GO:0005515:protein binding			GO:0005515:protein binding	103648564	---
A0A1D6E833	Steroid nuclear receptor ligand-binding	103646299	Steroid nuclear receptor ligand-binding OS=Zea mays OX=4577 GN=103646299 PE=4 SV=1	A0A1D6E833;A0A3L6FTA6	A0A1D6E833;A0A3L6FTA6	A0A1D6E833_MAIZE;A0A3L6FTA6_MAIZE	103646299;Zm00014a_025508	Steroid nuclear receptor ligand-binding	37214	37720.5	21434.3	43584.2	34884.7	34872.1	28483.8	54710.8	56660.4	40246.6	19075.1	48115.7	---	---	---	---	103646299	---
A0A1D6E839	Topoisomerase-like protein	ZEAMMB73_Zm00001d003265	Topoisomerase-like protein OS=Zea mays OX=4577 GN=ZEAMMB73_Zm00001d003265 PE=3 SV=1	A0A1D6E839	A0A1D6E838;A0A1D6E839;A0A804MEG9	A0A1D6E839_MAIZE	ZEAMMB73_Zm00001d003265	Topoisomerase-like protein	274632	302489	185024	350296	318182	214730	238286	232110	249566	202711	265731	270257	GO:0045892:negative regulation of DNA-templated transcription	GO:0045892:negative regulation of DNA-templated transcription			100281524	---
A0A1D6E843	Protein STICHEL-like 2	ZEAMMB73_Zm00001d003266	Protein STICHEL-like 2 OS=Zea mays OX=4577 GN=ZEAMMB73_Zm00001d003266 PE=3 SV=1	A0A1D6E843	A0A1D6E842;A0A804MEH0;A0A804RM23;A0A804RM94;A0A1D6E843	A0A1D6E843_MAIZE	ZEAMMB73_Zm00001d003266	Protein STICHEL-like 2	72.47	72.47	72.47	72.47	72.47	72.47	102191	113709	189937	34887	50562.8	72.47	GO:0005524:ATP binding|GO:0003887:DNA-directed DNA polymerase activity|GO:0006260:DNA replication|GO:0003677:DNA binding|GO:0009360:DNA polymerase III complex	GO:0006260:DNA replication	GO:0009360:DNA polymerase III complex	GO:0005524:ATP binding|GO:0003887:DNA-directed DNA polymerase activity|GO:0003677:DNA binding	100193108	---
A0A1D6E8B5	S-adenosyl-L-methionine-dependent methyltransferase superfamily protein	103646302	S-adenosyl-L-methionine-dependent methyltransferase superfamily protein OS=Zea mays OX=4577 GN=103646302 PE=4 SV=1	A0A1D6E8B5;A0A3L6FVA8	A0A1D6E8B5;A0A3L6FVA8	A0A1D6E8B5_MAIZE;A0A3L6FVA8_MAIZE	103646302;Zm00014a_025528	S-adenosyl-L-methionine-dependent methyltransferase superfamily protein	57181	58307.8	33798.9	50144.3	51761.4	44036.5	49219.6	52059.2	45084.7	46526.1	49385.7	39580.4	GO:0008168:methyltransferase activity			GO:0008168:methyltransferase activity	103646302	---
A0A1D6E8B6	galactinol--sucrose galactosyltransferase	ZEAMMB73_Zm00001d003277	galactinol--sucrose galactosyltransferase OS=Zea mays OX=4577 GN=ZEAMMB73_Zm00001d003277 PE=3 SV=1	A0A1D6E8B6;A0A1D6E8C0	A0A1D6E8B6;A0A1D6E8B8;A0A1D6E8C0;A0A1D6E8C1;A0A1D6E8C2	A0A1D6E8B6_MAIZE;A0A1D6E8C0_MAIZE	ZEAMMB73_Zm00001d003277	galactinol--sucrose galactosyltransferase	11529.5	72.47	141277	72.47	72.47	72.47	311376	72.47	272153	359353	72.47	72.47	---	---	---	---	100285930	---
A0A1D6E8C9	Cellulase (Glycosyl hydrolase family 5) protein	ZEAMMB73_Zm00001d003281	Cellulase (Glycosyl hydrolase family 5) protein OS=Zea mays OX=4577 GN=ZEAMMB73_Zm00001d003281 PE=3 SV=1	A0A1D6E8C9;B4FSU9	A0A1D6E8C9;B4FB08;B4FSP1;B4FSU9	A0A1D6E8C9_MAIZE;B4FSU9_MAIZE	100192019;ZEAMMB73_Zm00001d003281	Cellulase (Glycosyl hydrolase family 5) protein	9657.66	10076.3	17279.3	4668.74	13278.2	7440.71	7256.62	72.47	72.47	72.47	5544.57	10546.6	GO:0004553:hydrolase activity, hydrolyzing O-glycosyl compounds|GO:0071704:organic substance metabolic process	GO:0071704:organic substance metabolic process		GO:0004553:hydrolase activity, hydrolyzing O-glycosyl compounds	100192019	---
A0A1D6E8D2	SWI/SNF complex subunit SWI3A	ZEAMMB73_Zm00001d003284	SWI/SNF complex subunit SWI3A OS=Zea mays OX=4577 GN=ZEAMMB73_Zm00001d003284 PE=4 SV=1	A0A1D6E8D2;A0A1D6E8D3	A0A1D6E8D2;A0A1D6E8D3;A0A1D6E8D4;A0A804MEJ2;A0A804MEJ3;A0A804MEJ5;A0A804MEJ6;A0A8J8XEY1;B6U1E7;C0PFL2	A0A1D6E8D2_MAIZE;A0A1D6E8D3_MAIZE	ZEAMMB73_Zm00001d003284	SWI/SNF complex subunit SWI3A	19611.4	18886.8	26598.3	17681.6	22961.4	26465.3	34169.8	27973.6	24652.1	18661.8	28714.9	16721.3	GO:0005515:protein binding			GO:0005515:protein binding	100285161	---
A0A1D6E8D6	Eukaryotic translation initiation factor 4B2	ZEAMMB73_Zm00001d003288	Eukaryotic translation initiation factor 4B2 OS=Zea mays OX=4577 GN=ZEAMMB73_Zm00001d003288 PE=4 SV=1	A0A1D6E8D6;A0A1D6E8D9	A0A1D6E8D6;A0A1D6E8D9;A0A3L6FQE6;A0A804MEJ9;A0A804MEK0	A0A1D6E8D6_MAIZE;A0A1D6E8D9_MAIZE	ZEAMMB73_Zm00001d003288	Eukaryotic translation initiation factor 4B2	429642	489061	351061	439655	444085	407301	302189	370885	348726	305971	334374	366140	GO:0003743:translation initiation factor activity			GO:0003743:translation initiation factor activity	100304283	---
A0A1D6E8D7	Eukaryotic translation initiation factor 4B2	ZEAMMB73_Zm00001d003288	Eukaryotic translation initiation factor 4B2 OS=Zea mays OX=4577 GN=ZEAMMB73_Zm00001d003288 PE=4 SV=1	A0A1D6E8D7	A0A1D6E8D7;A0A1D6J8N0;A0A3L6FQE6;A0A3L6GGJ4;A0A804MEJ9;A0A804MEK0;A0A804RM77;B6TZD9	A0A1D6E8D7_MAIZE	ZEAMMB73_Zm00001d003288	Eukaryotic translation initiation factor 4B2	48114.5	41229.6	37265.9	60345.1	76829.6	21141.8	24620.5	9282.31	15691.3	22338.8	22826	124714	GO:0003743:translation initiation factor activity			GO:0003743:translation initiation factor activity	100304283	---
A0A1D6E8F2	Transglutaminase21	ZEAMMB73_Zm00001d003291	Transglutaminase21 OS=Zea mays OX=4577 GN=ZEAMMB73_Zm00001d003291 PE=3 SV=1	A0A1D6E8F2;A0A1D6E8F3;A0A1D6E8F4;A0A3L6FSN3;A0A804MEK5;A0A804MEK9;A0A804MEL0;A0A804MEL1;A0A804MEL3;B8A2N4;Q6KF61;Q6KF70	A0A804MEK5;A0A804MEK9;A0A804MEL0;A0A804MEL1;A0A804MEL3;A0A1D6E8F2;A0A1D6E8F3;A0A1D6E8F4;A0A3L6FSN3;B8A2N4;Q6KF61;Q6KF70	A0A1D6E8F2_MAIZE;A0A1D6E8F3_MAIZE;A0A1D6E8F4_MAIZE;A0A3L6FSN3_MAIZE;A0A804MEK5_MAIZE;A0A804MEK9_MAIZE;A0A804MEL0_MAIZE;A0A804MEL1_MAIZE;A0A804MEL3_MAIZE;B8A2N4_MAIZE;Q6KF61_MAIZE;Q6KF70_MAIZE	542049;FLXL2_2;ZEAMMB73_Zm00001d003291;tgz15;tgz21	Transglutaminase21	40663	39233.5	32551	28726.2	30433.5	32920.4	15343.5	20596.9	32976.3	30541.6	35698.8	32660.2	---	---	---	---	542049	---
A0A1D6E8G8	Bowman-Birk type bran trypsin inhibitor	ZEAMMB73_Zm00001d003304	Bowman-Birk type bran trypsin inhibitor OS=Zea mays OX=4577 GN=ZEAMMB73_Zm00001d003304 PE=3 SV=1	A0A1D6E8G8	A0A1D6E8G8;A0A804MEM9	A0A1D6E8G8_MAIZE	ZEAMMB73_Zm00001d003304	Bowman-Birk type bran trypsin inhibitor	1.03051e+06	906261	901059	943994	616887	593147	508874	671942	790310	425088	421254	1.25453e+06	GO:0005576:extracellular region|GO:0004867:serine-type endopeptidase inhibitor activity		GO:0005576:extracellular region	GO:0004867:serine-type endopeptidase inhibitor activity	100284348	---
A0A1D6E8I4	Thylakoid assembly8	ZEAMMB73_Zm00001d003313	Thylakoid assembly8 OS=Zea mays OX=4577 GN=ZEAMMB73_Zm00001d003313 PE=4 SV=1	A0A1D6E8I4;A0A3L6G7G2	A0A1D6E8I4;A0A3L6G7G2;A0A804MEP8	A0A1D6E8I4_MAIZE;A0A3L6G7G2_MAIZE	At3g46870_2;ZEAMMB73_Zm00001d003313	Thylakoid assembly8	72.47	8268.96	8368.86	72.47	72.47	8301.94	72.47	5055.35	7729.38	72.47	11959.2	3552.68	GO:0003723:RNA binding|GO:0000373:Group II intron splicing|GO:0005515:protein binding|GO:0009658:chloroplast organization	GO:0000373:Group II intron splicing|GO:0009658:chloroplast organization		GO:0003723:RNA binding|GO:0005515:protein binding	103646322	---
A0A1D6E8I7	Beta-glucosidase 32	ZEAMMB73_Zm00001d003316	Beta-glucosidase 32 OS=Zea mays OX=4577 GN=ZEAMMB73_Zm00001d003316 PE=3 SV=1	A0A1D6E8I7	A0A1D6E8I7;A0A804MEQ4	A0A1D6E8I7_MAIZE	ZEAMMB73_Zm00001d003316	Beta-glucosidase 32	72.47	11634.1	72.47	72.47	72.47	72.47	29856.7	26234.7	33411.2	12036	19279.8	72.47	GO:0005975:carbohydrate metabolic process|GO:0004553:hydrolase activity, hydrolyzing O-glycosyl compounds	GO:0005975:carbohydrate metabolic process		GO:0004553:hydrolase activity, hydrolyzing O-glycosyl compounds	103648573	---
A0A1D6E8I8	Leucine-rich repeat (LRR) family protein	ZEAMMB73_Zm00001d003317	Leucine-rich repeat (LRR) family protein OS=Zea mays OX=4577 GN=ZEAMMB73_Zm00001d003317 PE=4 SV=1	A0A1D6E8I8;A0A3L6G2R2	A0A1D6E8I8;A0A3L6G2R2;A0A804MEQ5	A0A1D6E8I8_MAIZE;A0A3L6G2R2_MAIZE	ZEAMMB73_Zm00001d003317;pgip	Leucine-rich repeat (LRR) family protein	52583.3	47360.4	30866.4	22851.6	33640.5	22997.5	72.47	72.47	72.47	72.47	72.47	29267.3	---	---	---	---	109943987	---
A0A1D6E8R6	Cytochrome P450 family 724 subfamily A polypeptide 1	ZEAMMB73_Zm00001d003349	Cytochrome P450 family 724 subfamily A polypeptide 1 OS=Zea mays OX=4577 GN=ZEAMMB73_Zm00001d003349 PE=3 SV=1	A0A1D6E8R6	A0A1D6E8R6;B4FLB8;A0A804MEV2;B6T8K6	A0A1D6E8R6_MAIZE	ZEAMMB73_Zm00001d003349	Cytochrome P450 family 724 subfamily A polypeptide 1	81807.2	53238.8	72.47	54367.8	46464.6	72.47	72.47	211152	72.47	72.47	72.47	84245.8	GO:0004497:monooxygenase activity|GO:0020037:heme binding|GO:0016705:oxidoreductase activity, acting on paired donors, with incorporation or reduction of molecular oxygen|GO:0005506:iron ion binding			GO:0004497:monooxygenase activity|GO:0020037:heme binding|GO:0016705:oxidoreductase activity, acting on paired donors, with incorporation or reduction of molecular oxygen|GO:0005506:iron ion binding	100217085	zma00905
A0A1D6E8S7	ATFP4	ZEAMMB73_Zm00001d003356	ATFP4 OS=Zea mays OX=4577 GN=ZEAMMB73_Zm00001d003356 PE=4 SV=1	A0A1D6E8S7	A0A1D6E8S7;A0A3L6FVN0;B6SPB0	A0A1D6E8S7_MAIZE	ZEAMMB73_Zm00001d003356	ATFP4	63094	45819.5	69698.7	61993.1	61815.1	45924	47814.7	57436.7	54843.2	53795.9	42009.4	34418.3	---	---	---	---	103646336	---
A0A1D6E8V7	AAA+ ATPase domain-containing protein	ZEAMMB73_Zm00001d003373	AAA+ ATPase domain-containing protein OS=Zea mays OX=4577 GN=ZEAMMB73_Zm00001d003373 PE=3 SV=1	A0A1D6E8V7	A0A804MEX9;A0A804NMH5;A0A1D6E8V7;A0A804NXK7	A0A1D6E8V7_MAIZE	ZEAMMB73_Zm00001d003373	AAA+ ATPase domain-containing protein	9.01895e+06	7.04216e+06	4.92219e+06	5.98661e+06	7.14084e+06	9.44963e+06	9.33552e+06	1.41238e+07	1.09529e+07	9.14745e+06	9.42084e+06	3.82082e+06	GO:0016887:ATP hydrolysis activity|GO:0005524:ATP binding			GO:0016887:ATP hydrolysis activity|GO:0005524:ATP binding	103646347	---
A0A1D6E8V8	AAA ATPase AAA+ lid domain-containing protein	ZEAMMB73_Zm00001d003373	AAA ATPase AAA+ lid domain-containing protein OS=Zea mays OX=4577 GN=ZEAMMB73_Zm00001d003373 PE=4 SV=1	A0A1D6E8V8	A0A804MEX9;A0A1D6E8V8	A0A1D6E8V8_MAIZE	ZEAMMB73_Zm00001d003373	AAA ATPase AAA+ lid domain-containing protein	9651.11	72.47	14832.7	18957.7	22953	22268.1	28109.1	19362.5	30295.9	16588.7	9158.44	13770.7	---	---	---	---	103646347	---
A0A1D6E8Y9	Peroxidase	ZEAMMB73_Zm00001d003381	Peroxidase OS=Zea mays OX=4577 GN=ZEAMMB73_Zm00001d003381 PE=3 SV=1	A0A1D6E8Y9;A0A3L6G3Y7	A0A1D6E8Y9;A0A3L6G3Y7;B6SI04;B6U7T0	A0A1D6E8Y9_MAIZE;A0A3L6G3Y7_MAIZE	PER65_2;ZEAMMB73_Zm00001d003381	Peroxidase	34205.1	42517	53391.7	23001.8	24056.3	26495	36311.1	36220.9	31807.9	33868.5	23127.1	26046.8	GO:0004601:peroxidase activity|GO:0042744:hydrogen peroxide catabolic process|GO:0006979:response to oxidative stress|GO:0020037:heme binding	GO:0042744:hydrogen peroxide catabolic process|GO:0006979:response to oxidative stress		GO:0004601:peroxidase activity|GO:0020037:heme binding	100285655	zma00940
A0A1D6E918	RING/U-box superfamily protein	ZEAMMB73_Zm00001d003394	RING/U-box superfamily protein OS=Zea mays OX=4577 GN=ZEAMMB73_Zm00001d003394 PE=4 SV=1	A0A1D6E918;A0A1D6E919;A0A1D6E920;A0A3L6FTP4	A0A1D6E918;A0A1D6E919;A0A1D6E920;A0A3L6FTP4;B6TGE4	A0A1D6E918_MAIZE;A0A1D6E919_MAIZE;A0A1D6E920_MAIZE;A0A3L6FTP4_MAIZE	MOT2;ZEAMMB73_Zm00001d003394	RING/U-box superfamily protein	79326.6	67262.5	51582.4	79268.1	28841.6	22639.2	187578	202004	227346	227886	201848	94288.2	GO:0004842:ubiquitin-protein transferase activity|GO:0030014:CCR4-NOT complex		GO:0030014:CCR4-NOT complex	GO:0004842:ubiquitin-protein transferase activity	100276679	---
A0A1D6E923	Anthranilate synthase homolog1	542286	Anthranilate synthase homolog1 OS=Zea mays OX=4577 GN=542286 PE=4 SV=1	A0A1D6E923	A0A1D6E921;A0A1D6E923;A0A3L6D7W3;B6T2R9;B6TJE4;C4JBA3	A0A1D6E923_MAIZE	542286	Anthranilate synthase homolog1	124136	113622	49791.4	116105	79474.5	92613.6	83001.2	20336.6	52720.1	13371.9	16407.7	110783	---	---	---	---	542286	zma00400
A0A1D6E936	OSJNBa0072F16.18-like protein	ZEAMMB73_Zm00001d003404	OSJNBa0072F16.18-like protein OS=Zea mays OX=4577 GN=ZEAMMB73_Zm00001d003404 PE=4 SV=1	A0A1D6E936	A0A1D6E936;A0A804MF26	A0A1D6E936_MAIZE	ZEAMMB73_Zm00001d003404	OSJNBa0072F16.18-like protein	71475.2	54916.9	133097	49673.6	60820.5	190584	16783.5	40546.9	32878.5	29415.9	33348.1	88484.1	---	---	---	---	100382921	---
A0A1D6E942	30S ribosomal protein 3 chloroplastic	ZEAMMB73_Zm00001d003411	30S ribosomal protein 3 chloroplastic OS=Zea mays OX=4577 GN=ZEAMMB73_Zm00001d003411 PE=3 SV=1	A0A1D6E942;A0A3L6G211	A0A1D6E942;A0A3L6G211;A0A3L6GAE3;B4FH16;B6T3Y5	A0A1D6E942_MAIZE;A0A3L6G211_MAIZE	PSRP3_1;ZEAMMB73_Zm00001d003411	30S ribosomal protein 3 chloroplastic	1.64195e+06	1.64635e+06	1.98348e+06	1.80632e+06	1.24136e+06	1.87278e+06	50671.6	56490.4	34293.9	36689.7	42086.4	1.48146e+06	GO:0005840:ribosome|GO:0006412:translation|GO:0003735:structural constituent of ribosome	GO:0006412:translation	GO:0005840:ribosome	GO:0003735:structural constituent of ribosome	100282135	---
A0A1D6E963	RNA helicase	ZEAMMB73_Zm00001d003427	RNA helicase OS=Zea mays OX=4577 GN=ZEAMMB73_Zm00001d003427 PE=4 SV=1	A0A1D6E963;A0A3L6FUD0	A0A1D6E963;A0A3L6FUD0;A0A804MF60;A0A804MF61;B6U1E5	A0A1D6E963_MAIZE;A0A3L6FUD0_MAIZE	LOC_Os04g38630_3;ZEAMMB73_Zm00001d003427	RNA helicase	69437.6	57761.2	47997.1	108572	73071.8	107603	84064.4	58064.1	44873.4	57409.1	95444.3	72.47	GO:0003724:RNA helicase activity|GO:0005524:ATP binding|GO:0016817:hydrolase activity, acting on acid anhydrides			GO:0003724:RNA helicase activity|GO:0005524:ATP binding|GO:0016817:hydrolase activity, acting on acid anhydrides	100285160	---
A0A1D6E966	Tyrosine--tRNA ligase	ZEAMMB73_Zm00001d003430	Tyrosine--tRNA ligase OS=Zea mays OX=4577 GN=ZEAMMB73_Zm00001d003430 PE=3 SV=1	A0A1D6E966;A0A8J8XKA3;B4FWY6	A0A1D6E966;A0A8J8XKA3;B4FWY6	A0A1D6E966_MAIZE;A0A8J8XKA3_MAIZE;B4FWY6_MAIZE	100273682;EMB2768;ZEAMMB73_Zm00001d003430	Tyrosine--tRNA ligase	743679	825186	510907	815584	848617	536320	201014	194009	220157	212293	214277	879161	GO:0006437:tyrosyl-tRNA aminoacylation|GO:0000166:nucleotide binding|GO:0005524:ATP binding|GO:0004812:aminoacyl-tRNA ligase activity|GO:0004831:tyrosine-tRNA ligase activity|GO:0003723:RNA binding|GO:0006418:tRNA aminoacylation for protein translation	GO:0006437:tyrosyl-tRNA aminoacylation|GO:0006418:tRNA aminoacylation for protein translation		GO:0000166:nucleotide binding|GO:0005524:ATP binding|GO:0004812:aminoacyl-tRNA ligase activity|GO:0004831:tyrosine-tRNA ligase activity|GO:0003723:RNA binding	100273682	zma00970
A0A1D6E987	Aldose 1-epimerase	ZEAMMB73_Zm00001d003432	Aldose 1-epimerase OS=Zea mays OX=4577 GN=ZEAMMB73_Zm00001d003432 PE=3 SV=1	A0A1D6E987;A0A3L6FV98;A0A804MF70;C0PD02	A0A1D6E987;A0A3L6FV98;A0A804MF70;C0PD02	A0A1D6E987_MAIZE;A0A3L6FV98_MAIZE;A0A804MF70_MAIZE;C0PD02_MAIZE	100383094;Galm_5;ZEAMMB73_Zm00001d003432	Aldose 1-epimerase	17609.1	17342.1	12397.6	10021.5	8250.04	10912.3	18419.4	12672.1	14566.2	12398.8	14675.1	14208.2	GO:0030246:carbohydrate binding|GO:0003824:catalytic activity|GO:0005975:carbohydrate metabolic process|GO:0016853:isomerase activity	GO:0005975:carbohydrate metabolic process		GO:0030246:carbohydrate binding|GO:0003824:catalytic activity|GO:0016853:isomerase activity	100383094	zma00052
A0A1D6E9A6	NAD(P)-binding Rossmann-fold superfamily protein	ZEAMMB73_Zm00001d003448	NAD(P)-binding Rossmann-fold superfamily protein OS=Zea mays OX=4577 GN=ZEAMMB73_Zm00001d003448 PE=4 SV=1	A0A1D6E9A6;A0A3L6FQB5;A0A8J8YJ96;B4FAP3	A0A1D6E9A6;A0A3L6FQB5;A0A8J8YJ96;B4FAP3	A0A1D6E9A6_MAIZE;A0A3L6FQB5_MAIZE;A0A8J8YJ96_MAIZE;B4FAP3_MAIZE	100191925;AYR1_0;AYR1_1;ZEAMMB73_Zm00001d003448	NAD(P)-binding Rossmann-fold superfamily protein	34934.1	136105	72.47	34763.1	29104	8987.45	72.47	49375.8	4676.66	104677	36952.1	15325.2	GO:0016491:oxidoreductase activity			GO:0016491:oxidoreductase activity	100191925	---
A0A1D6E9B8	DUF4057 domain-containing protein	ZEAMMB73_Zm00001d003464	DUF4057 domain-containing protein OS=Zea mays OX=4577 GN=ZEAMMB73_Zm00001d003464 PE=4 SV=1	A0A1D6E9B8;A0A1D6E9C0;A0A3L6G1F6;A0A8J8YBP0;B4G1F8	A0A1D6E9B7;A0A1D6E9B8;A0A1D6E9C0;A0A3L6G1F6;A0A804UM75;A0A8J8YBP0;B4G1F8;B6TJ28;B6TQ27	A0A1D6E9B8_MAIZE;A0A1D6E9C0_MAIZE;A0A3L6G1F6_MAIZE;A0A8J8YBP0_MAIZE;B4G1F8_MAIZE	ZEAMMB73_Zm00001d003464;ZEAMMB73_Zm00001d025571;Zm00014a_013350;Zm00014a_033510	DUF4057 domain-containing protein	12078.4	6083.21	14322.1	15707.3	14254.7	16941.4	30328.2	18333	18542.3	15495.6	10756.4	13416.7	---	---	---	---	100276827	---
A0A1D6E9I2	Pentatricopeptide repeat-containing protein mitochondrial	ZEAMMB73_Zm00001d003500	Pentatricopeptide repeat-containing protein mitochondrial OS=Zea mays OX=4577 GN=ZEAMMB73_Zm00001d003500 PE=4 SV=1	A0A1D6E9I2	A0A1D6E9I2;A0A3L6FY94;B6TE16	A0A1D6E9I2_MAIZE	ZEAMMB73_Zm00001d003500	Pentatricopeptide repeat-containing protein mitochondrial	25797	25150.6	17581.9	21319.4	16096.5	19451.7	24696.5	13700.2	26687.2	17340.2	7879.17	28921	GO:0005515:protein binding			GO:0005515:protein binding	100276555	---
A0A1D6E9K7	protein-serine/threonine phosphatase	ZEAMMB73_Zm00001d003509	protein-serine/threonine phosphatase OS=Zea mays OX=4577 GN=ZEAMMB73_Zm00001d003509 PE=4 SV=1	A0A1D6E9K7;A0A1D6J7P9;A0A1D6J7Q7;A0A3L6FVJ4;A0A3L6G754;A0A3L6G760;A0A804MFF9;B8A1V9;C0PDY9	A0A3L6G754;A0A804RFD2;B6TF14;B6TZ19;B8A1V9;C0PDY9;A0A1D6E9K2;A0A1D6E9K4;A0A1D6E9K7;A0A1D6J7P8;A0A1D6J7P9;A0A1D6J7Q0;A0A1D6J7Q1;A0A1D6J7Q4;A0A1D6J7Q5;A0A1D6J7Q7;A0A3L6FVJ4;A0A3L6G760;A0A804MFF9	A0A1D6E9K7_MAIZE;A0A1D6J7P9_MAIZE;A0A1D6J7Q7_MAIZE;A0A3L6FVJ4_MAIZE;A0A3L6G754_MAIZE;A0A3L6G760_MAIZE;A0A804MFF9_MAIZE;B8A1V9_MAIZE;C0PDY9_MAIZE	100284946;Orphan152;Os04g0449400_2;PP2C24;ZEAMMB73_Zm00001d003509;ZEAMMB73_Zm00001d025548;Zm00014a_043668	protein-serine/threonine phosphatase	72.47	72.47	1674.56	3234.35	4634.73	5053.46	72.47	72.47	72.47	72.47	72.47	72.47	GO:0006470:protein dephosphorylation|GO:0004722:protein serine/threonine phosphatase activity	GO:0006470:protein dephosphorylation		GO:0004722:protein serine/threonine phosphatase activity	100284946	---
A0A1D6E9L1	Zeaxanthin epoxidase, chloroplastic	ZEAMMB73_Zm00001d003512	Zeaxanthin epoxidase, chloroplastic OS=Zea mays OX=4577 GN=ZEAMMB73_Zm00001d003512 PE=4 SV=1	A0A1D6E9L1	A0A1D6E9L1;A0A1D6J7P5;A0A3L6GF42;A0A804MFG4;A0A804RJ98;A0A804RJT6;A0A804UMJ3;B6U0L0;K7UIV2	A0A1D6E9L1_MAIZE	ZEAMMB73_Zm00001d003512	Zeaxanthin epoxidase, chloroplastic	2.70524e+06	2.70755e+06	1.84256e+06	2.22911e+06	2.92086e+06	1.71031e+06	415093	715076	521391	538047	547013	1.19548e+06	GO:0005515:protein binding|GO:0071949:FAD binding			GO:0005515:protein binding|GO:0071949:FAD binding	100285076	zma00906
A0A1D6E9L2	Zeaxanthin epoxidase1	ZEAMMB73_Zm00001d003513	Zeaxanthin epoxidase1 OS=Zea mays OX=4577 GN=ZEAMMB73_Zm00001d003513 PE=4 SV=1	A0A1D6E9L2;A0A3L6G3K5	A0A804MFG4;A0A1D6E9L2;A0A3L6G3K5;A0A804MFG3	A0A1D6E9L2_MAIZE;A0A3L6G3K5_MAIZE	ZEAMMB73_Zm00001d003513;ZEP_3	Zeaxanthin epoxidase1	5492.86	72.47	72.47	72.47	72.47	72.47	15317	8212.69	12807.1	35528.9	20124.7	17966.9	---	---	---	---	---	---
A0A1D6E9M1	Uncharacterized protein	ZEAMMB73_Zm00001d003518	Uncharacterized protein OS=Zea mays OX=4577 GN=ZEAMMB73_Zm00001d003518 PE=4 SV=1	A0A1D6E9M1;A0A1D6E9M2;A0A804MFG8	A0A1D6E9M1;A0A1D6E9M2;A0A1D6E9M3;A0A3L6FUA2;A0A804MFG8;B4FW27	A0A1D6E9M1_MAIZE;A0A1D6E9M2_MAIZE;A0A804MFG8_MAIZE	100273515;ZEAMMB73_Zm00001d003518	Uncharacterized protein	7529.6	13199.8	28124.2	18370.7	10026.6	23728.7	9427.74	10348.8	8849.63	12384.3	12253.3	10184	---	---	---	---	100273515	---
A0A1D6E9M8	Glutamate decarboxylase	100273302	Glutamate decarboxylase OS=Zea mays OX=4577 GN=100273302 PE=3 SV=1	A0A1D6E9M8	A0A1D6E9M8;A0A1D6E9M9;A0A3L6G063;A0A804MFH5	A0A1D6E9M8_MAIZE	100273302	Glutamate decarboxylase	391841	405521	123462	359641	342346	212799	136513	123248	196598	138266	152741	387556	GO:0016830:carbon-carbon lyase activity|GO:0003824:catalytic activity|GO:0006536:glutamate metabolic process|GO:0030170:pyridoxal phosphate binding|GO:0019752:carboxylic acid metabolic process|GO:0004351:glutamate decarboxylase activity	GO:0006536:glutamate metabolic process|GO:0019752:carboxylic acid metabolic process		GO:0016830:carbon-carbon lyase activity|GO:0003824:catalytic activity|GO:0030170:pyridoxal phosphate binding|GO:0004351:glutamate decarboxylase activity	100273302	zma00430
A0A1D6E9P4	Serine carboxypeptidase-like 19 (Fragment)	ZEAMMB73_Zm00001d003530	Serine carboxypeptidase-like 19 (Fragment) OS=Zea mays OX=4577 GN=ZEAMMB73_Zm00001d003530 PE=3 SV=1	A0A1D6E9P4	A0A1D6E9P4;A0A804MFI4;A0A804MFI5;A0A804MFI6;A0A804MFI7	A0A1D6E9P4_MAIZE	ZEAMMB73_Zm00001d003530	Serine carboxypeptidase-like 19 (Fragment)	72.47	72.47	72.47	72.47	72.47	72.47	3874.63	72.47	1587.83	1534.29	72.47	5092.34	GO:0004185:serine-type carboxypeptidase activity|GO:0006508:proteolysis	GO:0006508:proteolysis		GO:0004185:serine-type carboxypeptidase activity	103646387	---
A0A1D6E9R5	OBP3-responsive gene 4	ZEAMMB73_Zm00001d003540	OBP3-responsive gene 4 OS=Zea mays OX=4577 GN=ZEAMMB73_Zm00001d003540 PE=4 SV=1	A0A1D6E9R5;A0A3L6G3C2;B6TPR5	A0A1D6E9R5;A0A3L6G3C2;B6TPR5	A0A1D6E9R5_MAIZE;A0A3L6G3C2_MAIZE;B6TPR5_MAIZE	100277138;ZEAMMB73_Zm00001d003540;Zm00014a_013424	OBP3-responsive gene 4	28601.7	24783	72.47	32883.6	37032.8	72.47	10578.8	6693.09	8263.07	4375.14	72.47	14758.9	---	---	---	---	100277138	---
A0A1D6E9S6	RmlC-like cupins superfamily protein	ZEAMMB73_Zm00001d003552	RmlC-like cupins superfamily protein OS=Zea mays OX=4577 GN=ZEAMMB73_Zm00001d003552 PE=4 SV=1	A0A1D6E9S6	A0A1D6E9S6;A0A8J8XWB3;B4F9Z6;B6TP17	A0A1D6E9S6_MAIZE	ZEAMMB73_Zm00001d003552	RmlC-like cupins superfamily protein	4.11273e+06	3.88012e+06	1.97105e+06	5.2051e+06	5.67241e+06	2.58625e+06	3.0581e+06	2.51016e+06	3.97044e+06	2.67788e+06	2.69537e+06	3.03733e+06	---	---	---	---	100284006	---
A0A1D6E9T1	Putative translation initiation factor IF-2	606453	Putative translation initiation factor IF-2 OS=Zea mays OX=4577 GN=606453 PE=3 SV=1	A0A1D6E9T1;A0A1D6E9T3;A0A1D6E9T4;A0A3L6G2U7	A0A097PN36;A0A1D6E9T1;A0A1D6E9T2;A0A1D6E9T3;A0A1D6E9T4;A0A1D6E9T6;A0A1D6E9T7;A0A3L6G2U7	A0A1D6E9T1_MAIZE;A0A1D6E9T3_MAIZE;A0A1D6E9T4_MAIZE;A0A3L6G2U7_MAIZE	606453;ZEAMMB73_Zm00001d003556;infB	Putative translation initiation factor IF-2	61607.3	71252.6	105818	74231.3	57847.8	113299	65973.4	59486.5	51890.5	53019.2	56745.9	64784.7	GO:0005525:GTP binding|GO:0003743:translation initiation factor activity|GO:0006413:translational initiation|GO:0003924:GTPase activity	GO:0006413:translational initiation		GO:0005525:GTP binding|GO:0003743:translation initiation factor activity|GO:0003924:GTPase activity	606453	---
A0A1D6E9U4	Calmodulin-binding protein 60 C	ZEAMMB73_Zm00001d003572	Calmodulin-binding protein 60 C OS=Zea mays OX=4577 GN=ZEAMMB73_Zm00001d003572 PE=3 SV=1	A0A1D6E9U4;A0A1D6E9U7	A0A3L6FUQ0;A0A1D6E9U4;A0A1D6E9U7	A0A1D6E9U4_MAIZE;A0A1D6E9U7_MAIZE	100191543;ZEAMMB73_Zm00001d003572	Calmodulin-binding protein 60 C	16048.2	21860.3	17768.8	20041.6	17798.1	19775	12819	7769.65	22504.7	10246.8	18563.1	11247.4	GO:0005516:calmodulin binding			GO:0005516:calmodulin binding	100191543	---
A0A1D6E9W6	Protein phosphatase methylesterase 1	ZEAMMB73_Zm00001d003590	Protein phosphatase methylesterase 1 OS=Zea mays OX=4577 GN=ZEAMMB73_Zm00001d003590 PE=3 SV=1	A0A1D6E9W6;A0A1D6E9W7;A0A1D6E9W8;A0A3L6FT65	A0A1D6E9W6;A0A1D6E9W7;A0A1D6E9W8;A0A3L6FT65;A0A804MFQ6;A0A804MFQ7;A0A804MFQ9;A0A804MFR0;B6TIL5;C4JBW3;A0A804MFR3;A0A804MFR4	A0A1D6E9W6_MAIZE;A0A1D6E9W7_MAIZE;A0A1D6E9W8_MAIZE;A0A3L6FT65_MAIZE	PPME1_0;ZEAMMB73_Zm00001d003590	Protein phosphatase methylesterase 1	156135	171044	125935	177945	143746	110096	92311.5	84772.6	85918.6	70112.7	76763.9	121168	GO:0003824:catalytic activity|GO:0051723:protein methylesterase activity|GO:0006482:protein demethylation	GO:0006482:protein demethylation		GO:0003824:catalytic activity|GO:0051723:protein methylesterase activity	---	---
A0A1D6EA20	Regulator of nonsense transcripts UPF3	103646424	Regulator of nonsense transcripts UPF3 OS=Zea mays OX=4577 GN=103646424 PE=3 SV=1	A0A1D6EA20	A0A804MFT9;A0A804MFU0;A0A1D6EA08;A0A1D6EA09;A0A1D6EA12;A0A1D6EA17;A0A1D6EA19;A0A1D6EA20;A0A1D6EA25;A0A3L6FXD9;A0A3L6G2B6	A0A1D6EA20_MAIZE	103646424	Regulator of nonsense transcripts UPF3	21265.2	24521.5	8931.96	29952.2	26033.8	22137.5	13928.3	12257.3	30105.4	70643.6	9322.27	18016.5	GO:0003676:nucleic acid binding|GO:0000184:nuclear-transcribed mRNA catabolic process, nonsense-mediated decay	GO:0000184:nuclear-transcribed mRNA catabolic process, nonsense-mediated decay		GO:0003676:nucleic acid binding	103646424	zma03015
A0A1D6EA43	T-complex protein 11	ZEAMMB73_Zm00001d003615	T-complex protein 11 OS=Zea mays OX=4577 GN=ZEAMMB73_Zm00001d003615 PE=3 SV=1	A0A1D6EA43;A0A3L6FZI3	A0A1D6EA43;A0A3L6FZI3	A0A1D6EA43_MAIZE;A0A3L6FZI3_MAIZE	ZEAMMB73_Zm00001d003615;Zm00014a_022241	T-complex protein 11	7676.77	11633.5	23956.1	6681.92	72.47	12483.3	72.47	8000.97	2943.47	72.47	72.47	3746.75	---	---	---	---	103646427	---
A0A1D6EA71	Uncharacterized protein family UPF0090	100216947	Uncharacterized protein family UPF0090 OS=Zea mays OX=4577 GN=100216947 PE=3 SV=1	A0A1D6EA71;A0A3L6FVK2;A0A804MFV3	A0A1D6EA71;A0A3L6FVK2;A0A804MFV3;B4FKM2;B6U3Q0	A0A1D6EA71_MAIZE;A0A3L6FVK2_MAIZE;A0A804MFV3_MAIZE	100216947;Zm00014a_004469	Uncharacterized protein family UPF0090	436596	475121	520027	391800	364652	476638	360079	371826	416510	482021	432277	494353	GO:0042274:ribosomal small subunit biogenesis	GO:0042274:ribosomal small subunit biogenesis			100216947	---
A0A1D6EA75	Elongator complex protein 1	ZEAMMB73_Zm00001d003621	Elongator complex protein 1 OS=Zea mays OX=4577 GN=ZEAMMB73_Zm00001d003621 PE=3 SV=1	A0A1D6EA75;A0A1D6EA86;A0A1D6EA89	A0A1D6EA75;A0A1D6EA86;A0A1D6EA89;A0A3L6FWN4	A0A1D6EA75_MAIZE;A0A1D6EA86_MAIZE;A0A1D6EA89_MAIZE	ZEAMMB73_Zm00001d003621	Elongator complex protein 1	8912.83	6185.08	4043.65	72.47	5439.81	11355.8	72.47	72.47	72.47	72.47	72.47	13934.8	GO:0004672:protein kinase activity|GO:0005515:protein binding|GO:0005524:ATP binding|GO:0002098:tRNA wobble uridine modification|GO:0004842:ubiquitin-protein transferase activity|GO:0033588:elongator holoenzyme complex|GO:0006468:protein phosphorylation|GO:0016567:protein ubiquitination	GO:0002098:tRNA wobble uridine modification|GO:0006468:protein phosphorylation|GO:0016567:protein ubiquitination	GO:0033588:elongator holoenzyme complex	GO:0004672:protein kinase activity|GO:0005515:protein binding|GO:0005524:ATP binding|GO:0004842:ubiquitin-protein transferase activity	100193043	---
A0A1D6EAC4	L-ascorbate peroxidase	100194161	L-ascorbate peroxidase OS=Zea mays OX=4577 GN=100194161 PE=3 SV=1	A0A1D6EAC4	A0A1D6EAC4;A0A804MFY5;B4FHN3;A0A1D6EAC7	A0A1D6EAC4_MAIZE	100194161	L-ascorbate peroxidase	157311	167274	78802.6	175401	154158	53641.2	119436	93936.1	114101	167754	92426.4	125444	GO:0006979:response to oxidative stress|GO:0020037:heme binding|GO:0004601:peroxidase activity|GO:0034599:cellular response to oxidative stress	GO:0006979:response to oxidative stress|GO:0034599:cellular response to oxidative stress		GO:0020037:heme binding|GO:0004601:peroxidase activity	100194161	zma00053
A0A1D6EAJ4	Protein EI24-like protein	ZEAMMB73_Zm00001d003652	Protein EI24-like protein OS=Zea mays OX=4577 GN=ZEAMMB73_Zm00001d003652 PE=4 SV=1	A0A1D6EAJ4	A0A1D6EAJ4;A0A804MG02;A0A804MG03;B4FCG4;B4FD55;B8A3S2	A0A1D6EAJ4_MAIZE	ZEAMMB73_Zm00001d003652	Protein EI24-like protein	16863.9	7396.89	72.47	6283.17	72.47	2397.45	72.47	72.47	3877.57	72.47	72.47	5667.38	---	---	---	---	100192738	---
A0A1D6EAK1	Protein disulfide isomerase10	606416	Protein disulfide isomerase10 OS=Zea mays OX=4577 GN=606416 PE=4 SV=1	A0A1D6EAK1;Q5EUD3	Q5EUD2;A0A1D6EAJ9;A0A1D6EAK0;A0A1D6EAK1;A0A1D6J545;A0A1D6J546;A0A1D6J547;A0A3L6FW56;A0A3L6GA92;A0A804RFQ1;A0A804RI38;A0A804RIY6;A0A804RMR5;B6TWZ8;Q5EUD3	A0A1D6EAK1_MAIZE;Q5EUD3_MAIZE	606416;PDIL5-2	Protein disulfide isomerase10	63647.8	69444.4	40737	66538.9	74413.7	150766	7591.45	9571.36	29161.9	13497.9	32117.6	93498	---	---	---	---	606416	zma04141
A0A1D6EAK5	DExH-box ATP-dependent RNA helicase DExH7 chloroplastic	ZEAMMB73_Zm00001d003655	DExH-box ATP-dependent RNA helicase DExH7 chloroplastic OS=Zea mays OX=4577 GN=ZEAMMB73_Zm00001d003655 PE=4 SV=1	A0A1D6EAK5;A0A1D6EAK8;A0A1D6EAL5;A0A1D6EAL8;A0A1D6EAL9	A0A1D6EAL8;A0A1D6EAL9;A0A3L6G2F7;A0A804MG10;A0A804MG11;A0A804MG12;A0A804MG13;A0A804MG14;A0A804MG15;A0A804MG16;A0A1D6EAK5;A0A1D6EAK6;A0A1D6EAK7;A0A1D6EAK8;A0A1D6EAL3;A0A1D6EAL5;A0A1D6EAL7;A0A1D6EAM1;A0A1D6EAM2;A0A1D6EAM8;A0A1D6EAM9	A0A1D6EAK5_MAIZE;A0A1D6EAK8_MAIZE;A0A1D6EAL5_MAIZE;A0A1D6EAL8_MAIZE;A0A1D6EAL9_MAIZE	ZEAMMB73_Zm00001d003655	DExH-box ATP-dependent RNA helicase DExH7 chloroplastic	19517.9	16017.5	28497	15862.9	17756.3	44381.8	3183.37	10348.8	65855.4	33114.2	32709.6	17803.7	GO:0004386:helicase activity|GO:0005524:ATP binding|GO:0003676:nucleic acid binding			GO:0004386:helicase activity|GO:0005524:ATP binding|GO:0003676:nucleic acid binding	103646444	---
A0A1D6EAN3	Protein SCARECROW	ZEAMMB73_Zm00001d003657	Protein SCARECROW OS=Zea mays OX=4577 GN=ZEAMMB73_Zm00001d003657 PE=3 SV=1	A0A1D6EAN3	A0A1D6EAN3;A0A804MG18	A0A1D6EAN3_MAIZE	ZEAMMB73_Zm00001d003657	Protein SCARECROW	14077.4	14976.1	72.47	22016	51976.3	45072.7	72.47	72.47	72.47	72.47	72.47	6310.46	---	---	---	---	103655152	---
A0A1D6EAP7	Acetyltransferase	ZEAMMB73_Zm00001d003660	Acetyltransferase OS=Zea mays OX=4577 GN=ZEAMMB73_Zm00001d003660 PE=4 SV=1	A0A1D6EAP7;A0A3L6FWP2	A0A1D6EAP7;A0A3L6FWP2;B6U6V0	A0A1D6EAP7_MAIZE;A0A3L6FWP2_MAIZE	ZEAMMB73_Zm00001d003660;Zm00014a_042505	Acetyltransferase	67251.5	64551.2	28732.6	57937.1	33420.7	28172.1	12140.4	72.47	23093.7	11322.1	72.47	49732.1	---	---	---	---	100278317	---
A0A1D6EAQ0	GrpE protein homolog	ZEAMMB73_Zm00001d003663	GrpE protein homolog OS=Zea mays OX=4577 GN=ZEAMMB73_Zm00001d003663 PE=3 SV=1	A0A1D6EAQ0	A0A1D6EAQ0	A0A1D6EAQ0_MAIZE	ZEAMMB73_Zm00001d003663	GrpE protein homolog	38652.2	49368.9	68081.1	72.47	44718.5	77963.8	163144	216543	238619	390868	211078	42297.9	GO:0051087:protein-folding chaperone binding|GO:0006457:protein folding|GO:0042803:protein homodimerization activity|GO:0000774:adenyl-nucleotide exchange factor activity	GO:0006457:protein folding		GO:0051087:protein-folding chaperone binding|GO:0042803:protein homodimerization activity|GO:0000774:adenyl-nucleotide exchange factor activity	103648642	---
A0A1D6EAQ4	Thioredoxin M3	103646448	Thioredoxin M3 OS=Zea mays OX=4577 GN=103646448 PE=4 SV=1	A0A1D6EAQ4	A0A1D6EAQ4	A0A1D6EAQ4_MAIZE	103646448	Thioredoxin M3	72.47	72.47	72.47	72.47	72.47	72.47	10301.7	16648.4	16407.5	27388.4	20607.4	29508.8	GO:0015035:protein-disulfide reductase activity			GO:0015035:protein-disulfide reductase activity	103646448	---
A0A1D6EAQ6	Subtilisin-like protease SBT1.9	103646447	Subtilisin-like protease SBT1.9 OS=Zea mays OX=4577 GN=103646447 PE=3 SV=1	A0A1D6EAQ6	A0A1D6EAQ6;A0A3L6FR40	A0A1D6EAQ6_MAIZE	103646447	Subtilisin-like protease SBT1.9	79188.8	73166.9	92785.7	105588	100001	101960	56012.2	47648.9	80405.3	74596	80841	176588	GO:0008236:serine-type peptidase activity|GO:0004252:serine-type endopeptidase activity|GO:0006508:proteolysis	GO:0006508:proteolysis		GO:0008236:serine-type peptidase activity|GO:0004252:serine-type endopeptidase activity	103646447	---
A0A1D6EAY0	60S ribosomal protein L3-1	ZEAMMB73_Zm00001d003683	60S ribosomal protein L3-1 OS=Zea mays OX=4577 GN=ZEAMMB73_Zm00001d003683 PE=3 SV=1	A0A1D6EAY0;A0A3L6D7L1;B4FFZ6	A0A804MG65;A0A096RRR4;A0A1D6EAY0;A0A3L6D7L1;A0A804MJX8;A0A804MJY2;A0A8J8XZE8;B4FBM9;B4FFZ6	A0A1D6EAY0_MAIZE;A0A3L6D7L1_MAIZE;B4FFZ6_MAIZE	103647029;ZEAMMB73_Zm00001d003683;Zm00014a_027361	60S ribosomal protein L3-1	5.63058e+06	5.56228e+06	2.9215e+06	6.29675e+06	6.61614e+06	3.61815e+06	1.08123e+06	1.22171e+06	1.46007e+06	1.00008e+06	1.07797e+06	4.98299e+06	GO:0005840:ribosome|GO:0006412:translation|GO:0003735:structural constituent of ribosome	GO:0006412:translation	GO:0005840:ribosome	GO:0003735:structural constituent of ribosome	103647030	zma03010
A0A1D6EAY3	Alba DNA/RNA-binding protein	ZEAMMB73_Zm00001d003684	Alba DNA/RNA-binding protein OS=Zea mays OX=4577 GN=ZEAMMB73_Zm00001d003684 PE=4 SV=1	A0A1D6EAY3;B4FNN4	A0A1D6EAY3;A0A804MG69;B4FNN4;B6T7F3	A0A1D6EAY3_MAIZE;B4FNN4_MAIZE	100272445;ZEAMMB73_Zm00001d003684	Alba DNA/RNA-binding protein	111749	122341	167159	132077	127373	149163	24310.3	14824.7	27763	14085.4	11196.7	115194	GO:0003676:nucleic acid binding			GO:0003676:nucleic acid binding	100272445	zma03008
A0A1D6EAZ9	Uncharacterized protein	ZEAMMB73_Zm00001d003705	Uncharacterized protein OS=Zea mays OX=4577 GN=ZEAMMB73_Zm00001d003705 PE=4 SV=1	A0A1D6EAZ9;A0A1D6JY74;A0A1D6K4L5;A0A3L6DRC6;A0A8J8XQS9	A0A1D6EAZ9;A0A1D6JY74;A0A1D6K4L5;A0A1D6QHP8;A0A3L6DRC6;A0A8J8XLL4;A0A8J8XQS9	A0A1D6EAZ9_MAIZE;A0A1D6JY74_MAIZE;A0A1D6K4L5_MAIZE;A0A3L6DRC6_MAIZE;A0A8J8XQS9_MAIZE	ZEAMMB73_Zm00001d003705;ZEAMMB73_Zm00001d028632;ZEAMMB73_Zm00001d029354;Zm00014a_002692;Zm00014a_031689	Uncharacterized protein	2990.19	7671.09	27992.5	11019.2	31285.9	118544	72.47	72.47	72.47	72.47	72.47	2450.02	---	---	---	---	---	---
A0A1D6EB22	Abscisic acid stress ripening3	ZEAMMB73_Zm00001d003712	Abscisic acid stress ripening3 OS=Zea mays OX=4577 GN=ZEAMMB73_Zm00001d003712 PE=3 SV=1	A0A1D6EB22	A0A1D6EB22;A0A3L6G285	A0A1D6EB22_MAIZE	ZEAMMB73_Zm00001d003712	Abscisic acid stress ripening3	259137	245641	367134	397924	289646	354320	189654	186307	178227	258230	193761	561664	---	---	---	---	111258510	---
A0A1D6EB42	Structural molecule	100286112	Structural molecule OS=Zea mays OX=4577 GN=100286112 PE=4 SV=1	A0A1D6EB42;A0A3L6FWN9;A0A804MGA0	A0A1D6EB42;A0A3L6FWN9;A0A804MGA0;A0A804MGA1;A0A804MGA2;B6UEL0;C0P5W2	A0A1D6EB42_MAIZE;A0A3L6FWN9_MAIZE;A0A804MGA0_MAIZE	100286112;PAP7	Structural molecule	207630	199465	98978.6	209597	225921	83915	63710	73631.5	56505.8	50369.3	61471.5	223390	---	---	---	---	100286112	---
A0A1D6EBB1	Sodium/hydrogen exchanger 2 (Fragment)	ZEAMMB73_Zm00001d003728	Sodium/hydrogen exchanger 2 (Fragment) OS=Zea mays OX=4577 GN=ZEAMMB73_Zm00001d003728 PE=4 SV=1	A0A1D6EBB1	A0A1D6JCS3;A0A1D6EBB1;A0A1D6ERR1;A0A1D6ERR2;A0A1D6ERR3;A0A1D6IGY1;A0A1D6IGY3;A0A1D6IH01;A0A1D6IH30;A0A1D6IH31;A0A1D6IH33;A0A1D6JCS1;A0A1D6JCS2;A0A1D6JCV2;A0A3L6FYV6;A0A804RI28	A0A1D6EBB1_MAIZE	ZEAMMB73_Zm00001d003728	Sodium/hydrogen exchanger 2 (Fragment)	141730	121734	134998	129739	109870	108974	41228.3	69572.1	65833	45105.1	40905	95168.4	GO:0016020:membrane|GO:0016788:hydrolase activity, acting on ester bonds|GO:0015299:obsolete solute:proton antiporter activity|GO:0006812:monoatomic cation transport|GO:0055085:transmembrane transport	GO:0006812:monoatomic cation transport|GO:0055085:transmembrane transport	GO:0016020:membrane	GO:0016788:hydrolase activity, acting on ester bonds|GO:0015299:obsolete solute:proton antiporter activity	103641973	---
A0A1D6EBE5	NDR1/HIN1-like 1	ZEAMMB73_Zm00001d003751	NDR1/HIN1-like 1 OS=Zea mays OX=4577 GN=ZEAMMB73_Zm00001d003751 PE=4 SV=1	A0A1D6EBE5;A0A3L6G0F2;A0A3L6G1G9	A0A1D6EBE5;A0A3L6G0F2;A0A3L6G1G9;A0A3L6G838;B6TRN4;B6U2B1;K7TT65	A0A1D6EBE5_MAIZE;A0A3L6G0F2_MAIZE;A0A3L6G1G9_MAIZE	ZEAMMB73_Zm00001d003751;Zm00014a_001446	NDR1/HIN1-like 1	95869.9	106599	106302	187420	206622	210214	7871.02	8230.18	9767.17	72.47	72.47	98994.4	GO:0098542:defense response to other organism	GO:0098542:defense response to other organism			100284250	---
A0A1D6EBF2	Transmembrane protein C20orf108	ZEAMMB73_Zm00001d003756	Transmembrane protein C20orf108 OS=Zea mays OX=4577 GN=ZEAMMB73_Zm00001d003756 PE=4 SV=1	A0A1D6EBF2;A0A3L6FUX4	A0A1D6EBF2;A0A3L6FUX4;A0A804RMJ9;B6TEW4	A0A1D6EBF2_MAIZE;A0A3L6FUX4_MAIZE	FAM210B;ZEAMMB73_Zm00001d003756	Transmembrane protein C20orf108	84074.4	63816.8	74973.1	105286	75031.5	105480	76897.3	20652	8352.6	9024.34	36321.8	44841.2	---	---	---	---	100276592	---
A0A1D6EBG9	OTU-like cysteine protease family protein	ZEAMMB73_Zm00001d003773	OTU-like cysteine protease family protein OS=Zea mays OX=4577 GN=ZEAMMB73_Zm00001d003773 PE=4 SV=1	A0A1D6EBG9;A0A1D6EBH0;A0A3L6FNL0;B6SY69	A0A1D6EBG9;A0A1D6EBH0;A0A1D6EBH3;A0A1D6EBH5;A0A3L6FNL0;B6SY69;B6U4Q4	A0A1D6EBG9_MAIZE;A0A1D6EBH0_MAIZE;A0A3L6FNL0_MAIZE;B6SY69_MAIZE	Otud5;ZEAMMB73_Zm00001d003773	OTU-like cysteine protease family protein	2337.19	3776.7	72.47	5948.65	72.47	72.47	72.47	1308.38	72.47	72.47	72.47	1992.75	GO:0005515:protein binding			GO:0005515:protein binding	100285430	---
A0A1D6EBL3	Alpha/beta-Hydrolases superfamily protein	ZEAMMB73_Zm00001d003800	Alpha/beta-Hydrolases superfamily protein OS=Zea mays OX=4577 GN=ZEAMMB73_Zm00001d003800 PE=4 SV=1	A0A1D6EBL3;C4J9Z0	A0A1D6EBL3;A0A804MGK7;A0A804MGK9;B6TDQ3;B8A3E3;C0P6V1;C4J9Z0	A0A1D6EBL3_MAIZE;C4J9Z0_MAIZE	100280362;ZEAMMB73_Zm00001d003800	Alpha/beta-Hydrolases superfamily protein	184585	214616	188300	246614	262866	168217	146658	188357	133461	364601	135372	224520	---	---	---	---	100280362	---
A0A1D6EBM8	Late embryogenesis abundant protein-related / LEA protein-related	ZEAMMB73_Zm00001d003807	Late embryogenesis abundant protein-related / LEA protein-related OS=Zea mays OX=4577 GN=ZEAMMB73_Zm00001d003807 PE=4 SV=1	A0A1D6EBM8;A0A1D6EBN4;A0A1D6EBN5;A0A1D6EBN7;A0A804MGM3;A0A804MGM5;B4F8E7	A0A1D6EBM8;A0A1D6EBN3;A0A1D6EBN4;A0A1D6EBN5;A0A1D6EBN7;A0A3L6FUI6;A0A804MGM3;A0A804MGM5;B4F8E7;B6TDQ2	A0A1D6EBM8_MAIZE;A0A1D6EBN4_MAIZE;A0A1D6EBN5_MAIZE;A0A1D6EBN7_MAIZE;A0A804MGM3_MAIZE;A0A804MGM5_MAIZE;B4F8E7_MAIZE	100191324;ZEAMMB73_Zm00001d003807	Late embryogenesis abundant protein-related / LEA protein-related	31715.7	35018.9	42898.7	28934.1	24085.8	41440.1	72.47	3426.15	72.47	5432.84	57730.4	33039.7	---	---	---	---	100191324	---
A0A1D6EBQ5	1,4-alpha-glucan branching enzyme	ZEAMMB73_Zm00001d003817	1,4-alpha-glucan branching enzyme OS=Zea mays OX=4577 GN=ZEAMMB73_Zm00001d003817 PE=3 SV=1	A0A1D6EBQ5;A0A1D6EBQ6;A0A3L6FSF9;A0A3L6FSI1	A0A1D6EBS5;O24421;A0A1D6EBQ5;A0A1D6EBQ6;A0A1D6EBQ7;A0A1D6EBR1;A0A1D6EBR3;A0A1D6EBR4;A0A3L6FSF9;A0A3L6FSI1;A0A804MGN3;A0A804MGN4;A0A804MGN5;A0A1D6EBS0;A0A1D6EBS6;A0A1D6EBS7;A0A1D6EBS8;A0A1D6EBT0;C0P2T2	A0A1D6EBQ5_MAIZE;A0A1D6EBQ6_MAIZE;A0A3L6FSF9_MAIZE;A0A3L6FSI1_MAIZE	ZEAMMB73_Zm00001d003817;Zm00014a_011058	1,4-alpha-glucan branching enzyme	1.92101e+06	1.76911e+06	1.04787e+06	2.21311e+06	2.25513e+06	1.35332e+06	2.08467e+06	2.19381e+06	2.18364e+06	2.33215e+06	1.72854e+06	1.91472e+06	GO:0003824:catalytic activity|GO:0004553:hydrolase activity, hydrolyzing O-glycosyl compounds|GO:0005975:carbohydrate metabolic process|GO:0043169:cation binding	GO:0005975:carbohydrate metabolic process		GO:0003824:catalytic activity|GO:0004553:hydrolase activity, hydrolyzing O-glycosyl compounds|GO:0043169:cation binding	542342	zma00500
A0A1D6EBU3	Uncharacterized protein	ZEAMMB73_Zm00001d003833	Uncharacterized protein OS=Zea mays OX=4577 GN=ZEAMMB73_Zm00001d003833 PE=4 SV=1	A0A1D6EBU3;A0A3L6FUS2	A0A1D6EBU3;A0A3L6FUS2;B6ST12;B6TRQ3	A0A1D6EBU3_MAIZE;A0A3L6FUS2_MAIZE	At4g22758_1;ZEAMMB73_Zm00001d003833	Uncharacterized protein	72.47	2373.44	72.47	8054.63	72.47	72.47	72.47	72.47	72.47	72.47	4119.75	16535.1	---	---	---	---	100275426	---
A0A1D6EBU9	UMP kinase	ZEAMMB73_Zm00001d003836	UMP kinase OS=Zea mays OX=4577 GN=ZEAMMB73_Zm00001d003836 PE=3 SV=1	A0A1D6EBU9;A0A1D6EBV2	A0A1D6EBU9;A0A1D6EBV2;C0PGZ8;A0A1D6EBU6;A0A1D6EBV1;A0A804MGQ3	A0A1D6EBU9_MAIZE;A0A1D6EBV2_MAIZE	ZEAMMB73_Zm00001d003836	UMP kinase	18452.2	15195.1	15950.7	14561.2	14577.4	11543.6	10898.7	15778	17355.2	26860.3	12430.2	10359.2	GO:0005737:cytoplasm|GO:0006221:pyrimidine nucleotide biosynthetic process|GO:0033862:UMP kinase activity	GO:0006221:pyrimidine nucleotide biosynthetic process	GO:0005737:cytoplasm	GO:0033862:UMP kinase activity	100383551	---
A0A1D6EBV6	Gut esterase 1	ZEAMMB73_Zm00001d003839	Gut esterase 1 OS=Zea mays OX=4577 GN=ZEAMMB73_Zm00001d003839 PE=4 SV=1	A0A1D6EBV6;A0A3L6FVF9	A0A1D6EBV6;A0A1D6EBV7;A0A3L6FVF9;B6T978	A0A1D6EBV6_MAIZE;A0A3L6FVF9_MAIZE	ZEAMMB73_Zm00001d003839;Zm00014a_002396	Gut esterase 1	390533	427084	450878	358787	329490	439081	221185	212809	209939	296440	212458	374496	---	---	---	---	100276346	---
A0A1D6EBW3	Mitochondrial import inner membrane translocase subunit Tim17/Tim22/Tim23 family protein	ZEAMMB73_Zm00001d003846	Mitochondrial import inner membrane translocase subunit Tim17/Tim22/Tim23 family protein OS=Zea mays OX=4577 GN=ZEAMMB73_Zm00001d003846 PE=4 SV=1	A0A1D6EBW3;A0A3L6FVA3	A0A1D6EBW3;A0A1D6EBW4;A0A3L6FVA3;A0A804MGR6;B4FR92;B6TSD6	A0A1D6EBW3_MAIZE;A0A3L6FVA3_MAIZE	ZEAMMB73_Zm00001d003846;Zm00014a_002402	Mitochondrial import inner membrane translocase subunit Tim17/Tim22/Tim23 family protein	113051	86541.1	72462.3	97366.8	87043.7	55139.3	41890.6	53439.3	57959.4	44601	43524.6	80580.7	GO:0045039:protein insertion into mitochondrial inner membrane|GO:0042721:TIM22 mitochondrial import inner membrane insertion complex|GO:0005515:protein binding	GO:0045039:protein insertion into mitochondrial inner membrane	GO:0042721:TIM22 mitochondrial import inner membrane insertion complex	GO:0005515:protein binding	100284326	---
A0A1D6EC05	SNF4	100284094	SNF4 OS=Zea mays OX=4577 GN=100284094 PE=4 SV=1	A0A1D6EC05	A0A1D6EC01;A0A1D6EC04;A0A1D6EC05;A0A3L6G016;B6TQ12;C0PHH2	A0A1D6EC05_MAIZE	100284094	SNF4	26979.9	33228.6	28640	34344.3	22318.4	26775.2	25713.9	17260.5	8269.1	13894.7	72.47	23360.9	---	---	---	---	100279316	---
A0A1D6EC07	Uncharacterized protein	ZEAMMB73_Zm00001d003866	Uncharacterized protein OS=Zea mays OX=4577 GN=ZEAMMB73_Zm00001d003866 PE=4 SV=1	A0A1D6EC07;A0A3L6G195;A0A804MGX8;A0A804MGX9;C4J6W9	A0A1D6EC07;A0A3L6G195;A0A804MGX8;A0A804MGX9;B6T078;C0PPE5;C4J6W9	A0A1D6EC07_MAIZE;A0A3L6G195_MAIZE;A0A804MGX8_MAIZE;A0A804MGX9_MAIZE;C4J6W9_MAIZE	100192493;PI21_2;ZEAMMB73_Zm00001d003866	Uncharacterized protein	18023.9	4320.6	1018.55	11999.8	4052.79	72.47	72.47	72.47	72.47	2072.83	72.47	2500.23	GO:1900150:regulation of defense response to fungus	GO:1900150:regulation of defense response to fungus			100192493	---
A0A1D6EC22	glycine--tRNA ligase	ZEAMMB73_Zm00001d003879	glycine--tRNA ligase OS=Zea mays OX=4577 GN=ZEAMMB73_Zm00001d003879 PE=3 SV=1	A0A1D6EC22;A0A3L6FS72	A0A1D6EC22;A0A1D6EC26;A0A1D6EC30;A0A1D6EC33;A0A1D6EC19;A0A1D6EC20;A0A3L6FS72	A0A1D6EC22_MAIZE;A0A3L6FS72_MAIZE	At1g29880_2;ZEAMMB73_Zm00001d003879	glycine--tRNA ligase	704454	645651	498849	589521	640659	569654	366162	283955	293078	372318	364387	640991	GO:0006426:glycyl-tRNA aminoacylation|GO:0005737:cytoplasm|GO:0006418:tRNA aminoacylation for protein translation|GO:0000166:nucleotide binding|GO:0004820:glycine-tRNA ligase activity|GO:0005524:ATP binding|GO:0004812:aminoacyl-tRNA ligase activity	GO:0006426:glycyl-tRNA aminoacylation|GO:0006418:tRNA aminoacylation for protein translation	GO:0005737:cytoplasm	GO:0000166:nucleotide binding|GO:0004820:glycine-tRNA ligase activity|GO:0005524:ATP binding|GO:0004812:aminoacyl-tRNA ligase activity	113687172	zma00970
A0A1D6EC51	Double Clp-N motif-containing P-loop nucleoside triphosphate hydrolase superfamily protein	ZEAMMB73_Zm00001d003894	Double Clp-N motif-containing P-loop nucleoside triphosphate hydrolase superfamily protein OS=Zea mays OX=4577 GN=ZEAMMB73_Zm00001d003894 PE=3 SV=1	A0A1D6EC51	A0A1D6EC43;A0A1D6EC44;A0A1D6EC45;A0A1D6EC46;A0A1D6EC48;A0A1D6EC49;A0A1D6EC50;A0A1D6EC51;A0A3L6FXC2	A0A1D6EC51_MAIZE	ZEAMMB73_Zm00001d003894	Double Clp-N motif-containing P-loop nucleoside triphosphate hydrolase superfamily protein	369060	216727	137545	60152.4	332902	522949	1.06012e+06	900327	988893	1.00045e+06	941002	264052	GO:0005515:protein binding|GO:0005524:ATP binding|GO:0016887:ATP hydrolysis activity			GO:0005515:protein binding|GO:0005524:ATP binding|GO:0016887:ATP hydrolysis activity	100502219	---
A0A1D6EC53	Carboxypeptidase	ZEAMMB73_Zm00001d003895	Carboxypeptidase OS=Zea mays OX=4577 GN=ZEAMMB73_Zm00001d003895 PE=3 SV=1	A0A1D6EC53;A0A1D6EC55;A0A3L6FXQ0;A0A804MH13;A0A804MH14;A0A804MH17;B4F929	B6TKD2;A0A1D6EC53;A0A1D6EC55;A0A3L6FXQ0;A0A804MH13;A0A804MH14;A0A804MH17;B4F929;B4FN99	A0A1D6EC53_MAIZE;A0A1D6EC55_MAIZE;A0A3L6FXQ0_MAIZE;A0A804MH13_MAIZE;A0A804MH14_MAIZE;A0A804MH17_MAIZE;B4F929_MAIZE	100272373;SCPL45_0;ZEAMMB73_Zm00001d003895	Carboxypeptidase	3639.57	6779.81	72.47	72.47	72.47	72.47	6797.58	5090.46	11068.3	72.47	17201.2	7120.77	GO:0004185:serine-type carboxypeptidase activity|GO:0006508:proteolysis	GO:0006508:proteolysis		GO:0004185:serine-type carboxypeptidase activity	100272373	---
A0A1D6ECB3	RNA polymerase III RPC4	ZEAMMB73_Zm00001d003917	RNA polymerase III RPC4 OS=Zea mays OX=4577 GN=ZEAMMB73_Zm00001d003917 PE=4 SV=1	A0A1D6ECB3;A0A1D6ECB6;A0A8J8XB42;B4FTW1	A0A1D6ECB3;A0A1D6ECB6;A0A8J8XB42;B4FTW1;B6TS89	A0A1D6ECB3_MAIZE;A0A1D6ECB6_MAIZE;A0A8J8XB42_MAIZE;B4FTW1_MAIZE	100283887;Polr3d;ZEAMMB73_Zm00001d003917	RNA polymerase III RPC4	72.47	72.47	72.47	3850.56	1209.71	2630.19	72.47	10799.7	8029.85	9637.83	2229.85	72.47	GO:0006383:transcription by RNA polymerase III|GO:0003677:DNA binding|GO:0005666:RNA polymerase III complex	GO:0006383:transcription by RNA polymerase III	GO:0005666:RNA polymerase III complex	GO:0003677:DNA binding	100283887	zma03020
A0A1D6ECC4	Zinc finger CCCH domain-containing protein 41	ZEAMMB73_Zm00001d003922	Zinc finger CCCH domain-containing protein 41 OS=Zea mays OX=4577 GN=ZEAMMB73_Zm00001d003922 PE=4 SV=1	A0A1D6ECC4;A0A3L6FVJ5	A0A1D6ECC4;A0A1D6ECC6;A0A3L6FVJ5;A0A804MH52;C4J388	A0A1D6ECC4_MAIZE;A0A3L6FVJ5_MAIZE	ZEAMMB73_Zm00001d003922;Zm00014a_043295	Zinc finger CCCH domain-containing protein 41	24062.5	25621.8	27560.7	20105.2	23200	33149.1	26809.7	45033.5	30663.4	29025.4	41343.6	26130.7	GO:0003676:nucleic acid binding|GO:0003723:RNA binding|GO:0046872:metal ion binding			GO:0003676:nucleic acid binding|GO:0003723:RNA binding|GO:0046872:metal ion binding	100501426	---
A0A1D6ECC9	dihydrolipoyllysine-residue succinyltransferase	ZEAMMB73_Zm00001d003923	dihydrolipoyllysine-residue succinyltransferase OS=Zea mays OX=4577 GN=ZEAMMB73_Zm00001d003923 PE=3 SV=1	A0A1D6ECC9	A0A1D6ECC8;A0A1D6ECC9;A0A1D6ECD2;A0A1D6J5X7;A0A1D6J5X9;A0A3L6FZG4;A0A3L6G8C4;A0A804MH53;A0A804RF93;B6SJN5;B6TFG5;B6TRW8;C4JBX2	A0A1D6ECC9_MAIZE	ZEAMMB73_Zm00001d003923	dihydrolipoyllysine-residue succinyltransferase	1.19977e+06	1.35372e+06	1.31999e+06	1.35353e+06	1.12323e+06	1.24318e+06	350763	390922	355464	533364	524715	1.66035e+06	GO:0004149:dihydrolipoyllysine-residue succinyltransferase activity|GO:0016746:acyltransferase activity|GO:0006099:tricarboxylic acid cycle|GO:0045252:oxoglutarate dehydrogenase complex	GO:0006099:tricarboxylic acid cycle	GO:0045252:oxoglutarate dehydrogenase complex	GO:0004149:dihydrolipoyllysine-residue succinyltransferase activity|GO:0016746:acyltransferase activity	100284269	zma00380
A0A1D6ECD9	Membrane-anchored ubiquitin-fold protein 4	ZEAMMB73_Zm00001d003928	Membrane-anchored ubiquitin-fold protein 4 OS=Zea mays OX=4577 GN=ZEAMMB73_Zm00001d003928 PE=4 SV=1	A0A1D6ECD9;A0A1D6ECE0;A0A3L6G4X7;B6T867;C0PI58	B6T867;A0A1D6ECD9;A0A1D6ECE0;A0A3L6G4X7;B6SNN9;B6TK57;B6UC31;C0PI58	A0A1D6ECD9_MAIZE;A0A1D6ECE0_MAIZE;A0A3L6G4X7_MAIZE;B6T867_MAIZE;C0PI58_MAIZE	100282506;MUB4;ZEAMMB73_Zm00001d003928;ZEAMMB73_Zm00001d025252	Membrane-anchored ubiquitin-fold protein 4	67667.1	82806.7	85943.6	104558	84727.2	82068.2	58635.7	61237.5	72.47	69741.1	78576.6	92168.6	---	---	---	---	100282506	---
A0A1D6ECE3	ACT domain-containing protein ACR	ZEAMMB73_Zm00001d003931	ACT domain-containing protein ACR OS=Zea mays OX=4577 GN=ZEAMMB73_Zm00001d003931 PE=4 SV=1	A0A1D6ECE3;A0A3L6G335	A0A1D6ECE3;A0A3L6G335;B6U9J2	A0A1D6ECE3_MAIZE;A0A3L6G335_MAIZE	ACR6_1;ZEAMMB73_Zm00001d003931	ACT domain-containing protein ACR	2360.28	72.47	3524.69	2719.29	72.47	7462.8	72.47	72.47	72.47	72.47	72.47	1172.18	---	---	---	---	100285772	---
A0A1D6ECE9	Sirohydrochlorin ferrochelatase chloroplastic	ZEAMMB73_Zm00001d003935	Sirohydrochlorin ferrochelatase chloroplastic OS=Zea mays OX=4577 GN=ZEAMMB73_Zm00001d003935 PE=4 SV=1	A0A1D6ECE9;A0A1D6ECF1;A0A804MH77;A0A804MH79;B4FGY2	A0A1D6ECE9;A0A1D6ECF1;A0A804MH77;A0A804MH79;B4FGY2;B6T3E3	A0A1D6ECE9_MAIZE;A0A1D6ECF1_MAIZE;A0A804MH77_MAIZE;A0A804MH79_MAIZE;B4FGY2_MAIZE	100193969;ZEAMMB73_Zm00001d003935	Sirohydrochlorin ferrochelatase chloroplastic	18626.4	72.47	4773.13	14484	72.47	72.47	72.47	72.47	72.47	72.47	72.47	23231	GO:0016829:lyase activity			GO:0016829:lyase activity	100193969	zma00860
A0A1D6ECI1	Putative metal-nicotianamine transporter YSL6	ZEAMMB73_Zm00001d003941	Putative metal-nicotianamine transporter YSL6 OS=Zea mays OX=4577 GN=ZEAMMB73_Zm00001d003941 PE=3 SV=1	A0A1D6ECI1;A0A8J8XE95;B4FBI3	A0A1D6ECI1;A0A8J8XE95;B4FBI3	A0A1D6ECI1_MAIZE;A0A8J8XE95_MAIZE;B4FBI3_MAIZE	100192483;ZEAMMB73_Zm00001d003941;Zm00014a_004303	Putative metal-nicotianamine transporter YSL6	109025	82112.9	63249.5	87985.3	72753.9	74129.4	18531.5	44745.7	37719.5	45390.3	23731.5	88109.8	GO:0035673:oligopeptide transmembrane transporter activity			GO:0035673:oligopeptide transmembrane transporter activity	100192483	---
A0A1D6ECN6	Major facilitator superfamily protein	100501814	Major facilitator superfamily protein OS=Zea mays OX=4577 GN=100501814 PE=4 SV=1	A0A1D6ECN6;A0A3L6FRI7	A0A1D6ECN6;A0A3L6FRI7	A0A1D6ECN6_MAIZE;A0A3L6FRI7_MAIZE	100501814;Zm00014a_035685	Major facilitator superfamily protein	8102.49	15650.9	42257.7	21336	72.47	42453.4	72.47	72.47	72.47	72.47	72.47	72.47	---	---	---	---	100501814	---
A0A1D6ECP0	Major facilitator superfamily protein	ZEAMMB73_Zm00001d003954	Major facilitator superfamily protein OS=Zea mays OX=4577 GN=ZEAMMB73_Zm00001d003954 PE=4 SV=1	A0A1D6ECP0;A0A3L6FU75	A0A1D6ECP0;A0A3L6FU75	A0A1D6ECP0_MAIZE;A0A3L6FU75_MAIZE	NFD4_9;ZEAMMB73_Zm00001d003954	Major facilitator superfamily protein	130472	208248	235567	178987	137551	211519	15480.7	72.47	72.47	22739.1	14707	273390	---	---	---	---	100381633	---
A0A1D6ECP9	Calmodulin-binding transcription activator 4	ZEAMMB73_Zm00001d003958	Calmodulin-binding transcription activator 4 OS=Zea mays OX=4577 GN=ZEAMMB73_Zm00001d003958 PE=4 SV=1	A0A1D6ECP9;A0A1D6ECQ2;A0A1D6ECQ4;A0A1D6ECQ6;A0A1D6ECQ7;A0A1D6ECQ9	A0A804MHC1;A0A804MHC2;A0A1D6ECP9;A0A1D6ECQ2;A0A1D6ECQ4;A0A1D6ECQ6;A0A1D6ECQ7;A0A1D6ECQ9;A0A1D6J5M8;A0A1D6J5N0;A0A1D6J5N1;A0A1D6J5N3;A0A1D6J5P0;A0A1D6J5P1;A0A1D6J5P3;A0A1D6J5P4;A0A1D6J5P5;A0A3L6GAU7;A0A3L6GEC9;B4FDZ8	A0A1D6ECP9_MAIZE;A0A1D6ECQ2_MAIZE;A0A1D6ECQ4_MAIZE;A0A1D6ECQ6_MAIZE;A0A1D6ECQ7_MAIZE;A0A1D6ECQ9_MAIZE	ZEAMMB73_Zm00001d003958	Calmodulin-binding transcription activator 4	92573.6	109139	82964.7	104501	87181.8	86490	44686.7	63162.9	71615.8	78601.8	65226.4	99383.1	GO:0005515:protein binding			GO:0005515:protein binding	100193150	---
A0A1D6ECR6	ARM repeat superfamily protein	ZEAMMB73_Zm00001d003967	ARM repeat superfamily protein OS=Zea mays OX=4577 GN=ZEAMMB73_Zm00001d003967 PE=4 SV=1	A0A1D6ECR6	A0A1D6ECR6	A0A1D6ECR6_MAIZE	ZEAMMB73_Zm00001d003967	ARM repeat superfamily protein	20132.1	19766.1	13422.4	19049.3	20109.9	10823	72.47	72.47	72.47	72.47	72.47	18647.2	GO:0005515:protein binding			GO:0005515:protein binding	103648724	---
A0A1D6ECT3	Branchpoint-bridging protein	103646582	Branchpoint-bridging protein OS=Zea mays OX=4577 GN=103646582 PE=3 SV=1	A0A1D6ECT3;A0A3L6FXV6	A0A1D6ECT3;A0A3L6FXV6	A0A1D6ECT3_MAIZE;A0A3L6FXV6_MAIZE	103646582;bbp-1_0	Branchpoint-bridging protein	19822.1	12409.8	72.47	6174.56	15539.2	72.47	72.47	72.47	72.47	72.47	72.47	6152.46	GO:0008270:zinc ion binding|GO:0003676:nucleic acid binding|GO:0003723:RNA binding			GO:0008270:zinc ion binding|GO:0003676:nucleic acid binding|GO:0003723:RNA binding	103646582	---
A0A1D6ECT6	acid phosphatase	ZEAMMB73_Zm00001d003990	acid phosphatase OS=Zea mays OX=4577 GN=ZEAMMB73_Zm00001d003990 PE=3 SV=1	A0A1D6ECT6;A0A317Y5S0;A0A317Y6X4;A0A3L6E9L5;B4FM74	A0A1D6ECT6;A0A1D6L052;A0A317Y5S0;A0A317Y6X4;A0A317YLV6;A0A3L6E9L5;A0A3L6E9U0;B4FM74;B6TWW2;B8A2D7;A0A3L6F0X5;A0A804M264;A0A804Q5B4;C4JAT5	A0A1D6ECT6_MAIZE;A0A317Y5S0_MAIZE;A0A317Y6X4_MAIZE;A0A3L6E9L5_MAIZE;B4FM74_MAIZE	PAP3_4;ZEAMMB73_Zm00001d003990;ZEAMMB73_Zm00001d028367;Zm00014a_009199	acid phosphatase	17725.5	11719.4	19455.7	19841.5	7082.06	10870.8	72.47	72.47	72.47	72.47	4291.21	13378.9	GO:0003993:acid phosphatase activity|GO:0016787:hydrolase activity			GO:0003993:acid phosphatase activity|GO:0016787:hydrolase activity	103646587	zma00740
A0A1D6ECX8	60S ribosomal protein L37a-2	ZEAMMB73_Zm00001d004009	60S ribosomal protein L37a-2 OS=Zea mays OX=4577 GN=ZEAMMB73_Zm00001d004009 PE=3 SV=1	A0A1D6ECX8;A0A3L6DMV8;A0A3L6EZR0;A0A9K3Y734;B4FHM5;B4FMW5	A0A1D6ECX8;A0A1D6ECY0;A0A1D6H156;A0A1D6H157;A0A1D6QSV7;A0A3L6DMV8;A0A3L6EVR6;A0A3L6EZR0;A0A804P4E4;A0A9K3Y734;B4FHM5;B4FMW5;B6SX68;B6T831;B6TBB9;B6TPN9;B8A3K5	A0A1D6ECX8_MAIZE;A0A3L6DMV8_MAIZE;A0A3L6EZR0_MAIZE;A0A9K3Y734_MAIZE;B4FHM5_MAIZE;B4FMW5_MAIZE	100280393;100280675;Os05g0557000_0;Os05g0557000_2;ZEAMMB73_Zm00001d004009;Zm00014a_021352	60S ribosomal protein L37a-2	1.6251e+06	1.60996e+06	1.57831e+06	1.71534e+06	2.50109e+06	1.206e+06	1.99408e+06	2.0601e+06	1.55305e+06	1.70016e+06	1.94877e+06	1.58225e+06	GO:0003735:structural constituent of ribosome|GO:0006412:translation|GO:0005840:ribosome	GO:0006412:translation	GO:0005840:ribosome	GO:0003735:structural constituent of ribosome	100280675	zma03010
A0A1D6ECY4	Dynamin-related protein 3A	ZEAMMB73_Zm00001d004012	Dynamin-related protein 3A OS=Zea mays OX=4577 GN=ZEAMMB73_Zm00001d004012 PE=4 SV=1	A0A1D6ECY4	A0A1D6ECY4;A0A3L6FYA5;A0A804MHG7;A0A804MHG8;A0A804MHG9	A0A1D6ECY4_MAIZE	ZEAMMB73_Zm00001d004012	Dynamin-related protein 3A	7749.8	8369.29	8707.41	6944.67	9206.39	2341.64	17002.4	10141.3	10971.2	19841.6	16913.2	7683.14	GO:0005525:GTP binding|GO:0003924:GTPase activity			GO:0005525:GTP binding|GO:0003924:GTPase activity	103646597	---
A0A1D6ECY7	Glycosyltransferase	ZEAMMB73_Zm00001d004013	Glycosyltransferase OS=Zea mays OX=4577 GN=ZEAMMB73_Zm00001d004013 PE=3 SV=1	A0A1D6ECY7;A0A8J8YEY2	A0A1D6ECY7;A0A804MHH0;A0A8J8YEY2;B4FJA8	A0A1D6ECY7_MAIZE;A0A8J8YEY2_MAIZE	CISZOG1_0;ZEAMMB73_Zm00001d004013	Glycosyltransferase	17987.7	21113.7	11100.6	21032.3	15210	14123.4	72.47	12548.5	18450.2	7516.54	72.47	10080.6	GO:0008194:UDP-glycosyltransferase activity			GO:0008194:UDP-glycosyltransferase activity	100216698	zma00908
A0A1D6ED14	RPM1-interacting protein 4	ZEAMMB73_Zm00001d004022	RPM1-interacting protein 4 OS=Zea mays OX=4577 GN=ZEAMMB73_Zm00001d004022 PE=4 SV=1	A0A1D6ED14;A0A1D6ED15;A0A3L6G509;B4FE44	A0A1D6ED14;A0A1D6ED15;A0A3L6G509;B4FE44	A0A1D6ED14_MAIZE;A0A1D6ED15_MAIZE;A0A3L6G509_MAIZE;B4FE44_MAIZE	100193184;RIN4_5;ZEAMMB73_Zm00001d004022	RPM1-interacting protein 4	24699	14412.1	18370.5	24564.1	20145.5	18293.1	27690.2	9860.93	12155.2	11553.6	9153.11	12595.9	---	---	---	---	100193184	zma04626
A0A1D6ED25	DnaJ domain	ZEAMMB73_Zm00001d004033	DnaJ domain OS=Zea mays OX=4577 GN=ZEAMMB73_Zm00001d004033 PE=4 SV=1	A0A1D6ED25;A0A3L6FTR6	A0A1D6ED25;A0A3L6FTR6	A0A1D6ED25_MAIZE;A0A3L6FTR6_MAIZE	DNAJC2_0;ZEAMMB73_Zm00001d004033	DnaJ domain	466564	403752	729211	554564	444428	647789	156042	64434.2	204170	123357	162580	435670	GO:0051083:'de novo' cotranslational protein folding|GO:0006450:regulation of translational fidelity|GO:0043022:ribosome binding|GO:0030544:Hsp70 protein binding	GO:0051083:'de novo' cotranslational protein folding|GO:0006450:regulation of translational fidelity		GO:0043022:ribosome binding|GO:0030544:Hsp70 protein binding	103648739	---
A0A1D6ED43	Xanthoxin dehydrogenase	103646611	Xanthoxin dehydrogenase OS=Zea mays OX=4577 GN=103646611 PE=4 SV=1	A0A1D6ED43;A0A8J8XHV0	A0A1D6ED43;A0A8J8XHV0	A0A1D6ED43_MAIZE;A0A8J8XHV0_MAIZE	103646611;Os04g0179200_0	Xanthoxin dehydrogenase	55204	76939.4	94621.5	44658.6	42533	81212.6	135535	128591	116734	135226	162637	71786.2	GO:0016491:oxidoreductase activity			GO:0016491:oxidoreductase activity	103646611	---
A0A1D6ED47	60S ribosomal protein L35	ZEAMMB73_Zm00001d004052	60S ribosomal protein L35 OS=Zea mays OX=4577 GN=ZEAMMB73_Zm00001d004052 PE=3 SV=1	A0A1D6ED47	A0A1D6ED46;A0A1D6ED47;A0A804MHL4;A0A804MHL5;A0A804MHL6;A0A8J8Y977;B6T2K5	A0A1D6ED47_MAIZE	ZEAMMB73_Zm00001d004052	60S ribosomal protein L35	1.76589e+06	1.61705e+06	683702	1.75058e+06	1.12712e+06	418562	152151	329249	429730	105942	179029	1.44815e+06	GO:0022625:cytosolic large ribosomal subunit|GO:0000463:maturation of LSU-rRNA from tricistronic rRNA transcript (SSU-rRNA, 5.8S rRNA, LSU-rRNA)|GO:0006412:translation|GO:0005840:ribosome|GO:0003735:structural constituent of ribosome	GO:0000463:maturation of LSU-rRNA from tricistronic rRNA transcript (SSU-rRNA, 5.8S rRNA, LSU-rRNA)|GO:0006412:translation	GO:0022625:cytosolic large ribosomal subunit|GO:0005840:ribosome	GO:0003735:structural constituent of ribosome	100282013	zma03010
A0A1D6EDD4	Pathogenesis-related protein 1	103646628	Pathogenesis-related protein 1 OS=Zea mays OX=4577 GN=103646628 PE=4 SV=1	A0A1D6EDD4;A0A3L6FYK5	A0A1D6EDD4;A0A3L6FYK5	A0A1D6EDD4_MAIZE;A0A3L6FYK5_MAIZE	103646628;PR1A_0	Pathogenesis-related protein 1	72.47	6538.14	72.47	22919.2	83159.3	6462.69	72.47	72.47	72.47	72.47	72.47	72.47	---	---	---	---	103646628	---
A0A1D6EDE4	Metal tolerance protein C4	ZEAMMB73_Zm00001d004091	Metal tolerance protein C4 OS=Zea mays OX=4577 GN=ZEAMMB73_Zm00001d004091 PE=4 SV=1	A0A1D6EDE4	A0A1D6EDE2;A0A1D6EDE3;A0A1D6EDE4;A0A3L6G471;B4FWX3	A0A1D6EDE4_MAIZE	ZEAMMB73_Zm00001d004091	Metal tolerance protein C4	11000.7	72.47	5846.4	1929.14	14997.6	72.47	11898.9	14988.8	25579.2	15362.4	15910.3	7084.08	GO:0016020:membrane|GO:0006829:zinc ion transport|GO:0008324:monoatomic cation transmembrane transporter activity|GO:0055085:transmembrane transport|GO:0006812:monoatomic cation transport	GO:0006829:zinc ion transport|GO:0055085:transmembrane transport|GO:0006812:monoatomic cation transport	GO:0016020:membrane	GO:0008324:monoatomic cation transmembrane transporter activity	103641543	---
A0A1D6EDJ0	DnaJ protein ERDJ2A	ZEAMMB73_Zm00001d004119	DnaJ protein ERDJ2A OS=Zea mays OX=4577 GN=ZEAMMB73_Zm00001d004119 PE=4 SV=1	A0A1D6EDJ0;A0A1D6EDJ2;A0A1D6EDJ4;A0A1D6EDJ5;A0A3L6FSH6	A0A1D6EDJ2;A0A3L6G862;A0A1D6EDJ0;A0A1D6EDJ1;A0A1D6EDJ3;A0A1D6EDJ4;A0A1D6EDJ5;A0A1D6J573;A0A1D6J574;A0A1D6J575;A0A3L6FSH6;A0A3L6G7H3;A0A804MHT5;A0A804RH90	A0A1D6EDJ0_MAIZE;A0A1D6EDJ2_MAIZE;A0A1D6EDJ4_MAIZE;A0A1D6EDJ5_MAIZE;A0A3L6FSH6_MAIZE	100384319;ERDJ2_0;ZEAMMB73_Zm00001d004119	DnaJ protein ERDJ2A	33135.9	30189.5	39224.1	36689.2	24727.2	54750.4	13680.5	17820	22600.1	35039.3	21250.2	48483.8	---	---	---	---	100384319	zma03060
A0A1D6EDJ6	Prolyl 4-hydroxylase 1	ZEAMMB73_Zm00001d004120	Prolyl 4-hydroxylase 1 OS=Zea mays OX=4577 GN=ZEAMMB73_Zm00001d004120 PE=4 SV=1	A0A1D6EDJ6;A0A8J8YLY4	A0A804MHT9;A0A804MHU0;A0A1D6EDJ6;A0A8J8YLY4;B4FXI2	A0A1D6EDJ6_MAIZE;A0A8J8YLY4_MAIZE	P4H1;ZEAMMB73_Zm00001d004120	Prolyl 4-hydroxylase 1	3134.62	7552.7	3144.32	6470.74	72.47	2525.3	1317.66	3120	72.47	3731.85	6591.4	3990.99	GO:0016705:oxidoreductase activity, acting on paired donors, with incorporation or reduction of molecular oxygen|GO:0005506:iron ion binding|GO:0031418:L-ascorbic acid binding			GO:0016705:oxidoreductase activity, acting on paired donors, with incorporation or reduction of molecular oxygen|GO:0005506:iron ion binding|GO:0031418:L-ascorbic acid binding	100273794	zma00330
A0A1D6EDJ9	Lactoylglutathione lyase	ZEAMMB73_Zm00001d004123	Lactoylglutathione lyase OS=Zea mays OX=4577 GN=ZEAMMB73_Zm00001d004123 PE=3 SV=1	A0A1D6EDJ9;C0PMQ1	A0A1D6EDJ9;A0A3L6FTL8;A0A804MHU1;A0A804MHU4;B6SGV9;B6T8D8;C0PMQ1;B8A2N7	A0A1D6EDJ9_MAIZE;C0PMQ1_MAIZE	100280481;ZEAMMB73_Zm00001d004123	Lactoylglutathione lyase	1.01935e+06	1.03953e+06	597646	1.06076e+06	838524	545864	268853	297740	370148	317881	330026	1.17506e+06	GO:0004462:lactoylglutathione lyase activity|GO:0046872:metal ion binding			GO:0004462:lactoylglutathione lyase activity|GO:0046872:metal ion binding	100280481	zma00620
A0A1D6EE37	NB-ARC domain-containing protein	ZEAMMB73_Zm00001d004127	NB-ARC domain-containing protein OS=Zea mays OX=4577 GN=ZEAMMB73_Zm00001d004127 PE=4 SV=1	A0A1D6EE37;A0A3L6G194	A0A1D6EE37;A0A3L6G194;A0A804MHV0;A0A804MHV3;C0P2V8	A0A1D6EE37_MAIZE;A0A3L6G194_MAIZE	RPS2_3;ZEAMMB73_Zm00001d004127	NB-ARC domain-containing protein	52875.5	45979.8	65065.6	48636.5	37535.7	41166.5	35379.9	27417.1	30867	38070.3	45247.3	55296.8	---	---	---	---	100381927	---
A0A1D6EE50	Heavy metal-associated isoprenylated plant protein 27	ZEAMMB73_Zm00001d004138	Heavy metal-associated isoprenylated plant protein 27 OS=Zea mays OX=4577 GN=ZEAMMB73_Zm00001d004138 PE=4 SV=1	A0A1D6EE50;A0A3L6G1D3;A0A804MHX6;C0P2N0	A0A1D6EE50;A0A3L6G1D3;A0A804MHX6;B6TGP2;C0P2N0	A0A1D6EE50_MAIZE;A0A3L6G1D3_MAIZE;A0A804MHX6_MAIZE;C0P2N0_MAIZE	100285326;HIPP27_0;ZEAMMB73_Zm00001d004138	Heavy metal-associated isoprenylated plant protein 27	5114.7	6666.45	7254.68	72.47	72.47	3008.94	72.47	72.47	8727.87	72.47	72.47	9037.79	GO:0046872:metal ion binding			GO:0046872:metal ion binding	100285326	---
A0A1D6EE69	RING/FYVE/PHD zinc finger superfamily protein	103646653	RING/FYVE/PHD zinc finger superfamily protein OS=Zea mays OX=4577 GN=103646653 PE=4 SV=1	A0A1D6EE69;A0A1D6EE70;A0A3L6G272	A0A1D6EE69;A0A1D6EE70;A0A1D6EE71;A0A1D6EE72;A0A3L6FXH9;A0A3L6G193;A0A3L6G272;A0A3L6G2F2;A0A3L6G5X2;A0A804MHY2	A0A1D6EE69_MAIZE;A0A1D6EE70_MAIZE;A0A3L6G272_MAIZE	103646653;ZEAMMB73_Zm00001d004140;Zm00014a_042148	RING/FYVE/PHD zinc finger superfamily protein	7117.85	8438.08	6048.69	5297.87	7394.34	11625.6	12825.4	9711.53	15028.7	13744	14242.1	6035.49	---	---	---	---	103646653	---
A0A1D6EE88	Cleavage and polyadenylation specificity factor subunit 1	ZEAMMB73_Zm00001d004154	Cleavage and polyadenylation specificity factor subunit 1 OS=Zea mays OX=4577 GN=ZEAMMB73_Zm00001d004154 PE=4 SV=1	A0A1D6EE88;A0A1D6EE89	A0A1D6EE87;A0A1D6EE88;A0A1D6EE89;A0A3L6FWB2;A0A804MHZ5;A0A804MHZ6;A0A804MHZ7	A0A1D6EE88_MAIZE;A0A1D6EE89_MAIZE	ZEAMMB73_Zm00001d004154	Cleavage and polyadenylation specificity factor subunit 1	38313.9	44211.5	54475.3	40281.8	43884.6	47880.4	17398.7	21400.9	20692.5	21995.5	18193.8	42650	GO:0005634:nucleus|GO:0005515:protein binding|GO:0003676:nucleic acid binding		GO:0005634:nucleus	GO:0005515:protein binding|GO:0003676:nucleic acid binding	103648775	zma03015
A0A1D6EEC1	Putative translation elongation/initiation factor family protein	103646667	Putative translation elongation/initiation factor family protein OS=Zea mays OX=4577 GN=103646667 PE=3 SV=1	A0A1D6EEC1	A0A1D6EEC1;A0A1D6EEB9;A0A1D6EEC0;A0A1D6EEC4;A0A1D6EEC5;A0A1D6EEC6;A0A1D6EEC8;A0A1D6EED1;A0A1D6EED2;A0A3L6FV35;A0A3L6G6J2;A0A804MI10	A0A1D6EEC1_MAIZE	103646667	Putative translation elongation/initiation factor family protein	518590	550273	520753	531006	507430	505816	100431	109836	148233	128941	115481	587149	GO:0005525:GTP binding|GO:0003924:GTPase activity			GO:0005525:GTP binding|GO:0003924:GTPase activity	103646667	zma03015
A0A1D6EEF1	FMN-linked oxidoreductase superfamily protein	ZEAMMB73_Zm00001d004196	FMN-linked oxidoreductase superfamily protein OS=Zea mays OX=4577 GN=ZEAMMB73_Zm00001d004196 PE=4 SV=1	A0A1D6EEF1;A0A1D6EEF2;A0A1D6EEF3;A0A804MI27;B4FSX3	A0A1D6EEF1;A0A1D6EEF2;A0A1D6EEF3;A0A1D6EEF5;A0A1D6EEF6;A0A804MI27;A0A804MI29;B4FSX3	A0A1D6EEF1_MAIZE;A0A1D6EEF2_MAIZE;A0A1D6EEF3_MAIZE;A0A804MI27_MAIZE;B4FSX3_MAIZE	100273106;ZEAMMB73_Zm00001d004196	FMN-linked oxidoreductase superfamily protein	8947.2	11433.9	72.47	13616.7	17509.2	7652.11	19524.4	17611.9	22456.7	5966.53	9157.93	15583	GO:0050660:flavin adenine dinucleotide binding|GO:0017150:tRNA dihydrouridine synthase activity|GO:0008033:tRNA processing|GO:0002943:tRNA dihydrouridine synthesis	GO:0008033:tRNA processing|GO:0002943:tRNA dihydrouridine synthesis		GO:0050660:flavin adenine dinucleotide binding|GO:0017150:tRNA dihydrouridine synthase activity	100273106	---
A0A1D6EEH2	Transducin family protein / WD-40 repeat family protein	ZEAMMB73_Zm00001d004215	Transducin family protein / WD-40 repeat family protein OS=Zea mays OX=4577 GN=ZEAMMB73_Zm00001d004215 PE=4 SV=1	A0A1D6EEH2;A0A1D6EEH3;A0A1D6EEH4	A0A1D6EEH2;A0A1D6EEH3;A0A1D6EEH4;A0A3L6FUP6;A0A804MI47	A0A1D6EEH2_MAIZE;A0A1D6EEH3_MAIZE;A0A1D6EEH4_MAIZE	ZEAMMB73_Zm00001d004215	Transducin family protein / WD-40 repeat family protein	4704.83	12661.4	27269	11886.1	9796.03	26059.2	72.47	24684.5	72.47	72.47	4380.49	10145	GO:0005515:protein binding			GO:0005515:protein binding	103646691	---
A0A1D6EEP5	Actin-related protein 9	ZEAMMB73_Zm00001d004259	Actin-related protein 9 OS=Zea mays OX=4577 GN=ZEAMMB73_Zm00001d004259 PE=4 SV=1	A0A1D6EEP5;A0A3L6FZ43	A0A1D6EEP4;A0A1D6EEP5;A0A3L6FZ43;A0A804MI80;A0A804MI81;B4FMV2;B4FPV9	A0A1D6EEP5_MAIZE;A0A3L6FZ43_MAIZE	ARP9_0;ZEAMMB73_Zm00001d004259	Actin-related protein 9	55269.5	44358.2	68138.3	47638.8	39380.6	83924.4	117699	94947.3	82547.8	117320	93389.2	54910.8	---	---	---	---	---	---
A0A1D6EEP6	Actin-related protein 9	ZEAMMB73_Zm00001d004260	Actin-related protein 9 OS=Zea mays OX=4577 GN=ZEAMMB73_Zm00001d004260 PE=4 SV=1	A0A1D6EEP6;A0A3L6FYV9	A0A1D6EEP6;A0A3L6FYV9;A0A804MI82;B4FPV9	A0A1D6EEP6_MAIZE;A0A3L6FYV9_MAIZE	ARP9_1;ZEAMMB73_Zm00001d004260	Actin-related protein 9	60408.1	67855	46930.3	58723	68657	31265.4	68243	88314	101849	101490	95498.4	72017.5	---	---	---	---	100272669	---
A0A1D6EEX1	Natterin-4	103646784	Natterin-4 OS=Zea mays OX=4577 GN=103646784 PE=4 SV=1	A0A1D6EEX1;A0A3L6G3Z7	A0A1D6EEX1;A0A3L6G3Z7	A0A1D6EEX1_MAIZE;A0A3L6G3Z7_MAIZE	103646784;NATT4_0	Natterin-4	485021	386780	232467	528816	1.28565e+06	277600	143465	193790	502988	361835	290437	695262	---	---	---	---	103646784	---
A0A1D6EEX6	CBS domain-containing protein CBSX1 chloroplastic	ZEAMMB73_Zm00001d004354	CBS domain-containing protein CBSX1 chloroplastic OS=Zea mays OX=4577 GN=ZEAMMB73_Zm00001d004354 PE=4 SV=1	A0A1D6EEX6;A0A3L6FVX7	A0A1D6EEX6;A0A1D6EEX7;A0A3L6FVX7;A0A804MIF0;B6SRQ8	A0A1D6EEX6_MAIZE;A0A3L6FVX7_MAIZE	CBSX2;ZEAMMB73_Zm00001d004354	CBS domain-containing protein CBSX1 chloroplastic	1.03742e+06	1.14187e+06	1.34157e+06	1.28525e+06	1.10169e+06	1.31574e+06	431512	353013	370563	346672	354309	1.11222e+06	---	---	---	---	100281050	---
A0A1D6EEY6	ABC transporter C family member 4	ZEAMMB73_Zm00001d004361	ABC transporter C family member 4 OS=Zea mays OX=4577 GN=ZEAMMB73_Zm00001d004361 PE=3 SV=1	A0A1D6EEY6;A0A8J8XR05	A0A1D6EEY6;A0A3L6FYB5;A0A8J8XR05	A0A1D6EEY6_MAIZE;A0A8J8XR05_MAIZE	ABCC14_2;ZEAMMB73_Zm00001d004361	ABC transporter C family member 4	17043.3	23281.9	35204.8	17553.8	72.47	38574.9	29291.8	14603.7	7480.94	26984.7	72.47	35238.2	GO:0140359:ABC-type transporter activity|GO:0055085:transmembrane transport|GO:0005524:ATP binding|GO:0016887:ATP hydrolysis activity|GO:0016020:membrane	GO:0055085:transmembrane transport	GO:0016020:membrane	GO:0140359:ABC-type transporter activity|GO:0005524:ATP binding|GO:0016887:ATP hydrolysis activity	103648828	---
A0A1D6EF10	Leunig-related6	103646802	Leunig-related6 OS=Zea mays OX=4577 GN=103646802 PE=4 SV=1	A0A1D6EF10;A0A1D6EF11;A0A1D6J4G2;A0A3L6G6M9;A0A8J8XMH9	A0A1D6EF10;A0A1D6EF11;A0A1D6EF12;A0A1D6EF15;A0A1D6J4G1;A0A1D6J4G2;A0A3L6G6M9;A0A8J8XMH9;K7TSE4	A0A1D6EF10_MAIZE;A0A1D6EF11_MAIZE;A0A1D6J4G2_MAIZE;A0A3L6G6M9_MAIZE;A0A8J8XMH9_MAIZE	103646802;HOS15_3;ZEAMMB73_Zm00001d004383;ZEAMMB73_Zm00001d025048;Zm00014a_019323	Leunig-related6	19731	31460	28584.6	28302.7	31665.2	18831.1	72.47	72.47	72.47	72.47	72.47	12396.4	GO:0016575:histone deacetylation|GO:0005515:protein binding|GO:0003714:transcription corepressor activity	GO:0016575:histone deacetylation		GO:0005515:protein binding|GO:0003714:transcription corepressor activity	103646802	---
A0A1D6EF92	Ribosomal L18p/L5e family protein	ZEAMMB73_Zm00001d004410	Ribosomal L18p/L5e family protein OS=Zea mays OX=4577 GN=ZEAMMB73_Zm00001d004410 PE=3 SV=1	A0A1D6EF92;A0A8J8YRN7;B6SMG7	A0A1D6EF92;A0A8J8YRN7;B6SMG7	A0A1D6EF92_MAIZE;A0A8J8YRN7_MAIZE;B6SMG7_MAIZE	100283952;ZEAMMB73_Zm00001d004410;rplR_0	Ribosomal L18p/L5e family protein	59309.2	59685	6543.57	56723.9	49255.5	72.47	28246.6	10310.1	25857.1	11744.7	22029.1	42506.6	GO:0003735:structural constituent of ribosome|GO:0006412:translation|GO:0005840:ribosome	GO:0006412:translation	GO:0005840:ribosome	GO:0003735:structural constituent of ribosome	100283952	---
A0A1D6EFA7	RNA-dependent RNA polymerase	ZEAMMB73_Zm00001d004416	RNA-dependent RNA polymerase OS=Zea mays OX=4577 GN=ZEAMMB73_Zm00001d004416 PE=3 SV=1	A0A1D6EFA7	A0A1D6EFA5;A0A1D6EFA7;A0A804MIK9	A0A1D6EFA7_MAIZE	ZEAMMB73_Zm00001d004416	RNA-dependent RNA polymerase	265363	72.47	14862.3	168302	72.47	12284.2	72.47	72.47	72.47	72.47	72.47	72.47	GO:0003968:RNA-dependent RNA polymerase activity			GO:0003968:RNA-dependent RNA polymerase activity	100384503	---
A0A1D6EFB8	Transmembrane protein	ZEAMMB73_Zm00001d004428	Transmembrane protein OS=Zea mays OX=4577 GN=ZEAMMB73_Zm00001d004428 PE=4 SV=1	A0A1D6EFB8	A0A1D6EFB8;A0A3L6FX83;B6T072	A0A1D6EFB8_MAIZE	ZEAMMB73_Zm00001d004428	Transmembrane protein	8189.15	28106.9	40412.4	15291.6	29678.3	9503.33	11752.9	21066.8	25199.5	19498.2	15422.6	19746.7	---	---	---	---	100275862	---
A0A1D6EFG0	Pectate lyase	ZEAMMB73_Zm00001d004448	Pectate lyase OS=Zea mays OX=4577 GN=ZEAMMB73_Zm00001d004448 PE=3 SV=1	A0A1D6EFG0;A0A3L6FU47	A0A1D6EFG0;A0A3L6FU47;A0A804MIP1;A0A804MIP2;B6SSS1	A0A1D6EFG0_MAIZE;A0A3L6FU47_MAIZE	At4g13710_1;ZEAMMB73_Zm00001d004448	Pectate lyase	26337.6	24266	39728.2	9041.6	5752.32	8258.24	72.47	72.47	5867.48	72.47	72.47	72.47	GO:0030570:pectate lyase activity			GO:0030570:pectate lyase activity	100281162	zma00040
A0A1D6EFH1	AAR2 protein family	ZEAMMB73_Zm00001d004460	AAR2 protein family OS=Zea mays OX=4577 GN=ZEAMMB73_Zm00001d004460 PE=3 SV=1	A0A1D6EFH1;A0A1D6EFH2;A0A1D6EFH7;A0A1D6EFI0;A0A3L6FRP1;A0A804MIQ5;A0A804MIQ6;B6TGG5	A0A1D6EFG9;A0A1D6EFH0;A0A1D6EFH1;A0A1D6EFH2;A0A1D6EFH5;A0A1D6EFH7;A0A1D6EFI0;A0A3L6FRP1;A0A804MIQ5;A0A804MIQ6;B6TGG5	A0A1D6EFH1_MAIZE;A0A1D6EFH2_MAIZE;A0A1D6EFH7_MAIZE;A0A1D6EFI0_MAIZE;A0A3L6FRP1_MAIZE;A0A804MIQ5_MAIZE;A0A804MIQ6_MAIZE;B6TGG5_MAIZE	100283264;ZEAMMB73_Zm00001d004460;Zm00014a_040457	AAR2 protein family	34498.2	23731	38474.2	21801.2	28431.2	40359.2	31879.8	65126.2	26632.6	32151.8	20817.2	23303.2	---	---	---	---	100283264	---
A0A1D6EFJ4	Sterol 3-beta-glucosyltransferase UGT80A2	ZEAMMB73_Zm00001d004463	Sterol 3-beta-glucosyltransferase UGT80A2 OS=Zea mays OX=4577 GN=ZEAMMB73_Zm00001d004463 PE=4 SV=1	A0A1D6EFJ4	A0A1D6EFI6;A0A1D6EFI7;A0A1D6EFI8;A0A1D6EFI9;A0A1D6EFJ0;A0A1D6EFJ1;A0A1D6EFJ2;A0A1D6EFJ4;A0A1D6EFJ6;A0A804MIR3;A0A804MIR4;A0A804MIR7;A0A804MIR8	A0A1D6EFJ4_MAIZE	ZEAMMB73_Zm00001d004463	Sterol 3-beta-glucosyltransferase UGT80A2	10693.7	29016.8	72.47	35049.8	32838.2	72.47	72.47	72.47	72.47	72.47	72.47	14407.1	GO:0008194:UDP-glycosyltransferase activity|GO:0005975:carbohydrate metabolic process|GO:0016758:hexosyltransferase activity|GO:0030259:lipid glycosylation	GO:0005975:carbohydrate metabolic process|GO:0030259:lipid glycosylation		GO:0008194:UDP-glycosyltransferase activity|GO:0016758:hexosyltransferase activity	100285431	---
A0A1D6EFK1	Uncharacterized protein	ZEAMMB73_Zm00001d004465	Uncharacterized protein OS=Zea mays OX=4577 GN=ZEAMMB73_Zm00001d004465 PE=4 SV=1	A0A1D6EFK1;A0A3L6FTJ8;C0HGL7	A0A1D6EFK1;A0A3L6FTJ8;B6TQT4;C0HGL7	A0A1D6EFK1_MAIZE;A0A3L6FTJ8_MAIZE;C0HGL7_MAIZE	100277207;ZEAMMB73_Zm00001d004465;Zm00014a_038404	Uncharacterized protein	11378.2	6604.75	3128.85	6450.17	9490.17	9708.22	6766.05	72.47	72.47	72.47	6631.43	7144.88	---	---	---	---	100277207	---
A0A1D6EFN9	Pyruvate dehydrogenase E1 component subunit alpha	100272834	Pyruvate dehydrogenase E1 component subunit alpha OS=Zea mays OX=4577 GN=100272834 PE=4 SV=1	A0A1D6EFN9;A0A3L6FVQ1;A0A804MIT7	A0A1D6EFN9;A0A3L6FVQ1;A0A804MIT7;B4F8B8	A0A1D6EFN9_MAIZE;A0A3L6FVQ1_MAIZE;A0A804MIT7_MAIZE	100272834;Os04g0119400	Pyruvate dehydrogenase E1 component subunit alpha	412737	447088	439965	427817	467205	614620	173381	181157	221248	236415	187952	419686	GO:0006086:acetyl-CoA biosynthetic process from pyruvate|GO:0004739:pyruvate dehydrogenase (acetyl-transferring) activity|GO:0016624:oxidoreductase activity, acting on the aldehyde or oxo group of donors, disulfide as acceptor|GO:0043231:intracellular membrane-bounded organelle	GO:0006086:acetyl-CoA biosynthetic process from pyruvate	GO:0043231:intracellular membrane-bounded organelle	GO:0004739:pyruvate dehydrogenase (acetyl-transferring) activity|GO:0016624:oxidoreductase activity, acting on the aldehyde or oxo group of donors, disulfide as acceptor	100272834	zma00020
A0A1D6EFP8	Fe-S cluster assembly factor HCF101 chloroplastic	103646865	Fe-S cluster assembly factor HCF101 chloroplastic OS=Zea mays OX=4577 GN=103646865 PE=3 SV=1	A0A1D6EFP8;A0A804MIU2	A0A804MIU2;A0A1D6EFP7;A0A1D6EFP8;A0A804MIU1	A0A1D6EFP8_MAIZE;A0A804MIU2_MAIZE	103646865	Fe-S cluster assembly factor HCF101 chloroplastic	540999	592560	420344	528298	666451	430466	515984	518308	677719	459000	453912	540934	GO:0005524:ATP binding|GO:0140663:ATP-dependent FeS chaperone activity|GO:0016226:iron-sulfur cluster assembly|GO:0051536:iron-sulfur cluster binding	GO:0016226:iron-sulfur cluster assembly		GO:0005524:ATP binding|GO:0140663:ATP-dependent FeS chaperone activity|GO:0051536:iron-sulfur cluster binding	103646865	---
A0A1D6EFS3	D111/G-patch domain-containing protein	ZEAMMB73_Zm00001d004498	D111/G-patch domain-containing protein OS=Zea mays OX=4577 GN=ZEAMMB73_Zm00001d004498 PE=4 SV=1	A0A1D6EFS3;A0A1D6EFS7;A0A3L6G3M7;C4JA23	A0A1D6EFS3;A0A1D6EFS4;A0A1D6EFS7;A0A3L6G3M7;B4FD08;C4JA23	A0A1D6EFS3_MAIZE;A0A1D6EFS7_MAIZE;A0A3L6G3M7_MAIZE;C4JA23_MAIZE	GPATCH8;ZEAMMB73_Zm00001d004498	D111/G-patch domain-containing protein	7663.82	12917.7	11881.6	7769	8585.16	10990.3	72.47	72.47	11986.3	5259.97	72.47	3964.06	GO:0003676:nucleic acid binding			GO:0003676:nucleic acid binding	100273179	---
A0A1D6EFT0	Putative serine esterase family protein	ZEAMMB73_Zm00001d004500	Putative serine esterase family protein OS=Zea mays OX=4577 GN=ZEAMMB73_Zm00001d004500 PE=4 SV=1	A0A1D6EFT0;A0A1D6EPU5;A0A3L6G562	A0A1D6EFT0;A0A1D6EPU5;A0A3L6G562	A0A1D6EFT0_MAIZE;A0A1D6EPU5_MAIZE;A0A3L6G562_MAIZE	ZEAMMB73_Zm00001d004500;ZEAMMB73_Zm00001d005745;fam135b_3	Putative serine esterase family protein	112068	128782	200799	136204	119780	193961	161696	122472	123126	201250	165467	175773	---	---	---	---	---	---
A0A1D6EFV2	Zinc finger (Ran-binding) family protein	ZEAMMB73_Zm00001d004517	Zinc finger (Ran-binding) family protein OS=Zea mays OX=4577 GN=ZEAMMB73_Zm00001d004517 PE=4 SV=1	A0A1D6EFV2;A0A3L6G1H5	A0A1D6EFV2;A0A1D6EFV8;A0A1D6EFV9;A0A1D6EFW0;A0A1D6EFW1;A0A3L6G1H5;B4FVR1;B6TEG2;C4J6Z4	A0A1D6EFV2_MAIZE;A0A3L6G1H5_MAIZE	SPAC17H9.04c;ZEAMMB73_Zm00001d004517	Zinc finger (Ran-binding) family protein	5166.63	6716.6	5265.44	10614	4755.86	7602.08	10336.6	5435.33	3852.65	4187.25	72.47	3352.01	---	---	---	---	100285397	---
A0A1D6EFY2	Uncharacterized protein	ZEAMMB73_Zm00001d004539	Uncharacterized protein OS=Zea mays OX=4577 GN=ZEAMMB73_Zm00001d004539 PE=4 SV=1	A0A1D6EFY2;A0A8J8YBD6	A0A1D6EFY2;A0A8J8YBD6;B6U319	A0A1D6EFY2_MAIZE;A0A8J8YBD6_MAIZE	ZEAMMB73_Zm00001d004539;Zm00014a_005365	Uncharacterized protein	7287.53	14403.7	56715.5	4767.96	3776.24	27022.8	15848.2	11539.7	6435.39	23881.2	20665.1	14096.8	---	---	---	---	100278009	---
A0A1D6EG13	Peptidase S24/S26A/S26B/S26C family protein	ZEAMMB73_Zm00001d004551	Peptidase S24/S26A/S26B/S26C family protein OS=Zea mays OX=4577 GN=ZEAMMB73_Zm00001d004551 PE=4 SV=1	A0A1D6EG13;A0A1D6EG19;A0A979HKB2;B4FFD7	A0A1D6EG13;A0A1D6EG14;A0A1D6EG18;A0A1D6EG19;A0A1D6EG21;A0A979HKB2;B4FFD7	A0A1D6EG13_MAIZE;A0A1D6EG19_MAIZE;A0A979HKB2_MAIZE;B4FFD7_MAIZE	100193542;ZEAMMB73_Zm00001d004551;Zm00014a_005358	Peptidase S24/S26A/S26B/S26C family protein	10871.4	14582.6	10316.1	5995.63	9478.74	10182.1	72.47	4743.75	72.47	72.47	72.47	12379.2	GO:0004252:serine-type endopeptidase activity|GO:0006465:signal peptide processing	GO:0006465:signal peptide processing		GO:0004252:serine-type endopeptidase activity	100193542	---
A0A1D6EG62	Leucine-rich repeat protein kinase family protein	103646897	Leucine-rich repeat protein kinase family protein OS=Zea mays OX=4577 GN=103646897 PE=4 SV=1	A0A1D6EG62;A0A1D6EG68;A0A1D6EG72;A0A1D6EG76;A0A1D6EG77;A0A1D6EG82;A0A1D6EG84;A0A3L6FXT0;A0A3L6FYV5	A0A1D6EG76;A0A3L6FXT0;A0A3L6FYV5;A0A804MJ39;A0A1D6EG62;A0A1D6EG63;A0A1D6EG64;A0A1D6EG66;A0A1D6EG68;A0A1D6EG72;A0A1D6EG77;A0A1D6EG82;A0A1D6EG84;A0A1D6EG87	A0A1D6EG62_MAIZE;A0A1D6EG68_MAIZE;A0A1D6EG72_MAIZE;A0A1D6EG76_MAIZE;A0A1D6EG77_MAIZE;A0A1D6EG82_MAIZE;A0A1D6EG84_MAIZE;A0A3L6FXT0_MAIZE;A0A3L6FYV5_MAIZE	103646897;ZEAMMB73_Zm00001d004559;Zm00014a_026262	Leucine-rich repeat protein kinase family protein	232873	244377	146474	189082	224993	178734	141666	186297	257793	247908	219102	239189	GO:0004672:protein kinase activity|GO:0005515:protein binding|GO:0005524:ATP binding|GO:0006468:protein phosphorylation	GO:0006468:protein phosphorylation		GO:0004672:protein kinase activity|GO:0005515:protein binding|GO:0005524:ATP binding	103646897	---
A0A1D6EGC6	60 kDa jasmonate-induced protein	ZEAMMB73_Zm00001d004568	60 kDa jasmonate-induced protein OS=Zea mays OX=4577 GN=ZEAMMB73_Zm00001d004568 PE=4 SV=1	A0A1D6EGC6	A0A1D6EGC9;A0A1D6EGD0;A0A1D6EGC6;A0A804MJ51;A0A804MJ52;A0A804MJ54;A0A804MJ55	A0A1D6EGC6_MAIZE	ZEAMMB73_Zm00001d004568	60 kDa jasmonate-induced protein	105989	132905	139487	94841.6	169879	98004.7	137652	108132	148669	130891	177221	121703	---	---	---	---	109944018	---
A0A1D6EGG0	60 kDa jasmonate-induced protein	ZEAMMB73_Zm00001d004591	60 kDa jasmonate-induced protein OS=Zea mays OX=4577 GN=ZEAMMB73_Zm00001d004591 PE=4 SV=1	A0A1D6EGG0;A0A1D6EGG2;A0A3L6FZB2	A0A1D6EGC9;A0A1D6EGD0;A0A1D6EGC6;A0A1D6EGF9;A0A1D6EGG0;A0A1D6EGG2;A0A3L6FZB2;A0A804MJ51;A0A804MJ52;A0A804MJ54;A0A804MJ55;A0A804MJ71;A0A804MJ72;A0A804MJ73;A0A804MJ74	A0A1D6EGG0_MAIZE;A0A1D6EGG2_MAIZE;A0A3L6FZB2_MAIZE	ZEAMMB73_Zm00001d004591;Zm00014a_009370	60 kDa jasmonate-induced protein	187705	179666	150665	199473	153217	120191	186541	121934	165734	181139	206613	208251	---	---	---	---	109944019	---
A0A1D6EGP0	Zinc finger CCCH domain-containing protein 33	ZEAMMB73_Zm00001d004651	Zinc finger CCCH domain-containing protein 33 OS=Zea mays OX=4577 GN=ZEAMMB73_Zm00001d004651 PE=4 SV=1	A0A1D6EGP0;A0A3L6FPM0;A0A804MJC7;A0A804MJC8;A0A804MJD0;B4FAP0	A0A1D6EGP0;A0A3L6FPM0;A0A804MJC7;A0A804MJC8;A0A804MJC9;A0A804MJD0;B4FAP0;K0DG34	A0A1D6EGP0_MAIZE;A0A3L6FPM0_MAIZE;A0A804MJC7_MAIZE;A0A804MJC8_MAIZE;A0A804MJD0_MAIZE;B4FAP0_MAIZE	100191923;ZEAMMB73_Zm00001d004651;Zm00014a_030273	Zinc finger CCCH domain-containing protein 33	64977.6	73204.3	43748.8	64297.5	88380.2	47841.5	65296.8	67492.4	74613.1	60452.2	56913	55406.7	GO:0046872:metal ion binding			GO:0046872:metal ion binding	100191923	---
A0A1D6EGP6	Ubiquitin carboxyl-terminal hydrolase	ZEAMMB73_Zm00001d004659	Ubiquitin carboxyl-terminal hydrolase OS=Zea mays OX=4577 GN=ZEAMMB73_Zm00001d004659 PE=3 SV=1	A0A1D6EGP6;A0A1D6EGP9;A0A1D6EGQ3;A0A1D6EGQ5;A0A3L6FXL0	A0A1D6EGP5;A0A1D6EGP6;A0A1D6EGP9;A0A1D6EGQ2;A0A3L6FXL0;A0A1D6EGQ3;A0A1D6EGQ5	A0A1D6EGP6_MAIZE;A0A1D6EGP9_MAIZE;A0A1D6EGQ3_MAIZE;A0A1D6EGQ5_MAIZE;A0A3L6FXL0_MAIZE	103646933;UBP5;ZEAMMB73_Zm00001d004659	Ubiquitin carboxyl-terminal hydrolase	14401.6	7224.06	17507.9	12027.6	6192.76	17208.1	15045.3	13367.3	14663.5	23934.2	45692.5	16192	GO:0006511:ubiquitin-dependent protein catabolic process|GO:0016579:protein deubiquitination|GO:0004843:cysteine-type deubiquitinase activity	GO:0006511:ubiquitin-dependent protein catabolic process|GO:0016579:protein deubiquitination		GO:0004843:cysteine-type deubiquitinase activity	103646933	---
A0A1D6EGS0	Protein transport protein Sec24-like CEF	ZEAMMB73_Zm00001d004667	Protein transport protein Sec24-like CEF OS=Zea mays OX=4577 GN=ZEAMMB73_Zm00001d004667 PE=3 SV=1	A0A1D6EGS0;A0A1D6EGS6;A0A1D6EGT0;A0A1D6EGT1;A0A1D6EGV7	A0A1D6EGS0;A0A1D6EGT1;A0A804NLL8;A0A804NLL9;A0A804NLM1;C0P861;A0A1D6EGS1;A0A1D6EGS2;A0A1D6EGS5;A0A1D6EGS6;A0A1D6EGT0;A0A1D6EGU0;A0A1D6EGU1;A0A1D6EGU2;A0A1D6EGV3;A0A1D6EGV6;A0A1D6EGV7;A0A1D6EGV9;A0A1D6EGW1;A0A1D6EGW2;A0A1D6EGW3;A0A1D6EGW4;A0A1D6EGW5;A0A1D6PT38;A0A1D6PT39;A0A1D6PT54;A0A1D6PT59;A0A1D6PT60;A0A1D6PT61;A0A1D6PT63;A0A1D6PT71;A0A1D6PT72;A0A1D6PT74;A0A1D6PT76;A0A1D6PT79;A0A1D6PT80;A0A1D6P…	A0A1D6EGS0_MAIZE;A0A1D6EGS6_MAIZE;A0A1D6EGT0_MAIZE;A0A1D6EGT1_MAIZE;A0A1D6EGV7_MAIZE	ZEAMMB73_Zm00001d004667	Protein transport protein Sec24-like CEF	176205	171263	184846	208193	193410	163217	67921.1	85096.8	102376	102606	110915	170755	GO:0006888:endoplasmic reticulum to Golgi vesicle-mediated transport|GO:0030127:COPII vesicle coat|GO:0006886:intracellular protein transport|GO:0008270:zinc ion binding	GO:0006888:endoplasmic reticulum to Golgi vesicle-mediated transport|GO:0006886:intracellular protein transport	GO:0030127:COPII vesicle coat	GO:0008270:zinc ion binding	103646939	zma04141
A0A1D6EGY9	mRNA guanylyltransferase	ZEAMMB73_Zm00001d004669	mRNA guanylyltransferase OS=Zea mays OX=4577 GN=ZEAMMB73_Zm00001d004669 PE=4 SV=1	A0A1D6EGY9	A0A1D6EGX8;A0A8J8YA56;A0A1D6EGW7;A0A1D6EGW9;A0A1D6EGX0;A0A1D6EGX2;A0A1D6EGX3;A0A1D6EGX5;A0A1D6EGX9;A0A1D6EGY1;A0A1D6EGY2;A0A1D6EGY5;A0A1D6EGY7;A0A1D6EGY8;A0A1D6EGY9;A0A1D6EGY0	A0A1D6EGY9_MAIZE	ZEAMMB73_Zm00001d004669	mRNA guanylyltransferase	9953.86	9303.7	21789.9	6875.42	14116.7	23367.8	19023.8	15670.9	11699.1	14873.3	8236.44	5816.39	GO:0016311:dephosphorylation|GO:0004484:mRNA guanylyltransferase activity|GO:0016791:phosphatase activity|GO:0005524:ATP binding|GO:0006470:protein dephosphorylation|GO:0006370:7-methylguanosine mRNA capping|GO:0008138:protein tyrosine/serine/threonine phosphatase activity	GO:0016311:dephosphorylation|GO:0006470:protein dephosphorylation|GO:0006370:7-methylguanosine mRNA capping		GO:0004484:mRNA guanylyltransferase activity|GO:0016791:phosphatase activity|GO:0005524:ATP binding|GO:0008138:protein tyrosine/serine/threonine phosphatase activity	103646942	zma03015
A0A1D6EGZ9	Eukaryotic initiation factor 5C CG2922-PF, isoform F	ZEAMMB73_Zm00001d004677	Eukaryotic initiation factor 5C CG2922-PF, isoform F OS=Zea mays OX=4577 GN=ZEAMMB73_Zm00001d004677 PE=3 SV=1	A0A1D6EGZ9;A0A3L6FZ91;A0A804MJF4	A0A1D6EGZ7;A0A1D6EGZ9;A0A3L6FZ91;A0A804MJF4;B6TRV8;C0PP47	A0A1D6EGZ9_MAIZE;A0A3L6FZ91_MAIZE;A0A804MJF4_MAIZE	100284266;BZW2_1;ZEAMMB73_Zm00001d004677	Eukaryotic initiation factor 5C CG2922-PF, isoform F	51996.5	38971.8	3814.22	55222.3	50656.7	10144.5	13314.8	5684.98	19220.7	5242.12	6239.23	33704.2	GO:0005515:protein binding			GO:0005515:protein binding	100284266	---
A0A1D6EH31	Protein translocase subunit SecA	ZEAMMB73_Zm00001d004707	Protein translocase subunit SecA OS=Zea mays OX=4577 GN=ZEAMMB73_Zm00001d004707 PE=3 SV=1	A0A1D6EH31;A0A1D6EH32	A0A1D6EH31;A0A1D6EH32;A0A1D6EH42;A0A3L6FUZ1;A0A1D6EH40;A0A1D6EH41	A0A1D6EH31_MAIZE;A0A1D6EH32_MAIZE	ZEAMMB73_Zm00001d004707	Protein translocase subunit SecA	77836	66177.1	73290.7	82946.9	76371.3	65384.4	46948.2	49866.6	57107.6	41130.1	35209.8	45100.4	GO:0005524:ATP binding|GO:0006605:protein targeting|GO:0017038:protein import|GO:0016020:membrane|GO:0006886:intracellular protein transport	GO:0006605:protein targeting|GO:0017038:protein import|GO:0006886:intracellular protein transport	GO:0016020:membrane	GO:0005524:ATP binding	103648919	zma03060
A0A1D6EH55	NAD kinase 2 chloroplastic	ZEAMMB73_Zm00001d004716	NAD kinase 2 chloroplastic OS=Zea mays OX=4577 GN=ZEAMMB73_Zm00001d004716 PE=3 SV=1	A0A1D6EH55;A0A1D6EH57	A0A804MJJ5;A0A804MJJ7;A0A804MJJ8;A0A1D6EH52;A0A1D6EH53;A0A1D6EH54;A0A1D6EH55;A0A1D6EH56;A0A1D6EH57;A0A1D6EH58;A0A1D6EH61;A0A1D6EH70;A0A3L6G2J4	A0A1D6EH55_MAIZE;A0A1D6EH57_MAIZE	ZEAMMB73_Zm00001d004716	NAD kinase 2 chloroplastic	72.47	72.47	12332.8	6946.72	5524.84	7811.69	72.47	72.47	13788.3	72.47	72.47	1559.05	GO:0019674:NAD metabolic process|GO:0003951:NAD+ kinase activity|GO:0006741:NADP biosynthetic process	GO:0019674:NAD metabolic process|GO:0006741:NADP biosynthetic process		GO:0003951:NAD+ kinase activity	103646963	zma00760
A0A1D6EH80	Elongation factor Ts, mitochondrial	EFTS	Elongation factor Ts, mitochondrial OS=Zea mays OX=4577 GN=EFTS PE=3 SV=1	A0A1D6EH80	A0A1D6EH80	A0A1D6EH80_MAIZE	EFTS	Elongation factor Ts, mitochondrial	21656.6	62450	99797.5	72758.7	104859	285425	12000.2	35418.6	54141.7	72.47	93784.8	29588.2	GO:0006414:translational elongation|GO:0003746:translation elongation factor activity|GO:0005515:protein binding|GO:0003676:nucleic acid binding	GO:0006414:translational elongation		GO:0003746:translation elongation factor activity|GO:0005515:protein binding|GO:0003676:nucleic acid binding	100192861	---
A0A1D6EH91	Uncharacterized protein	ZEAMMB73_Zm00001d004735	Uncharacterized protein OS=Zea mays OX=4577 GN=ZEAMMB73_Zm00001d004735 PE=4 SV=1	A0A1D6EH91	A0A1D6EH91	A0A1D6EH91_MAIZE	ZEAMMB73_Zm00001d004735	Uncharacterized protein	35956.8	34908.5	72.47	24176.3	16454.8	21868.1	72.47	72.47	4912.75	51365.3	21594	13201.5	---	---	---	---	103647240	---
A0A1D6EHA2	Armadillo/beta-catenin-like repeat	ZEAMMB73_Zm00001d004737	Armadillo/beta-catenin-like repeat OS=Zea mays OX=4577 GN=ZEAMMB73_Zm00001d004737 PE=4 SV=1	A0A1D6EHA2;A0A1D6EHA3	A0A804MJM0;A0A804MJM1;A0A1D6EHA2;A0A1D6EHA3;A0A3L6FQK6	A0A1D6EHA2_MAIZE;A0A1D6EHA3_MAIZE	ZEAMMB73_Zm00001d004737	Armadillo/beta-catenin-like repeat	1477.8	72.47	4161.34	6852.21	8701	7565.46	7580.45	5466.35	717.925	1733.9	11722.3	7560.81	GO:0005515:protein binding|GO:0051211:anisotropic cell growth|GO:2001006:regulation of cellulose biosynthetic process|GO:0010330:cellulose synthase complex|GO:0008017:microtubule binding	GO:0051211:anisotropic cell growth|GO:2001006:regulation of cellulose biosynthetic process	GO:0010330:cellulose synthase complex	GO:0005515:protein binding|GO:0008017:microtubule binding	100216660	---
A0A1D6EHA9	Protein ACCELERATED CELL DEATH 6	ZEAMMB73_Zm00001d004738	Protein ACCELERATED CELL DEATH 6 OS=Zea mays OX=4577 GN=ZEAMMB73_Zm00001d004738 PE=4 SV=1	A0A1D6EHA9;A0A3L6FRW3	A0A1D6EHA9;A0A3L6FRW3;A0A804MJM2;A0A804MJM3	A0A1D6EHA9_MAIZE;A0A3L6FRW3_MAIZE	At2g01680_5;ZEAMMB73_Zm00001d004738	Protein ACCELERATED CELL DEATH 6	130249	129802	42525.9	138023	152053	50615.4	53686	47744.1	66477.5	52976.3	58645.2	118018	GO:0005515:protein binding			GO:0005515:protein binding	100501682	---
A0A1D6EHC5	Protein-tyrosine-phosphatase PTP1	ZEAMMB73_Zm00001d004751	Protein-tyrosine-phosphatase PTP1 OS=Zea mays OX=4577 GN=ZEAMMB73_Zm00001d004751 PE=4 SV=1	A0A1D6EHC5;A0A8J8XXY1	A0A1D6EHC5;A0A804MJN5;A0A804MJN6;A0A804MJN7;A0A804MJN8;A0A804MJN9;A0A804MJP0;A0A8J8XXY1	A0A1D6EHC5_MAIZE;A0A8J8XXY1_MAIZE	ZEAMMB73_Zm00001d004751;Zm00014a_021675	Protein-tyrosine-phosphatase PTP1	92689.2	68882.2	101320	97267.6	97544	83732.2	11544.3	21461.5	23081.9	31474.4	25009.7	69244.2	GO:0004725:protein tyrosine phosphatase activity|GO:0006470:protein dephosphorylation|GO:0016791:phosphatase activity|GO:0016311:dephosphorylation	GO:0006470:protein dephosphorylation|GO:0016311:dephosphorylation		GO:0004725:protein tyrosine phosphatase activity|GO:0016791:phosphatase activity	100382937	---
A0A1D6EHC8	Dirigent protein	103646994	Dirigent protein OS=Zea mays OX=4577 GN=103646994 PE=3 SV=1	A0A1D6EHC8;A0A3L6G035	A0A1D6EHC8;A0A3L6G035	A0A1D6EHC8_MAIZE;A0A3L6G035_MAIZE	103646994;DIR19_0	Dirigent protein	4639.67	8193.99	5526.73	8455.05	6945.09	9730.14	72.47	14821.1	5922.45	13933.5	6019.67	5032.15	---	---	---	---	103646994	---
A0A1D6EHK5	Coatomer subunit beta	100384159	Coatomer subunit beta OS=Zea mays OX=4577 GN=100384159 PE=4 SV=1	A0A1D6EHK5;A0A3L6G3S5	A0A1D6EHK5;A0A1D6EHK6;A0A3L6G3S5;A0A804MJT8	A0A1D6EHK5_MAIZE;A0A3L6G3S5_MAIZE	100384159;Os11g0174000_1	Coatomer subunit beta	30438	18697.8	33100.3	28573.7	20838.9	31090.2	12361.2	8391.68	16116.7	10037.4	7809.63	18296.2	GO:0016192:vesicle-mediated transport|GO:0030117:membrane coat|GO:0005198:structural molecule activity|GO:0005737:cytoplasm|GO:0030126:COPI vesicle coat|GO:0006886:intracellular protein transport	GO:0016192:vesicle-mediated transport|GO:0006886:intracellular protein transport	GO:0030117:membrane coat|GO:0005737:cytoplasm|GO:0030126:COPI vesicle coat	GO:0005198:structural molecule activity	100384159	---
A0A1D6EHN7	V-type proton ATPase proteolipid subunit	ZEAMMB73_Zm00001d004821	V-type proton ATPase proteolipid subunit OS=Zea mays OX=4577 GN=ZEAMMB73_Zm00001d004821 PE=3 SV=1	A0A1D6EHN7;A0A1D6EHN9;A0A1D6LI10;A0A1D6MYY4;A0A1D6MYY5;A0A3L6F8Z1;A0A3L6FK79;A0A804N6P1;A0A804P100;A0A8J8XNX8;A0A8J8YQ01;B4FUB9;B6SK76;C0HF03	A0A1D6EHN7;A0A1D6EHN9;A0A1D6LI10;A0A1D6MYY4;A0A1D6MYY5;A0A3L6F8Z1;A0A3L6FK79;A0A804N6P1;A0A804P100;A0A8J8XNX8;A0A8J8YQ01;B4FUB9;B6SK76;C0HF03	A0A1D6EHN7_MAIZE;A0A1D6EHN9_MAIZE;A0A1D6LI10_MAIZE;A0A1D6MYY4_MAIZE;A0A1D6MYY5_MAIZE;A0A3L6F8Z1_MAIZE;A0A3L6FK79_MAIZE;A0A804N6P1_MAIZE;A0A804P100_MAIZE;A0A8J8XNX8_MAIZE;A0A8J8YQ01_MAIZE;B4FUB9_MAIZE;B6SK76_MAIZE;C0HF03_MAIZE	100280656;100282032;100283904;VATP-P1_0;VATP-P1_2;VATP-P1_3;VATP-P1_4;ZEAMMB73_Zm00001d004821;ZEAMMB73_Zm00001d035702;ZEAMMB73_Zm00001d041882	V-type proton ATPase proteolipid subunit	381346	364164	73583.6	398700	350097	103665	217822	361846	270771	211374	221112	427207	GO:0033179:proton-transporting V-type ATPase, V0 domain|GO:0033177:proton-transporting two-sector ATPase complex, proton-transporting domain|GO:0015078:proton transmembrane transporter activity|GO:0046961:proton-transporting ATPase activity, rotational mechanism|GO:1902600:proton transmembrane transport	GO:1902600:proton transmembrane transport	GO:0033179:proton-transporting V-type ATPase, V0 domain|GO:0033177:proton-transporting two-sector ATPase complex, proton-transporting domain	GO:0015078:proton transmembrane transporter activity|GO:0046961:proton-transporting ATPase activity, rotational mechanism	100280656	zma00190
A0A1D6EHS6	Myb/SANT-like DNA-binding domain-containing protein	100276786	Myb/SANT-like DNA-binding domain-containing protein OS=Zea mays OX=4577 GN=100276786 PE=4 SV=1	A0A1D6EHS6;A0A3L6FX78	A0A1D6EHS6;A0A3L6F5B7;A0A3L6FX78;A0A804P1Q7;B6TI77;C0PKA0;C4J2U0	A0A1D6EHS6_MAIZE;A0A3L6FX78_MAIZE	100276786;Zm00014a_018908	Myb/SANT-like DNA-binding domain-containing protein	9206.31	14070.6	72.47	72.47	72.47	72.47	12731.7	72.47	72.47	18016	72.47	72.47	---	---	---	---	100276786	---
A0A1D6EHT1	Actin-7	ZEAMMB73_Zm00001d004855	Actin-7 OS=Zea mays OX=4577 GN=ZEAMMB73_Zm00001d004855 PE=3 SV=1	A0A1D6EHT1;A0A8J8Y8D6;C0HDZ6	A0A1D6EHT1;A0A1D6EHT4;A0A1D6EHT7;A0A8J8Y8D6;C0HDZ6;P93637	A0A1D6EHT1_MAIZE;A0A8J8Y8D6_MAIZE;C0HDZ6_MAIZE	100304239;ZEAMMB73_Zm00001d004855;Zm00014a_042367	Actin-7	52308.6	54674.9	6526.12	59353.7	45726.1	10000.2	72.47	4192.01	21239.1	72.47	72.47	59446	---	---	---	---	100304239	zma04814
A0A1D6EHV9	Uncharacterized protein	103647043	Uncharacterized protein OS=Zea mays OX=4577 GN=103647043 PE=4 SV=1	A0A1D6EHV9;A0A3L6E352;B6UGZ5	A0A1D6EHV9;A0A3L6E352;B6STI2;B6UGZ5	A0A1D6EHV9_MAIZE;A0A3L6E352_MAIZE;B6UGZ5_MAIZE	100275455;103647043;Zm00014a_038272	Uncharacterized protein	32675.4	27686.3	30046.2	24333.4	17076.3	22949.2	6482.88	72.47	5399.71	10941.1	4782.86	19219.6	---	---	---	---	103647043	---
A0A1D6EI24	ERAD-associated E3 ubiquitin-protein ligase HRD1A	ZEAMMB73_Zm00001d004898	ERAD-associated E3 ubiquitin-protein ligase HRD1A OS=Zea mays OX=4577 GN=ZEAMMB73_Zm00001d004898 PE=4 SV=1	A0A1D6EI24;A0A804MK74	A0A1D6EI24;A0A804MK70;A0A804MK74;B4FM42	A0A1D6EI24_MAIZE;A0A804MK74_MAIZE	100217233;ZEAMMB73_Zm00001d004898	ERAD-associated E3 ubiquitin-protein ligase HRD1A	18319.6	12892	15894	16316.9	13860.2	14024.7	72.47	21943.8	72.47	25308.6	72.47	15691.5	---	---	---	---	100217233	zma04120
A0A1D6EI47	4-alpha-glucanotransferase	ZEAMMB73_Zm00001d004907	4-alpha-glucanotransferase OS=Zea mays OX=4577 GN=ZEAMMB73_Zm00001d004907 PE=3 SV=1	A0A1D6EI47	A0A1D6EI47;A0A1D6K2M0;A0A3L6EPF6;A0A1P8YYJ7	A0A1D6EI47_MAIZE	ZEAMMB73_Zm00001d004907	4-alpha-glucanotransferase	70728.7	84839.9	72.47	125151	323640	72.47	72.47	72.47	72.47	72.47	72.47	57004.3	GO:0005975:carbohydrate metabolic process|GO:0004134:4-alpha-glucanotransferase activity	GO:0005975:carbohydrate metabolic process		GO:0004134:4-alpha-glucanotransferase activity	---	---
A0A1D6EI69	DDT domain-containing protein PTM	ZEAMMB73_Zm00001d004925	DDT domain-containing protein PTM OS=Zea mays OX=4577 GN=ZEAMMB73_Zm00001d004925 PE=4 SV=1	A0A1D6EI69;A0A8J8YPZ9	A0A1D6EI69;A0A1D6EI70;A0A1D6EI73;A0A804MKA1;A0A8J8YPZ9	A0A1D6EI69_MAIZE;A0A8J8YPZ9_MAIZE	PTM_3;ZEAMMB73_Zm00001d004925	DDT domain-containing protein PTM	2273.54	3780.98	6575.16	72.47	72.47	1301.49	72.47	6873.19	72.47	72.47	5601.4	72.47	---	---	---	---	103647086	---
A0A1D6EI78	peptidylprolyl isomerase	ZEAMMB73_Zm00001d004930	peptidylprolyl isomerase OS=Zea mays OX=4577 GN=ZEAMMB73_Zm00001d004930 PE=4 SV=1	A0A1D6EI78;A0A3L6FZI6;A0A804MKB0;B4FDQ2	A0A1D6EI78;A0A3L6FZI6;A0A804MKB0;B4FDQ2;C0HIT4	A0A1D6EI78_MAIZE;A0A3L6FZI6_MAIZE;A0A804MKB0_MAIZE;B4FDQ2_MAIZE	100193080;FKBP42;ZEAMMB73_Zm00001d004930	peptidylprolyl isomerase	35454.8	25714.7	47055.3	48904.3	41439.6	64428.7	20244.4	46098.7	42365.3	37640.9	29763.7	39799.5	GO:0003755:peptidyl-prolyl cis-trans isomerase activity|GO:0005515:protein binding			GO:0003755:peptidyl-prolyl cis-trans isomerase activity|GO:0005515:protein binding	100193080	---
A0A1D6EIA5	Galactono lactone dehydrogenase1	ZEAMMB73_Zm00001d004956	Galactono lactone dehydrogenase1 OS=Zea mays OX=4577 GN=ZEAMMB73_Zm00001d004956 PE=4 SV=1	A0A1D6EIA5	A0A1D6EIA5;A0A3L6FX76;C0HFL3;A0A1D6EIA6	A0A1D6EIA5_MAIZE	ZEAMMB73_Zm00001d004956	Galactono lactone dehydrogenase1	361308	331530	349608	362889	414740	295050	112032	123993	183440	117216	95446	268544	GO:0016899:oxidoreductase activity, acting on the CH-OH group of donors, oxygen as acceptor|GO:0003899:DNA-directed 5'-3' RNA polymerase activity|GO:0071949:FAD binding|GO:0003885:D-arabinono-1,4-lactone oxidase activity|GO:0016633:galactonolactone dehydrogenase activity|GO:0006351:DNA-templated transcription|GO:0003677:DNA binding|GO:0050660:flavin adenine dinucleotide binding|GO:0016020:membrane	GO:0006351:DNA-templated transcription	GO:0016020:membrane	GO:0016899:oxidoreductase activity, acting on the CH-OH group of donors, oxygen as acceptor|GO:0003899:DNA-directed 5'-3' RNA polymerase activity|GO:0071949:FAD binding|GO:0003885:D-arabinono-1,4-lactone oxidase activity|GO:0016633:galactonolactone dehydrogenase activity|GO:0003677:DNA binding|GO:0050660:flavin adenine dinucleotide binding	100381436	zma00053
A0A1D6EIB6	2-isopropylmalate synthase	ZEAMMB73_Zm00001d004960	2-isopropylmalate synthase OS=Zea mays OX=4577 GN=ZEAMMB73_Zm00001d004960 PE=3 SV=1	A0A1D6EIB6	A0A1D6EIB6;A0A1D6EIB9;A0A3L6G0X5;A0A3L6G1U3;B6SWM0;C4J3S6	A0A1D6EIB6_MAIZE	ZEAMMB73_Zm00001d004960	2-isopropylmalate synthase	150677	178978	161204	141219	159023	169064	176218	158334	168325	169533	179065	133280	GO:0019752:carboxylic acid metabolic process|GO:0046912:acyltransferase activity, acyl groups converted into alkyl on transfer|GO:0003824:catalytic activity|GO:0003852:2-isopropylmalate synthase activity|GO:0009098:leucine biosynthetic process	GO:0019752:carboxylic acid metabolic process|GO:0009098:leucine biosynthetic process		GO:0046912:acyltransferase activity, acyl groups converted into alkyl on transfer|GO:0003824:catalytic activity|GO:0003852:2-isopropylmalate synthase activity	100281571	zma00290
A0A1D6EIE2	E3 ubiquitin-protein ligase listerin	103647118	E3 ubiquitin-protein ligase listerin OS=Zea mays OX=4577 GN=103647118 PE=3 SV=1	A0A1D6EIE2	A0A1D6EIE2;A0A1D6EIE6;A0A1D6EIF1;A0A1D6EIF5;A0A1D6EIF7;A0A1D6EIG2;A0A3L6FRI0	A0A1D6EIE2_MAIZE	103647118	E3 ubiquitin-protein ligase listerin	51042.9	43072.8	37469.8	50586.1	51172.3	46465	45858.4	26360.3	20376.1	20794.4	11753.5	51519	GO:0008270:zinc ion binding|GO:1990112:RQC complex|GO:1990116:ribosome-associated ubiquitin-dependent protein catabolic process|GO:0061630:ubiquitin protein ligase activity	GO:1990116:ribosome-associated ubiquitin-dependent protein catabolic process	GO:1990112:RQC complex	GO:0008270:zinc ion binding|GO:0061630:ubiquitin protein ligase activity	103647118	---
A0A1D6EIG3	Noc2p family	100382327	Noc2p family OS=Zea mays OX=4577 GN=100382327 PE=3 SV=1	A0A1D6EIG3	A0A1D6EIG3;A0A1D6EIG4;A0A1D6EIG5;A0A1D6EIG6;A0A1D6EIG7;A0A3L6FRU0	A0A1D6EIG3_MAIZE	100382327	Noc2p family	15863.9	11378.6	72.47	8612.64	13241.8	72.47	4886.47	6103.23	8111.16	12589.3	10239.3	7184.76	---	---	---	---	100382327	---
A0A1D6EIH7	RNA-binding (RRM/RBD/RNP motifs) family protein	ZEAMMB73_Zm00001d004986	RNA-binding (RRM/RBD/RNP motifs) family protein OS=Zea mays OX=4577 GN=ZEAMMB73_Zm00001d004986 PE=4 SV=1	A0A1D6EIH7	C4IYY4;K7UB59;A0A1D6EIH5;A0A1D6EIH7;A0A1D6EIH9;A0A1D6IR03;A0A1D6QHC5;A0A1D6QHD1;A0A3L6F380;A0A3L6FAI6;A0A3L6G4L5;A0A3L6G4L9;A0A3L6G4T0;A0A804MKH4;A0A804MKH5;A0A804NYT7;B6U752;B7ZZU5	A0A1D6EIH7_MAIZE	ZEAMMB73_Zm00001d004986	RNA-binding (RRM/RBD/RNP motifs) family protein	148072	152739	186301	123355	147395	169149	77670.1	76204.4	51649.7	77688.1	66915.8	87299.3	GO:0003676:nucleic acid binding|GO:0003723:RNA binding			GO:0003676:nucleic acid binding|GO:0003723:RNA binding	103647119	---
A0A1D6EIJ2	RNA binding (RRM/RBD/RNP motifs) family protein	ZEAMMB73_Zm00001d004993	RNA binding (RRM/RBD/RNP motifs) family protein OS=Zea mays OX=4577 GN=ZEAMMB73_Zm00001d004993 PE=3 SV=1	A0A1D6EIJ2	A0A1D6EIJ2;A0A1D6EIJ3;A0A1D6EIJ4;A0A3L6FTK5;A0A3L6FYE6;A0A804MKI5;A0A804MKI6;B4FCG8;C0P363	A0A1D6EIJ2_MAIZE	ZEAMMB73_Zm00001d004993	RNA binding (RRM/RBD/RNP motifs) family protein	11430.8	13414	9233.93	8954.41	12009.8	10457.6	72.47	72.47	72.47	72.47	72.47	6049.91	GO:0003723:RNA binding|GO:0003676:nucleic acid binding|GO:0000398:mRNA splicing, via spliceosome	GO:0000398:mRNA splicing, via spliceosome		GO:0003723:RNA binding|GO:0003676:nucleic acid binding	100192742	---
A0A1D6EIK2	Ubiquinol-cytochrome c reductase complex 8.0 kDa protein	ZEAMMB73_Zm00001d004997	Ubiquinol-cytochrome c reductase complex 8.0 kDa protein OS=Zea mays OX=4577 GN=ZEAMMB73_Zm00001d004997 PE=3 SV=1	A0A1D6EIK2;A0A3L6G3I9	A0A3L6G3I9;A0A804MKI7;A0A1D6EIK2	A0A1D6EIK2_MAIZE;A0A3L6G3I9_MAIZE	QCR9_1;ZEAMMB73_Zm00001d004997	Ubiquinol-cytochrome c reductase complex 8.0 kDa protein	74803.1	69425	28758.4	53540.2	35815.4	23016.5	72.47	16002.1	14229.7	14367.7	14894.1	68238.5	GO:0005750:mitochondrial respiratory chain complex III|GO:0006122:mitochondrial electron transport, ubiquinol to cytochrome c	GO:0006122:mitochondrial electron transport, ubiquinol to cytochrome c	GO:0005750:mitochondrial respiratory chain complex III		100382609	---
A0A1D6EIL5	Calmodulin	100285141	Calmodulin OS=Zea mays OX=4577 GN=100285141 PE=4 SV=1	A0A1D6EIL5;A0A1D6EIL6;A0A3L6G5L8	A0A1D6EIL5;A0A1D6EIL6;A0A3L6G5L8;A0A804NYM1;B6T0A2;B6U186;B6U6F8	A0A1D6EIL5_MAIZE;A0A1D6EIL6_MAIZE;A0A3L6G5L8_MAIZE	100285141;CML2_0	Calmodulin	16051.7	24696.9	4784.67	24798.1	9370.65	19719.7	15401.7	10014.5	12407	22500.7	23767.7	7309.68	GO:0005509:calcium ion binding			GO:0005509:calcium ion binding	100285141	zma04016
A0A1D6EIL9	Protein kinase superfamily protein	100217276	Protein kinase superfamily protein OS=Zea mays OX=4577 GN=100217276 PE=4 SV=1	A0A1D6EIL9;A0A8J8YPE3	A0A1D6EIL9;A0A3L6EY56;A0A8J8YPE3;K7U366	A0A1D6EIL9_MAIZE;A0A8J8YPE3_MAIZE	100217276;Zm00014a_036145	Protein kinase superfamily protein	77387.3	70480	54928.1	73425.3	62606.4	53321.9	107939	76877.6	61935	61637.9	96114.6	54930.7	---	---	---	---	100217276	---
A0A1D6EIS6	4-coumarate--CoA ligase (Fragment)	ZEAMMB73_Zm00001d005019	4-coumarate--CoA ligase (Fragment) OS=Zea mays OX=4577 GN=ZEAMMB73_Zm00001d005019 PE=4 SV=1	A0A1D6EIS6	A0A1D6EIR5;A0A1D6EIR9;A0A1D6EIS6;A0A3L6G3R8;B6U6S2	A0A1D6EIS6_MAIZE	ZEAMMB73_Zm00001d005019	4-coumarate--CoA ligase (Fragment)	101989	99836.1	103918	86030.6	92094.8	92785.4	62498.9	102872	86976.6	86141.1	73426.4	115353	---	---	---	---	100285568	zma00061
A0A1D6EIT6	V-type proton ATPase subunit S1/VOA1 transmembrane domain-containing protein	ZEAMMB73_Zm00001d005027	V-type proton ATPase subunit S1/VOA1 transmembrane domain-containing protein OS=Zea mays OX=4577 GN=ZEAMMB73_Zm00001d005027 PE=4 SV=1	A0A1D6EIT6	A0A1D6EIT6;A0A1D6EIT8;A0A804NYG6;B4G107;B6THR0;C4J5J6	A0A1D6EIT6_MAIZE	ZEAMMB73_Zm00001d005027	V-type proton ATPase subunit S1/VOA1 transmembrane domain-containing protein	164512	146636	366765	223808	215972	348456	9853.59	12837.4	15272	8601.72	72.47	173786	---	---	---	---	100276806	---
A0A1D6EIV6	ethanolamine-phosphate cytidylyltransferase	ZEAMMB73_Zm00001d005035	ethanolamine-phosphate cytidylyltransferase OS=Zea mays OX=4577 GN=ZEAMMB73_Zm00001d005035 PE=3 SV=1	A0A1D6EIV6	A0A1D6EIV6;A0A3L6G1H8;A0A804MKQ0;A0A804MKQ1;C4J056	A0A1D6EIV6_MAIZE	ZEAMMB73_Zm00001d005035	ethanolamine-phosphate cytidylyltransferase	72.47	7631.24	10529.7	12988.9	15139.3	5685.82	9803.1	15802.8	72.47	5191.08	72.47	72.47	GO:0006646:phosphatidylethanolamine biosynthetic process|GO:0003824:catalytic activity|GO:0009058:biosynthetic process|GO:0004306:ethanolamine-phosphate cytidylyltransferase activity	GO:0006646:phosphatidylethanolamine biosynthetic process|GO:0009058:biosynthetic process		GO:0003824:catalytic activity|GO:0004306:ethanolamine-phosphate cytidylyltransferase activity	100384780	zma00564
A0A1D6EIW8	Late embryogenesis abundant (LEA) hydroxyproline-rich glycoprotein family	ZEAMMB73_Zm00001d005039	Late embryogenesis abundant (LEA) hydroxyproline-rich glycoprotein family OS=Zea mays OX=4577 GN=ZEAMMB73_Zm00001d005039 PE=4 SV=1	A0A1D6EIW8;A0A8J8XN33	A0A1D6EIW8;A0A8J8XN33	A0A1D6EIW8_MAIZE;A0A8J8XN33_MAIZE	ZEAMMB73_Zm00001d005039;Zm00014a_022372	Late embryogenesis abundant (LEA) hydroxyproline-rich glycoprotein family	33555.2	19037.6	19292.2	13375.3	72.47	72.47	4804.9	72.47	2763.68	72.47	72.47	34969.7	---	---	---	---	100502500	---
A0A1D6EIX6	Root phototropism protein 2	103647148	Root phototropism protein 2 OS=Zea mays OX=4577 GN=103647148 PE=3 SV=1	A0A1D6EIX6;A0A3L6FQZ9	A0A804MKR5;A0A1D6EIX6;A0A3L6FQZ9	A0A1D6EIX6_MAIZE;A0A3L6FQZ9_MAIZE	103647148;RPT2_1	Root phototropism protein 2	72012.3	63663.2	80670.5	77881.6	56120.9	80396.3	64113	73900.8	90489.5	68871.6	51665.4	55259.9	---	---	---	---	103647148	---
A0A1D6EIY8	mannan endo-1,4-beta-mannosidase	ZEAMMB73_Zm00001d005052	mannan endo-1,4-beta-mannosidase OS=Zea mays OX=4577 GN=ZEAMMB73_Zm00001d005052 PE=3 SV=1	A0A1D6EIY8;A0A1D6EIZ0	A0A1D6EIY8;A0A1D6EIZ0	A0A1D6EIY8_MAIZE;A0A1D6EIZ0_MAIZE	ZEAMMB73_Zm00001d005052	mannan endo-1,4-beta-mannosidase	3085.61	10489.3	72.47	72.47	3551.85	6818.65	6450.29	12866.8	18112.2	23007.4	22100	72.47	GO:0071704:organic substance metabolic process|GO:0005975:carbohydrate metabolic process|GO:0004553:hydrolase activity, hydrolyzing O-glycosyl compounds	GO:0071704:organic substance metabolic process|GO:0005975:carbohydrate metabolic process		GO:0004553:hydrolase activity, hydrolyzing O-glycosyl compounds	103647149	zma00051
A0A1D6EJ30	Protein DETOXIFICATION	ZEAMMB73_Zm00001d005080	Protein DETOXIFICATION OS=Zea mays OX=4577 GN=ZEAMMB73_Zm00001d005080 PE=3 SV=1	A0A1D6EJ30;A0A8J8XPP2	A0A1D6EJ29;A0A1D6EJ30;A0A1D6LG81;A0A804MKV1;A0A804MKV2;A0A804MKV3;A0A804PQI0;A0A804PRB9;A0A8J8XPP2;C4J5W4	A0A1D6EJ30_MAIZE;A0A8J8XPP2_MAIZE	ZEAMMB73_Zm00001d005080;Zm00014a_013240	Protein DETOXIFICATION	12062.3	16709	7031.57	19439.6	16708.8	8914.77	14428.2	28959.8	24234.7	15286.9	13961.8	22426.7	GO:0055085:transmembrane transport|GO:0015297:antiporter activity|GO:0042910:xenobiotic transmembrane transporter activity|GO:0016020:membrane	GO:0055085:transmembrane transport	GO:0016020:membrane	GO:0015297:antiporter activity|GO:0042910:xenobiotic transmembrane transporter activity	103630881	---
A0A1D6EJ33	Uncharacterized protein	ZEAMMB73_Zm00001d005081	Uncharacterized protein OS=Zea mays OX=4577 GN=ZEAMMB73_Zm00001d005081 PE=4 SV=1	A0A1D6EJ33;A0A3L6FAT3;A0A3L6FBR4;A0A3L6G1U2;B6TGU6	A0A1D6EJ33;A0A3L6FAT3;A0A3L6FBR4;A0A3L6G1U2;B6TGU6;B6U5F0	A0A1D6EJ33_MAIZE;A0A3L6FAT3_MAIZE;A0A3L6FBR4_MAIZE;A0A3L6G1U2_MAIZE;B6TGU6_MAIZE	ZEAMMB73_Zm00001d005081;ZEAMMB73_Zm00001d044619;Zm00014a_004378;Zm00014a_013236	Uncharacterized protein	11996.1	72.47	72.47	10480.5	11833.2	6784.29	9044.03	13264.1	72.47	5653.82	72.47	15247.2	---	---	---	---	100278222	---
A0A1D6EJR0	Clathrin heavy chain 2 (Fragment)	ZEAMMB73_Zm00001d005090	Clathrin heavy chain 2 (Fragment) OS=Zea mays OX=4577 GN=ZEAMMB73_Zm00001d005090 PE=3 SV=1	A0A1D6EJR0	A0A1D6EJ77;A0A1D6EJ79;A0A1D6EJ84;A0A1D6EJ88;A0A1D6EJ95;A0A1D6EJ98;A0A1D6EJB0;A0A1D6EJC0;A0A1D6EJD3;A0A1D6EJE4;A0A1D6EJE5;A0A1D6EJE6;A0A1D6EJF7;A0A1D6EJG8;A0A1D6EJH0;A0A1D6EJH5;A0A1D6EJN0;A0A1D6EJN4;A0A1D6EJN5;A0A1D6EJQ9;A0A1D6EJR0;A0A1D6EJR2;A0A1D6EJR4;A0A1D6EJR6;A0A1D6EJR7;A0A1D6IQ26;A0A1D6IQ41;A0A1D6IQ43;A0A1D6IQ53;A0A1D6IQ57;A0A1D6IQ70;A0A1D6IQ71;A0A1D6IQ85;A0A1D6IQ97;A0A1D6IQA6;A0A1D6IQB0;A0A…	A0A1D6EJR0_MAIZE	ZEAMMB73_Zm00001d005090	Clathrin heavy chain 2 (Fragment)	74168.2	62737.7	5995.11	61624.7	110376	16814.1	6361.69	11977.6	32636.2	3050.03	6879.1	44008.4	GO:0016192:vesicle-mediated transport|GO:0005515:protein binding|GO:0030132:clathrin coat of coated pit|GO:0005198:structural molecule activity|GO:0006886:intracellular protein transport|GO:0030130:clathrin coat of trans-Golgi network vesicle	GO:0016192:vesicle-mediated transport|GO:0006886:intracellular protein transport	GO:0030132:clathrin coat of coated pit|GO:0030130:clathrin coat of trans-Golgi network vesicle	GO:0005515:protein binding|GO:0005198:structural molecule activity	100193501	zma04144
A0A1D6EJS6	Mitochondrial substrate carrier family protein	ZEAMMB73_Zm00001d005099	Mitochondrial substrate carrier family protein OS=Zea mays OX=4577 GN=ZEAMMB73_Zm00001d005099 PE=3 SV=1	A0A1D6EJS6;A0A3L6FTJ9	A0A1D6EJS4;A0A1D6EJS5;A0A1D6EJS6;A0A1D6EJS7;A0A1D6EJS8;A0A1D6NPF9;A0A1D6NPG4;A0A1D6NPG5;A0A3L6FG05;A0A3L6FKE4;A0A3L6FTJ9;A0A804MKX5;A0A804NIP2;B6SWZ2	A0A1D6EJS6_MAIZE;A0A3L6FTJ9_MAIZE	SAMC2_0;ZEAMMB73_Zm00001d005099	Mitochondrial substrate carrier family protein	108262	90701.3	150827	115946	122201	172933	45983	81603.3	68928.4	63680.9	50570.7	101585	GO:0005509:calcium ion binding|GO:0055085:transmembrane transport	GO:0055085:transmembrane transport		GO:0005509:calcium ion binding	100275632	---
A0A1D6EJT2	RNA binding (RRM/RBD/RNP motifs) family protein	ZEAMMB73_Zm00001d005100	RNA binding (RRM/RBD/RNP motifs) family protein OS=Zea mays OX=4577 GN=ZEAMMB73_Zm00001d005100 PE=4 SV=1	A0A1D6EJT2;A0A1D6EJX1;A0A1D6EJX3;A0A1D6EJZ6;A0A1D6EK07;A0A1D6EK12;A0A1D6EK20;A0A804MKX8	A0A1D6EJT2;A0A1D6EJT9;A0A1D6EJU8;A0A1D6EJW0;A0A1D6EJX1;A0A1D6EJX3;A0A1D6EJX4;A0A1D6EJY0;A0A1D6EJZ0;A0A1D6EJZ2;A0A1D6EJZ6;A0A1D6EK06;A0A1D6EK07;A0A1D6EK09;A0A1D6EK12;A0A1D6EK13;A0A1D6EK20;A0A1D6EK21;A0A1D6EK37;A0A1D6EK41;A0A1D6EK42;A0A1D6EK43;A0A1D6EK44;A0A1D6QF76;A0A1D6QF82;A0A1D6QF90;A0A1D6QF92;A0A1D6QF93;A0A1D6QFD0;A0A1D6QFD4;A0A1D6QFD7;A0A1D6QFE3;A0A1D6QFE5;A0A1D6QFE7;A0A1D6QFE8;A0A1D6QFE9;A0A…	A0A1D6EJT2_MAIZE;A0A1D6EJX1_MAIZE;A0A1D6EJX3_MAIZE;A0A1D6EJZ6_MAIZE;A0A1D6EK07_MAIZE;A0A1D6EK12_MAIZE;A0A1D6EK20_MAIZE;A0A804MKX8_MAIZE	103647171;ZEAMMB73_Zm00001d005100	RNA binding (RRM/RBD/RNP motifs) family protein	8593.85	7467.87	10497.1	9557.16	7721.85	8846.02	14501.3	11705.8	12571.6	12188.8	14960.8	8587.17	GO:0030014:CCR4-NOT complex|GO:0004842:ubiquitin-protein transferase activity		GO:0030014:CCR4-NOT complex	GO:0004842:ubiquitin-protein transferase activity	103647171	zma03018
A0A1D6EK48	Protein TONNEAU 1b	100193953	Protein TONNEAU 1b OS=Zea mays OX=4577 GN=100193953 PE=4 SV=1	A0A1D6EK48	A0A1D6EK46;A0A1D6EK48;A0A3L6G289;A0A804MKY5	A0A1D6EK48_MAIZE	100193953	Protein TONNEAU 1b	9544.39	18388.8	15365.5	16842.7	13187.9	23751.1	15549	13095.4	9405.15	8998.58	19971.6	13922.5	GO:0005515:protein binding			GO:0005515:protein binding	100193953	---
A0A1D6EK57	Protein kinase superfamily protein	ZEAMMB73_Zm00001d005105	Protein kinase superfamily protein OS=Zea mays OX=4577 GN=ZEAMMB73_Zm00001d005105 PE=4 SV=1	A0A1D6EK57	A0A1D6EK56;A0A1D6EK57	A0A1D6EK57_MAIZE	ZEAMMB73_Zm00001d005105	Protein kinase superfamily protein	13202.3	11080.7	13642	15966.8	11387.8	13929.5	9785.76	13094.4	12837	11514.8	9689.49	9901.04	GO:0005524:ATP binding|GO:0006468:protein phosphorylation|GO:0004672:protein kinase activity	GO:0006468:protein phosphorylation		GO:0005524:ATP binding|GO:0004672:protein kinase activity	103649016	---
A0A1D6EK64	Protein EMSY-LIKE 4	ZEAMMB73_Zm00001d005106	Protein EMSY-LIKE 4 OS=Zea mays OX=4577 GN=ZEAMMB73_Zm00001d005106 PE=4 SV=1	A0A1D6EK64	A0A1D6EK59;A0A1D6EK61;A0A1D6EK62;A0A1D6EK63;A0A1D6EK64;A0A1D6EK65;A0A1D6EK66;A0A3L6G169;A0A804MKZ0;B4FS16;B6TVA4;C0P880	A0A1D6EK64_MAIZE	ZEAMMB73_Zm00001d005106	Protein EMSY-LIKE 4	24263.3	24496.6	39388.3	23483.1	27458.7	34785.6	21290.3	28269.9	36089	32811.6	36801.7	14297.6	GO:0050832:defense response to fungus	GO:0050832:defense response to fungus			100284576	---
A0A1D6EK73	non-specific serine/threonine protein kinase	ZEAMMB73_Zm00001d005108	non-specific serine/threonine protein kinase OS=Zea mays OX=4577 GN=ZEAMMB73_Zm00001d005108 PE=4 SV=1	A0A1D6EK73;A0A1D6EK78	A0A1D6EK73;A0A1D6EK76;A0A1D6EK78;A0A1D6EK79;A0A3L6G5Y1;B6T9U2;A0A1D6EK75	A0A1D6EK73_MAIZE;A0A1D6EK78_MAIZE	103647175;ZEAMMB73_Zm00001d005108	non-specific serine/threonine protein kinase	100096	99245	65424.6	110839	110394	80474	64002.3	64844.8	94552.6	56710.1	48182.2	85387.2	GO:0006468:protein phosphorylation|GO:0005524:ATP binding|GO:0004672:protein kinase activity	GO:0006468:protein phosphorylation		GO:0005524:ATP binding|GO:0004672:protein kinase activity	103647175	---
A0A1D6EK96	HECT-type E3 ubiquitin transferase	100304346	HECT-type E3 ubiquitin transferase OS=Zea mays OX=4577 GN=100304346 PE=3 SV=1	A0A1D6EK96;A0A804ML16	A0A1D6EK96;A0A804ML16;A0A1D6EK95;A0A1D6EK97;A0A1D6EK99;A0A1D6EKA1;A0A1D6EKA2;A0A1D6EKA4;A0A1D6EKA9;A0A1D6EKB1;A0A1D6EKB4;A0A1D6EKB6;C0HF04	A0A1D6EK96_MAIZE;A0A804ML16_MAIZE	100304346	HECT-type E3 ubiquitin transferase	14958.1	13048.3	9169.83	19337.2	19730.4	12387.3	3726.83	11816.2	6447.04	72.47	9621.27	12789.2	GO:0005515:protein binding|GO:0004842:ubiquitin-protein transferase activity			GO:0005515:protein binding|GO:0004842:ubiquitin-protein transferase activity	100304346	---
A0A1D6EKJ9	NAD-dependent dihydrogenase, Gfo/Idh/MocA family	100283463	NAD-dependent dihydrogenase, Gfo/Idh/MocA family OS=Zea mays OX=4577 GN=100283463 PE=4 SV=1	A0A1D6EKJ9;A0A1D6EKK0;A0A1D6EKK1;A0A1D6EKK2	A0A1D6EKJ9;A0A1D6EKK0;A0A1D6EKK1;A0A1D6EKK2;A0A1D6EKK5;A0A3L6FT95;B6TIK9	A0A1D6EKJ9_MAIZE;A0A1D6EKK0_MAIZE;A0A1D6EKK1_MAIZE;A0A1D6EKK2_MAIZE	100283463;ZEAMMB73_Zm00001d005144	NAD-dependent dihydrogenase, Gfo/Idh/MocA family	69337.8	42251.2	42066.7	71425.2	58741.8	54452.1	25714.3	30385.6	19018.1	44672.1	33835.7	46113.9	GO:0000166:nucleotide binding			GO:0000166:nucleotide binding	100283463	---
A0A1D6EKN5	Glutamine-dependent NAD(+) synthetase	ZEAMMB73_Zm00001d005157	Glutamine-dependent NAD(+) synthetase OS=Zea mays OX=4577 GN=ZEAMMB73_Zm00001d005157 PE=3 SV=1	A0A1D6EKN5;A0A1D6EKN6;A0A1D6EKN7;A0A1D6EKP1;A0A8J8YF58	A0A1D6EKN5;A0A1D6EKN6;A0A1D6EKN7;A0A1D6EKP1;A0A1D6EKP6;A0A1D6EKR3;A0A1D6EKR4;A0A8J8YF58;A0A1D6EKP7;A0A1D6EKQ8	A0A1D6EKN5_MAIZE;A0A1D6EKN6_MAIZE;A0A1D6EKN7_MAIZE;A0A1D6EKP1_MAIZE;A0A8J8YF58_MAIZE	Os07g0167100;ZEAMMB73_Zm00001d005157	Glutamine-dependent NAD(+) synthetase	81944.4	89164.4	94887.9	86989.4	89766.5	111125	13885	25756.7	23303.1	16799.7	12091	84996.4	GO:0005737:cytoplasm|GO:0006807:nitrogen compound metabolic process|GO:0003952:NAD+ synthase (glutamine-hydrolyzing) activity|GO:0004359:glutaminase activity|GO:0009435:NAD biosynthetic process|GO:0005524:ATP binding	GO:0006807:nitrogen compound metabolic process|GO:0009435:NAD biosynthetic process	GO:0005737:cytoplasm	GO:0003952:NAD+ synthase (glutamine-hydrolyzing) activity|GO:0004359:glutaminase activity|GO:0005524:ATP binding	100501566	---
A0A1D6EKR6	CASP-like protein	ZEAMMB73_Zm00001d005158	CASP-like protein OS=Zea mays OX=4577 GN=ZEAMMB73_Zm00001d005158 PE=3 SV=1	A0A1D6EKR6;A0A3L6FYU5	A0A1D6EKR6;A0A3L6FYU5;B6U361	A0A1D6EKR6_MAIZE;A0A3L6FYU5_MAIZE	CSPL3_0;ZEAMMB73_Zm00001d005158	CASP-like protein	89536.2	58583.9	150155	63633.2	37490.5	116556	32175.6	111341	66986.9	105015	78494.1	77177.8	---	---	---	---	100285307	---
A0A1D6EKT5	Calcium-dependent protein kinase 28	ZEAMMB73_Zm00001d005164	Calcium-dependent protein kinase 28 OS=Zea mays OX=4577 GN=ZEAMMB73_Zm00001d005164 PE=3 SV=1	A0A1D6EKT5;A0A1D6EKT8;A0A3L6G057;B4FVF8	A0A1D6EKT5;A0A1D6EKT6;A0A1D6EKU6;A0A3L6G057;B4FVF8;K7TZI8;A0A1D6EKT3;A0A1D6EKT4;A0A1D6EKT7;A0A1D6EKT8;A0A1D6EKU0;A0A1D6EKU1;A0A1D6EKU3;A0A1D6EKU7;A0A1D6EKU9;A0A3L6EIN2;A0A804ML67;A0A804PE00;K7U9U2	A0A1D6EKT5_MAIZE;A0A1D6EKT8_MAIZE;A0A3L6G057_MAIZE;B4FVF8_MAIZE	100284681;CPK18;ZEAMMB73_Zm00001d005164	Calcium-dependent protein kinase 28	72.47	5906.32	8946.05	6956.86	5592.77	12386.4	3952.28	72.47	9644.53	7132.6	4472.49	7675.77	GO:0005509:calcium ion binding|GO:0004672:protein kinase activity|GO:0006468:protein phosphorylation|GO:0005524:ATP binding	GO:0006468:protein phosphorylation		GO:0005509:calcium ion binding|GO:0004672:protein kinase activity|GO:0005524:ATP binding	100284681	zma04626
A0A1D6EKW2	Ribosomal RNA small subunit methyltransferase G	ZEAMMB73_Zm00001d005170	Ribosomal RNA small subunit methyltransferase G OS=Zea mays OX=4577 GN=ZEAMMB73_Zm00001d005170 PE=4 SV=1	A0A1D6EKW2	A0A1D6EKW2;A0A1D6EKW3;A0A1D6EKW4;A0A1D6EKW5;A0A804ML74;A0A8J8XZ64;B4FNG1;B6T9H4	A0A1D6EKW2_MAIZE	ZEAMMB73_Zm00001d005170	Ribosomal RNA small subunit methyltransferase G	174250	197376	156322	188920	179109	164898	44116.5	55919	45921.7	62303.8	51802.9	199827	---	---	---	---	100276370	---
A0A1D6EKX1	Uncharacterized protein	ZEAMMB73_Zm00001d005171	Uncharacterized protein OS=Zea mays OX=4577 GN=ZEAMMB73_Zm00001d005171 PE=4 SV=1	A0A1D6EKX1	A0A1D6EKX1;A0A804QVN9;A0A804UHI6;A0A804UHR3	A0A1D6EKX1_MAIZE	ZEAMMB73_Zm00001d005171	Uncharacterized protein	56751.6	56067.7	11922.9	40521	52211.9	8031.03	72.47	14581.6	10411.3	5805.35	72.47	32639.6	---	---	---	---	---	---
A0A1D6EKX4	Sterol 3-beta-glucosyltransferase UGT80A2	ZEAMMB73_Zm00001d005173	Sterol 3-beta-glucosyltransferase UGT80A2 OS=Zea mays OX=4577 GN=ZEAMMB73_Zm00001d005173 PE=4 SV=1	A0A1D6EKX4;A0A1D6EKX5;A0A1D6EKY0;A0A3L6G109;A0A804ML80;A0A804ML81	A0A1D6EKX4;A0A1D6EKX5;A0A1D6EKY0;A0A3L6G109;A0A804ML80;A0A804ML81	A0A1D6EKX4_MAIZE;A0A1D6EKX5_MAIZE;A0A1D6EKY0_MAIZE;A0A3L6G109_MAIZE;A0A804ML80_MAIZE;A0A804ML81_MAIZE	103647205;UGT80A2_3;ZEAMMB73_Zm00001d005173	Sterol 3-beta-glucosyltransferase UGT80A2	72.47	3599.22	72.47	9937.86	72.47	5694.54	72.47	1825.85	72.47	72.47	72.47	72.47	GO:0005975:carbohydrate metabolic process|GO:0008194:UDP-glycosyltransferase activity|GO:0016758:hexosyltransferase activity|GO:0030259:lipid glycosylation	GO:0005975:carbohydrate metabolic process|GO:0030259:lipid glycosylation		GO:0008194:UDP-glycosyltransferase activity|GO:0016758:hexosyltransferase activity	103647205	---
A0A1D6EKY1	UDP-glycosyltransferase 76C1	103647206	UDP-glycosyltransferase 76C1 OS=Zea mays OX=4577 GN=103647206 PE=4 SV=1	A0A1D6EKY1;A0A8J8XV39	A0A1D6EKY1;A0A8J8XV39	A0A1D6EKY1_MAIZE;A0A8J8XV39_MAIZE	103647206;BX9_2	UDP-glycosyltransferase 76C1	54058.1	53278.8	46180.6	62348	68293	51499.5	64456.2	78207.1	77845	82495.9	74858.5	73719.6	GO:0008194:UDP-glycosyltransferase activity			GO:0008194:UDP-glycosyltransferase activity	103647206	---
A0A1D6EKY6	THO complex subunit 4B	ZEAMMB73_Zm00001d005179	THO complex subunit 4B OS=Zea mays OX=4577 GN=ZEAMMB73_Zm00001d005179 PE=4 SV=1	A0A1D6EKY6	A0A1D6EKY6;A0A804ML91;B6T0T9	A0A1D6EKY6_MAIZE	ZEAMMB73_Zm00001d005179	THO complex subunit 4B	23075.8	20480	32723.6	19738.4	17206.3	41604.2	23113.7	19699.5	12053	26945.6	72.47	31359.3	GO:0003723:RNA binding|GO:0003676:nucleic acid binding			GO:0003723:RNA binding|GO:0003676:nucleic acid binding	100278324	zma03040
A0A1D6EKZ2	Cytochrome b5 domain-containing protein RLF	ZEAMMB73_Zm00001d005188	Cytochrome b5 domain-containing protein RLF OS=Zea mays OX=4577 GN=ZEAMMB73_Zm00001d005188 PE=3 SV=1	A0A1D6EKZ2;A0A1D6EKZ3;A0A804ML99;A0A8J8Y3G9;B4FQJ5	A0A804ML99;B4FNG8;B4FQJ5;A0A1D6EKZ2;A0A1D6EKZ3;A0A8J8Y3G9;B6T383	A0A1D6EKZ2_MAIZE;A0A1D6EKZ3_MAIZE;A0A804ML99_MAIZE;A0A8J8Y3G9_MAIZE;B4FQJ5_MAIZE	100272407;RLF;ZEAMMB73_Zm00001d005188	Cytochrome b5 domain-containing protein RLF	63792.9	58647.3	31972.8	68539.5	40344.9	41571.5	23807.3	22056.2	48384	72.47	16581.7	53175.2	GO:0020037:heme binding			GO:0020037:heme binding	100272407	---
A0A1D6EL59	Large ribosomal subunit protein uL22c	ZEAMMB73_Zm00001d005228	Large ribosomal subunit protein uL22c OS=Zea mays OX=4577 GN=ZEAMMB73_Zm00001d005228 PE=3 SV=1	A0A1D6EL59;A0A3L6G320	A0A1D6EL59;A0A3L6G320;A0A804MLD7;B4G108	A0A1D6EL59_MAIZE;A0A3L6G320_MAIZE	ZEAMMB73_Zm00001d005228;rplV	Large ribosomal subunit protein uL22c	64064.6	56202.3	57334.3	52081.3	47007.8	43876.3	55747.3	60715.8	39171	43151	39660	57473.6	GO:0015934:large ribosomal subunit|GO:0003735:structural constituent of ribosome|GO:0006412:translation|GO:0005840:ribosome	GO:0006412:translation	GO:0015934:large ribosomal subunit|GO:0005840:ribosome	GO:0003735:structural constituent of ribosome	100274437	zma03010
A0A1D6EL86	protein-serine/threonine phosphatase	ZEAMMB73_Zm00001d005240	protein-serine/threonine phosphatase OS=Zea mays OX=4577 GN=ZEAMMB73_Zm00001d005240 PE=3 SV=1	A0A1D6EL86;C0HGS2	O49973;A0A1D6EL86;A0A1D6EL87;A0A1D6EL89;A0A1D6EL90;A0A1D6EL92;A0A1D6EL96;A0A1D6HVZ9;A0A1D6HW00;A0A1D6HW02;A0A3L6E220;A0A3L6FUM0;A0A804MLF2;B6UAA5;C0HGS2;A0A1D6HW01	A0A1D6EL86_MAIZE;C0HGS2_MAIZE	FHA12;ZEAMMB73_Zm00001d005240	protein-serine/threonine phosphatase	40242.1	34389.4	49321.6	38754.3	23566.5	37197	19619.7	15296.1	29394.7	22110	28403.7	35150.7	GO:0004722:protein serine/threonine phosphatase activity|GO:0043169:cation binding|GO:0006470:protein dephosphorylation|GO:0005515:protein binding	GO:0006470:protein dephosphorylation		GO:0004722:protein serine/threonine phosphatase activity|GO:0043169:cation binding|GO:0005515:protein binding	100285824	---
A0A1D6EL97	Mediator of RNA polymerase II transcription subunit 33A	ZEAMMB73_Zm00001d005241	Mediator of RNA polymerase II transcription subunit 33A OS=Zea mays OX=4577 GN=ZEAMMB73_Zm00001d005241 PE=4 SV=1	A0A1D6EL97;A0A1D6EL98;A0A1D6EL99;A0A1D6ELA0;A0A3L6FUB0	A0A1D6EL97;A0A1D6EL98;A0A1D6EL99;A0A1D6ELA0;A0A3L6FUB0	A0A1D6EL97_MAIZE;A0A1D6EL98_MAIZE;A0A1D6EL99_MAIZE;A0A1D6ELA0_MAIZE;A0A3L6FUB0_MAIZE	MED33B;ZEAMMB73_Zm00001d005241	Mediator of RNA polymerase II transcription subunit 33A	5355.48	72.47	72.47	72.47	72.47	72.47	5589.14	5531.29	3145.43	72.47	72.47	72.47	GO:0016592:mediator complex|GO:2000762:regulation of phenylpropanoid metabolic process	GO:2000762:regulation of phenylpropanoid metabolic process	GO:0016592:mediator complex		100275134	---
A0A1D6ELA2	G-box-binding factor 1	ZEAMMB73_Zm00001d005244	G-box-binding factor 1 OS=Zea mays OX=4577 GN=ZEAMMB73_Zm00001d005244 PE=4 SV=1	A0A1D6ELA2;A0A1D6ELA3;A0A1D6ELA4;A0A1D6ELA5;A0A1D6ELA6;A0A1D6ELA8;A0A1D6ELB0;A0A804MLF7;A0A804MLF9;A0A804MLG0;A0A804MLG1;A0A804MLG2	A0A804MLF7;A0A804MLG0;A0A804MLG1;A0A804MLG2;A0A1D6ELA2;A0A1D6ELA3;A0A1D6ELA4;A0A1D6ELA5;A0A1D6ELA6;A0A1D6ELA8;A0A1D6ELB0;A0A1D6HVZ1;A0A1D6HVZ2;A0A1D6HVZ3;A0A1D6HVZ4;A0A1D6HVZ6;A0A1D6HVZ7;A0A3L6G432;A0A804MLF9;A0A8J8Y1L4;B4FC61;B6TZ28;K4JE66;Q9SM11	A0A1D6ELA2_MAIZE;A0A1D6ELA3_MAIZE;A0A1D6ELA4_MAIZE;A0A1D6ELA5_MAIZE;A0A1D6ELA6_MAIZE;A0A1D6ELA8_MAIZE;A0A1D6ELB0_MAIZE;A0A804MLF7_MAIZE;A0A804MLF9_MAIZE;A0A804MLG0_MAIZE;A0A804MLG1_MAIZE;A0A804MLG2_MAIZE	100284949;ZEAMMB73_Zm00001d005244	G-box-binding factor 1	72.47	72.47	72.47	72.47	72.47	72.47	17046.1	10065.9	14992	11967.4	15685.6	72.47	GO:0006355:regulation of DNA-templated transcription|GO:0043565:sequence-specific DNA binding|GO:0003700:DNA-binding transcription factor activity	GO:0006355:regulation of DNA-templated transcription		GO:0043565:sequence-specific DNA binding|GO:0003700:DNA-binding transcription factor activity	100284949	---
A0A1D6ELB4	Dolichyl-diphosphooligosaccharide--protein glycosyltransferase 48 kDa subunit	ZEAMMB73_Zm00001d005248	Dolichyl-diphosphooligosaccharide--protein glycosyltransferase 48 kDa subunit OS=Zea mays OX=4577 GN=ZEAMMB73_Zm00001d005248 PE=3 SV=1	A0A1D6ELB4;A0A1D6ELB5;A0A3L6FWF3	A0A1D6ELB4;A0A1D6ELB5;A0A1D6ELB6;A0A1D6ELB7;A0A3L6FWF3;A0A804MLH2;B4FA76;B6TBX5	A0A1D6ELB4_MAIZE;A0A1D6ELB5_MAIZE;A0A3L6FWF3_MAIZE	OST48_0;ZEAMMB73_Zm00001d005248	Dolichyl-diphosphooligosaccharide--protein glycosyltransferase 48 kDa subunit	63869.5	77889.4	89043	49529.7	87806.4	98480.2	13573	19980.8	25027.6	12750.6	19267.8	66177.8	GO:0005789:endoplasmic reticulum membrane|GO:0018279:protein N-linked glycosylation via asparagine	GO:0018279:protein N-linked glycosylation via asparagine	GO:0005789:endoplasmic reticulum membrane		100191802	zma00510
A0A1D6ELE8	Peptidyl-prolyl cis-trans isomerase	ZEAMMB73_Zm00001d005267	Peptidyl-prolyl cis-trans isomerase OS=Zea mays OX=4577 GN=ZEAMMB73_Zm00001d005267 PE=3 SV=1	A0A1D6ELE8;A0A3L6G0Y4	A0A1D6ELE8;A0A3L6G0Y4;A0A804RCX3	A0A1D6ELE8_MAIZE;A0A3L6G0Y4_MAIZE	CYP19-3_2;ZEAMMB73_Zm00001d005267	Peptidyl-prolyl cis-trans isomerase	72.47	72.47	72.47	72.47	9080.32	6421.44	31981	72.47	72.47	72.47	72.47	72.47	GO:0000413:protein peptidyl-prolyl isomerization|GO:0003755:peptidyl-prolyl cis-trans isomerase activity	GO:0000413:protein peptidyl-prolyl isomerization		GO:0003755:peptidyl-prolyl cis-trans isomerase activity	100283115	---
A0A1D6ELF0	Protein NEDD1	100279786	Protein NEDD1 OS=Zea mays OX=4577 GN=100279786 PE=4 SV=1	A0A1D6ELF0;A0A3L6FZH5	A0A1D6ELF0;A0A3L6FZH5;A0A1D6ELF2;A0A804MLJ8	A0A1D6ELF0_MAIZE;A0A3L6FZH5_MAIZE	100279786;NEDD1	Protein NEDD1	117719	82321	109046	161579	85717	136283	81030.4	104119	145406	96658.1	121821	80931.5	GO:0010968:regulation of microtubule nucleation|GO:0005515:protein binding|GO:0140496:gamma-tubulin complex binding	GO:0010968:regulation of microtubule nucleation		GO:0005515:protein binding|GO:0140496:gamma-tubulin complex binding	100279786	---
A0A1D6ELF9	Serine/threonine protein kinase 3	ZEAMMB73_Zm00001d005271	Serine/threonine protein kinase 3 OS=Zea mays OX=4577 GN=ZEAMMB73_Zm00001d005271 PE=4 SV=1	A0A1D6ELF9;A0A804MLK6;A0A8J8YJS9;B4FTS2;C0HH77	A0A1D6ELF9;A0A1D6ELG0;A0A1D6ELG1;A0A804MLK6;A0A8J8YJS9;B4FTS2;C0HH77	A0A1D6ELF9_MAIZE;A0A804MLK6_MAIZE;A0A8J8YJS9_MAIZE;B4FTS2_MAIZE;C0HH77_MAIZE	100283604;STK16_0;ZEAMMB73_Zm00001d005271	Serine/threonine protein kinase 3	18352.7	14519.9	7235.32	15572.4	11343.6	17973.3	8966.08	72.47	16677	14377.4	8428.07	15473.5	GO:0004672:protein kinase activity|GO:0006468:protein phosphorylation|GO:0005524:ATP binding	GO:0006468:protein phosphorylation		GO:0004672:protein kinase activity|GO:0005524:ATP binding	100283604	---
A0A1D6ELG4	Polyadenylate-binding protein	ZEAMMB73_Zm00001d005276	Polyadenylate-binding protein OS=Zea mays OX=4577 GN=ZEAMMB73_Zm00001d005276 PE=3 SV=1	A0A1D6ELG4;A0A1D6ELG7;A0A1D6ELG8;A0A1D6ELH0;A0A1D6ELH4	A0A1D6ELG3;A0A1D6ELG4;A0A1D6ELG7;A0A1D6ELG8;A0A1D6ELH0;A0A1D6ELH4;A0A1D6I0G1;A0A1D6I0G6;A0A1D6I0G7;A0A3L6E5D4;A0A804MLL1;A0A804UDB2;A0A1D6ELG6;A0A1D6ELH1;A0A1D6ELH2;A0A1D6ELH3;A0A1D6ELH5;A0A1D6ELH6;A0A1D6I0F8;A0A1D6I0G0;A0A1D6I0G2;A0A1D6I0G3;A0A1D6I0G4;A0A1D6I0G8;A0A1D6I0G9;A0A1D6I0H1;A0A1D6I0H2;A0A804UD76	A0A1D6ELG4_MAIZE;A0A1D6ELG7_MAIZE;A0A1D6ELG8_MAIZE;A0A1D6ELH0_MAIZE;A0A1D6ELH4_MAIZE	ZEAMMB73_Zm00001d005276	Polyadenylate-binding protein	1.10528e+06	1.05933e+06	818965	1.06903e+06	1.07916e+06	1.03595e+06	510873	533674	722956	432318	462083	909029	GO:0003676:nucleic acid binding|GO:0003723:RNA binding			GO:0003676:nucleic acid binding|GO:0003723:RNA binding	100502035	zma03018
A0A1D6ELI7	RNA binding	100383162	RNA binding OS=Zea mays OX=4577 GN=100383162 PE=4 SV=1	A0A1D6ELI7;A0A804MLL6;A0A804MLL7;C0PDQ9	A0A1D6ELI0;A0A1D6ELI4;A0A3L6FVJ2;C0PDQ9;A0A1D6ELI2;A0A1D6ELI3;A0A1D6ELI6;A0A1D6ELI7;A0A1D6ELI8;A0A1D6ELI9;A0A1D6ELJ0;A0A1D6ELJ1;A0A804MLL6;A0A804MLL7	A0A1D6ELI7_MAIZE;A0A804MLL6_MAIZE;A0A804MLL7_MAIZE;C0PDQ9_MAIZE	100383162	RNA binding	145156	141329	66095.4	125101	135197	97896.8	74157.3	97126.8	150906	91574.8	100058	96497.8	GO:0003723:RNA binding|GO:1990904:ribonucleoprotein complex|GO:0005515:protein binding|GO:0003676:nucleic acid binding		GO:1990904:ribonucleoprotein complex	GO:0003723:RNA binding|GO:0005515:protein binding|GO:0003676:nucleic acid binding	100383162	---
A0A1D6ELK2	DNA-directed RNA polymerases II IV and V subunit 3	ZEAMMB73_Zm00001d005295	DNA-directed RNA polymerases II IV and V subunit 3 OS=Zea mays OX=4577 GN=ZEAMMB73_Zm00001d005295 PE=3 SV=1	A0A1D6ELK2;A0A3L6FXW2;B6TCC3	A0A1D6ELK2;A0A3L6FXW2;B6TCC3	A0A1D6ELK2_MAIZE;A0A3L6FXW2_MAIZE;B6TCC3_MAIZE	100282883;NRPB3;ZEAMMB73_Zm00001d005295	DNA-directed RNA polymerases II IV and V subunit 3	89331.7	104325	126272	98504.5	92575	125896	42198.3	33443.6	39710.1	40140.8	43589.3	100182	GO:0046983:protein dimerization activity|GO:0003677:DNA binding|GO:0006351:DNA-templated transcription|GO:0003899:DNA-directed 5'-3' RNA polymerase activity	GO:0006351:DNA-templated transcription		GO:0046983:protein dimerization activity|GO:0003677:DNA binding|GO:0003899:DNA-directed 5'-3' RNA polymerase activity	100282883	zma03020
A0A1D6ELP8	Pre-mRNA-splicing factor 38	ZEAMMB73_Zm00001d005303	Pre-mRNA-splicing factor 38 OS=Zea mays OX=4577 GN=ZEAMMB73_Zm00001d005303 PE=3 SV=1	A0A1D6ELP8;A0A3L6FPK6;B6TYH0	A0A3L6FPK6;B6TYH0;A0A1D6ELP8	A0A1D6ELP8_MAIZE;A0A3L6FPK6_MAIZE;B6TYH0_MAIZE	100284891;ZEAMMB73_Zm00001d005303;Zm00014a_043641	Pre-mRNA-splicing factor 38	34389.6	38192.4	27136	32819.2	35186.4	26718.1	44380.4	45780.4	51486.1	38945.8	34642.3	32256.4	---	---	---	---	100284891	zma03040
A0A1D6ELR7	Alpha/beta-Hydrolases superfamily protein	ZEAMMB73_Zm00001d005313	Alpha/beta-Hydrolases superfamily protein OS=Zea mays OX=4577 GN=ZEAMMB73_Zm00001d005313 PE=4 SV=1	A0A1D6ELR7;A0A3L6FPP0	A0A1D6ELR7;A0A3L6FPP0;A0A804MLQ3;A0A804MLQ4	A0A1D6ELR7_MAIZE;A0A3L6FPP0_MAIZE	Daglb;ZEAMMB73_Zm00001d005313	Alpha/beta-Hydrolases superfamily protein	30955.7	24600.6	50024.8	39967.5	26091.7	70780.2	72.47	14494.6	72.47	9471.38	72.47	31663.7	GO:0006629:lipid metabolic process	GO:0006629:lipid metabolic process			103647251	---
[truncated: 12,188 more rows]
