# Supplementary material for: A new plant SUMO ligase, MPEL1, synergizes with MAPK16 to regulate resistance against Fusarium pathogens
Source: EMBO J. 2026 May 18;45(13):4670–93. doi: 10.1038/s44318-026-00811-2 (PMC13324008; doi:10.1038/s44318-026-00811-2)
Supplement: Supplementary file 7 — Dataset EV3 [file 44318_2026_811_MOESM7_ESM.xlsx]

## Sheet: Sheet1
Dataset EV3. GO enrichment assays.
(mock) MAPK16-OE vs KO up-regulated
ID	Description	GeneRatio	BgRatio	pvalue	p.adjust	qvalue	GeneName	Count	RichFactor	URL
GO:0046394	carboxylic acid biosynthetic process	18/313	177/6024	0.00458761	0.701487	0.701087	A0A1D6EWS4/A0A1D6F5G9/A0A1D6FCB3/A0A1D6GJ69/A0A1D6JWG0/A0A1D6KGM2/A0A3L6DKV7/A0A3L6E3P9/A0A3L6FA63/A0A3L6GA11/A0A804PGC3/A0A8J8XWG2/A0A8J8Y633/A0A8J8YG08/B6SH97/B6SNS9/P38561/Q8LT22	18	1.95722	http://amigo.geneontology.org/amigo/term/GO:0046394
GO:0016053	organic acid biosynthetic process	20/313	206/6024	0.00488434	0.701487	0.701087	A0A1D6EWS4/A0A1D6F5G9/A0A1D6FCB3/A0A1D6GJ69/A0A1D6JWG0/A0A1D6KGM2/A0A3L6DDY0/A0A3L6DKV7/A0A3L6E3P9/A0A3L6FA63/A0A3L6GA11/A0A804PGC3/A0A8J8XWG2/A0A8J8Y633/A0A8J8YG08/B4FRH6/B6SH97/B6SNS9/P38561/Q8LT22	20	1.86854	http://amigo.geneontology.org/amigo/term/GO:0016053
GO:0009308	amine metabolic process	7/313	43/6024	0.00612117	0.701487	0.701087	A0A1D6L7V9/A0A3L6EU65/A0A3L6FA63/A0A804NHD9/A0A804UCT7/Q8LT22/Q9FQ77	7	3.13307	http://amigo.geneontology.org/amigo/term/GO:0009308
GO:0022613	ribonucleoprotein complex biogenesis	12/313	109/6024	0.0105466	0.701487	0.701087	A0A1D6FKG8/A0A1D6HEC3/A0A1D6IDW4/A0A1D6ILC9/A0A1D6K1X4/A0A1D6KUQ4/A0A3L6EKY3/A0A3L6GCA4/A0A3L6GCM4/A0A9F2IC26/B4FAC1/B4FKD5	12	2.11883	http://amigo.geneontology.org/amigo/term/GO:0022613
GO:0019344	cysteine biosynthetic process	3/313	10/6024	0.0126891	0.701487	0.701087	A0A1D6EWS4/A0A1D6FCB3/A0A8J8XWG2	3	5.7738	http://amigo.geneontology.org/amigo/term/GO:0019344
GO:0042254	ribosome biogenesis	10/313	87/6024	0.0141739	0.701487	0.701087	A0A1D6FKG8/A0A1D6IDW4/A0A1D6ILC9/A0A1D6K1X4/A0A1D6KUQ4/A0A3L6GCA4/A0A3L6GCM4/A0A9F2IC26/B4FAC1/B4FKD5	10	2.21218	http://amigo.geneontology.org/amigo/term/GO:0042254
GO:0044283	small molecule biosynthetic process	22/313	258/6024	0.0143846	0.701487	0.701087	A0A1D6EWS4/A0A1D6F5G9/A0A1D6FCB3/A0A1D6GJ69/A0A1D6JWG0/A0A1D6KGM2/A0A3L6DDY0/A0A3L6DKV7/A0A3L6E3G4/A0A3L6E3P9/A0A3L6FA63/A0A3L6GA11/A0A804PGC3/A0A8J8XWG2/A0A8J8Y633/A0A8J8YG08/B4FRH6/B4G015/B6SH97/B6SNS9/P38561/Q8LT22	22	1.64113	http://amigo.geneontology.org/amigo/term/GO:0044283
GO:0006098	pentose-phosphate shunt	4/313	19/6024	0.0149043	0.701487	0.701087	A0A1D6GG75/A0A3L6EST2/A0A804LEC5/C0PPC8	4	4.05179	http://amigo.geneontology.org/amigo/term/GO:0006098
GO:0006740	NADPH regeneration	4/313	19/6024	0.0149043	0.701487	0.701087	A0A1D6GG75/A0A3L6EST2/A0A804LEC5/C0PPC8	4	4.05179	http://amigo.geneontology.org/amigo/term/GO:0006740
GO:0051156	glucose 6-phosphate metabolic process	4/313	19/6024	0.0149043	0.701487	0.701087	A0A1D6GG75/A0A3L6EST2/A0A804LEC5/C0PPC8	4	4.05179	http://amigo.geneontology.org/amigo/term/GO:0051156
GO:0071840	cellular component organization or biogenesis	40/313	549/6024	0.0164792	0.701487	0.701087	A0A1D6F484/A0A1D6FEM6/A0A1D6FKG8/A0A1D6FVM3/A0A1D6FWN1/A0A1D6HEC3/A0A1D6HK98/A0A1D6IDW4/A0A1D6IGX8/A0A1D6ILC9/A0A1D6JW26/A0A1D6JZL5/A0A1D6K1X4/A0A1D6KUQ4/A0A1D6N2N9/A0A1D6NYQ2/A0A1D6PIE5/A0A317YA72/A0A317YDV0/A0A317YF32/A0A317YGY9/A0A3L6D7N6/A0A3L6EKY3/A0A3L6EQS1/A0A3L6EV06/A0A3L6EV80/A0A3L6FHX8/A0A3L6FPP4/A0A3L6G583/A0A3L6G7P5/A0A3L6GAK1/A0A3L6GCA4/A0A3L6GCM4/A0A8J8XEQ6/A0A9F2IC26/B4FAC1/B4FKD5/…	40	1.40226	http://amigo.geneontology.org/amigo/term/GO:0071840
GO:0045491	xylan metabolic process	3/313	11/6024	0.0167862	0.701487	0.701087	A0A3L6F0I2/A0A3L6G7P5/B7ZYH5	3	5.24891	http://amigo.geneontology.org/amigo/term/GO:0045491
GO:0044085	cellular component biogenesis	24/313	293/6024	0.0170913	0.701487	0.701087	A0A1D6F484/A0A1D6FKG8/A0A1D6HEC3/A0A1D6IDW4/A0A1D6IGX8/A0A1D6ILC9/A0A1D6K1X4/A0A1D6KUQ4/A0A317YA72/A0A317YGY9/A0A3L6D7N6/A0A3L6EKY3/A0A3L6EQS1/A0A3L6FPP4/A0A3L6G583/A0A3L6G7P5/A0A3L6GCA4/A0A3L6GCM4/A0A8J8XEQ6/A0A9F2IC26/B4FAC1/B4FKD5/B6SP93/K7UPK8	24	1.57646	http://amigo.geneontology.org/amigo/term/GO:0044085
GO:1901605	alpha-amino acid metabolic process	15/313	159/6024	0.0177123	0.701487	0.701087	A0A1D6EWS4/A0A1D6F5G9/A0A1D6FCB3/A0A1D6GJ69/A0A1D6KGM2/A0A1D6KXF9/A0A1D6L7V9/A0A3L6FA63/A0A804UCT7/A0A8J8XWG2/A0A8J8Y633/B6SH97/B6SNS9/P38561/Q9FQ77	15	1.81566	http://amigo.geneontology.org/amigo/term/GO:1901605
GO:0008652	cellular amino acid biosynthetic process	12/313	118/6024	0.0189741	0.701487	0.701087	A0A1D6EWS4/A0A1D6F5G9/A0A1D6FCB3/A0A1D6GJ69/A0A1D6JWG0/A0A1D6KGM2/A0A3L6FA63/A0A8J8XWG2/A0A8J8Y633/B6SH97/B6SNS9/P38561	12	1.95722	http://amigo.geneontology.org/amigo/term/GO:0008652
GO:1901607	alpha-amino acid biosynthetic process	11/313	105/6024	0.0197855	0.701487	0.701087	A0A1D6EWS4/A0A1D6F5G9/A0A1D6FCB3/A0A1D6GJ69/A0A1D6KGM2/A0A3L6FA63/A0A8J8XWG2/A0A8J8Y633/B6SH97/B6SNS9/P38561	11	2.01625	http://amigo.geneontology.org/amigo/term/GO:1901607
GO:0006576	cellular biogenic amine metabolic process	5/313	31/6024	0.020463	0.701487	0.701087	A0A1D6L7V9/A0A3L6FA63/A0A804UCT7/Q8LT22/Q9FQ77	5	3.10419	http://amigo.geneontology.org/amigo/term/GO:0006576
GO:0044106	cellular amine metabolic process	5/313	31/6024	0.020463	0.701487	0.701087	A0A1D6L7V9/A0A3L6FA63/A0A804UCT7/Q8LT22/Q9FQ77	5	3.10419	http://amigo.geneontology.org/amigo/term/GO:0044106
GO:0006626	protein targeting to mitochondrion	4/313	21/6024	0.0212127	0.701487	0.701087	A0A1D6JZL5/A0A1D6PIE5/A0A317YF32/A0A3L6GAK1	4	3.66591	http://amigo.geneontology.org/amigo/term/GO:0006626
GO:0009070	serine family amino acid biosynthetic process	4/313	21/6024	0.0212127	0.701487	0.701087	A0A1D6EWS4/A0A1D6F5G9/A0A1D6FCB3/A0A8J8XWG2	4	3.66591	http://amigo.geneontology.org/amigo/term/GO:0009070
GO:0070585	protein localization to mitochondrion	4/313	21/6024	0.0212127	0.701487	0.701087	A0A1D6JZL5/A0A1D6PIE5/A0A317YF32/A0A3L6GAK1	4	3.66591	http://amigo.geneontology.org/amigo/term/GO:0070585
GO:0072655	establishment of protein localization to mitochondrion	4/313	21/6024	0.0212127	0.701487	0.701087	A0A1D6JZL5/A0A1D6PIE5/A0A317YF32/A0A3L6GAK1	4	3.66591	http://amigo.geneontology.org/amigo/term/GO:0072655
GO:0009691	cytokinin biosynthetic process	2/313	5/6024	0.0242413	0.701487	0.701087	A0A3L6EU65/A0A804NHD9	2	7.6984	http://amigo.geneontology.org/amigo/term/GO:0009691
GO:0042446	hormone biosynthetic process	2/313	5/6024	0.0242413	0.701487	0.701087	A0A3L6EU65/A0A804NHD9	2	7.6984	http://amigo.geneontology.org/amigo/term/GO:0042446
GO:0140647	P450-containing electron transport chain	2/313	5/6024	0.0242413	0.701487	0.701087	A0A8J8XZI3/B6U5I8	2	7.6984	http://amigo.geneontology.org/amigo/term/GO:0140647
GO:0006839	mitochondrial transport	4/313	22/6024	0.0248944	0.701487	0.701087	A0A1D6JZL5/A0A1D6PIE5/A0A317YF32/A0A3L6GAK1	4	3.49927	http://amigo.geneontology.org/amigo/term/GO:0006839
GO:0009072	aromatic amino acid family metabolic process	8/313	69/6024	0.0256698	0.701487	0.701087	A0A1D6KXF9/A0A1D6L7V9/A0A3L6ETC1/A0A3L6FA63/A0A804UCT7/A0A8J8Y633/B4FRH6/Q9FQ77	8	2.23142	http://amigo.geneontology.org/amigo/term/GO:0009072
GO:0006568	tryptophan metabolic process	4/313	23/6024	0.028938	0.701487	0.701087	A0A1D6L7V9/A0A3L6FA63/A0A804UCT7/Q9FQ77	4	3.34713	http://amigo.geneontology.org/amigo/term/GO:0006568
GO:0006586	indolalkylamine metabolic process	4/313	23/6024	0.028938	0.701487	0.701087	A0A1D6L7V9/A0A3L6FA63/A0A804UCT7/Q9FQ77	4	3.34713	http://amigo.geneontology.org/amigo/term/GO:0006586
GO:0006739	NADP metabolic process	4/313	23/6024	0.028938	0.701487	0.701087	A0A1D6GG75/A0A3L6EST2/A0A804LEC5/C0PPC8	4	3.34713	http://amigo.geneontology.org/amigo/term/GO:0006739
GO:0042430	indole-containing compound metabolic process	4/313	23/6024	0.028938	0.701487	0.701087	A0A1D6L7V9/A0A3L6FA63/A0A804UCT7/Q9FQ77	4	3.34713	http://amigo.geneontology.org/amigo/term/GO:0042430
GO:0010383	cell wall polysaccharide metabolic process	3/313	14/6024	0.0329996	0.701487	0.701087	A0A3L6F0I2/A0A3L6G7P5/B7ZYH5	3	4.12414	http://amigo.geneontology.org/amigo/term/GO:0010383
GO:0010410	hemicellulose metabolic process	3/313	14/6024	0.0329996	0.701487	0.701087	A0A3L6F0I2/A0A3L6G7P5/B7ZYH5	3	4.12414	http://amigo.geneontology.org/amigo/term/GO:0010410
GO:0009052	pentose-phosphate shunt, non-oxidative branch	2/313	6/6024	0.0351264	0.701487	0.701087	A0A1D6GG75/A0A3L6EST2	2	6.41534	http://amigo.geneontology.org/amigo/term/GO:0009052
GO:0000097	sulfur amino acid biosynthetic process	4/313	25/6024	0.0381298	0.701487	0.701087	A0A1D6EWS4/A0A1D6FCB3/A0A1D6KGM2/A0A8J8XWG2	4	3.07936	http://amigo.geneontology.org/amigo/term/GO:0000097
GO:0006952	defense response	10/313	102/6024	0.0382776	0.701487	0.701087	A0A1D6F7H3/A0A1D6MVM4/A0A3L6DP20/A0A3L6DPL8/A0A3L6EG89/A0A3L6FC40/A0A3L6FIX0/A0A3L6FXA5/A0A3L6G899/A0A8J8YJ99	10	1.88686	http://amigo.geneontology.org/amigo/term/GO:0006952
GO:0006534	cysteine metabolic process	3/313	15/6024	0.0397034	0.701487	0.701087	A0A1D6EWS4/A0A1D6FCB3/A0A8J8XWG2	3	3.8492	http://amigo.geneontology.org/amigo/term/GO:0006534
GO:0000956	nuclear-transcribed mRNA catabolic process	4/313	26/6024	0.043283	0.701487	0.701087	A0A1D6J7J2/A0A1D6L3E7/A0A3L6F1M8/A0A3L6GCS9	4	2.96092	http://amigo.geneontology.org/amigo/term/GO:0000956
GO:0042775	mitochondrial ATP synthesis coupled electron transport	3/313	16/6024	0.0470396	0.701487	0.701087	A0A8J8XX52/A0A8J8YL87/B6TLS6	3	3.60863	http://amigo.geneontology.org/amigo/term/GO:0042775
GO:0051205	protein insertion into membrane	3/313	16/6024	0.0470396	0.701487	0.701087	A0A1D6FEM6/A0A1D6JZL5/A0A1D6PIE5	3	3.60863	http://amigo.geneontology.org/amigo/term/GO:0051205
GO:0000463	maturation of LSU-rRNA from tricistronic rRNA transcript (SSU-rRNA, 5.8S rRNA, LSU-rRNA)	2/313	7/6024	0.0475135	0.701487	0.701087	A0A3L6GCA4/A0A3L6GCM4	2	5.49886	http://amigo.geneontology.org/amigo/term/GO:0000463
GO:0009627	systemic acquired resistance	2/313	7/6024	0.0475135	0.701487	0.701087	A0A3L6FIX0/A0A8J8YJ99	2	5.49886	http://amigo.geneontology.org/amigo/term/GO:0009627
(mock) MAPK16-OE vs KO down-regulated
ID	Description	GeneRatio	BgRatio	pvalue	p.adjust	qvalue	GeneName	Count	RichFactor	URL
GO:0043603	cellular amide metabolic process	214/1696	586/6024	2.22195e-06	0.00173537	0.00166598	A0A059Q6Q0/A0A1D6E4M0/A0A1D6E6W1/A0A1D6E942/A0A1D6E966/A0A1D6EAY0/A0A1D6EC22/A0A1D6ED47/A0A1D6EFN9/A0A1D6EG13/A0A1D6ETA3/A0A1D6EVR1/A0A1D6F4G0/A0A1D6F931/A0A1D6F9V3/A0A1D6FD95/A0A1D6FGA2/A0A1D6FGY1/A0A1D6FKX3/A0A1D6FKZ4/A0A1D6FSC6/A0A1D6FV28/A0A1D6G113/A0A1D6G770/A0A1D6GGV2/A0A1D6GKX8/A0A1D6GMP4/A0A1D6GPF2/A0A1D6H4K9/A0A1D6H6Y0/A0A1D6H6Z1/A0A1D6HAM9/A0A1D6HJS1/A0A1D6HSW9/A0A1D6HU93/A0A1D6I8Y0/A0A…	214	1.29711	http://amigo.geneontology.org/amigo/term/GO:0043603
GO:0044281	small molecule metabolic process	281/1696	800/6024	2.27888e-06	0.00173537	0.00166598	A0A096PQY2/A0A1D6E263/A0A1D6E6B3/A0A1D6E966/A0A1D6EC22/A0A1D6EFN9/A0A1D6EKN5/A0A1D6ETA3/A0A1D6ETY2/A0A1D6EU24/A0A1D6EVR1/A0A1D6F581/A0A1D6F5T1/A0A1D6F9V3/A0A1D6FCD3/A0A1D6FD79/A0A1D6FD95/A0A1D6FFD2/A0A1D6FGA2/A0A1D6FGY1/A0A1D6FN09/A0A1D6G0N7/A0A1D6G8L3/A0A1D6GKX8/A0A1D6GRR4/A0A1D6GRR6/A0A1D6H6Z1/A0A1D6H7L6/A0A1D6H8U5/A0A1D6HDL9/A0A1D6HHJ4/A0A1D6HJS1/A0A1D6HP90/A0A1D6HSW9/A0A1D6HZS5/A0A1D6I6V0/A0A…	281	1.2476	http://amigo.geneontology.org/amigo/term/GO:0044281
GO:0006082	organic acid metabolic process	196/1696	538/6024	7.51279e-06	0.00268339	0.0025761	A0A096PQY2/A0A1D6E263/A0A1D6E6B3/A0A1D6E966/A0A1D6EC22/A0A1D6EFN9/A0A1D6ETY2/A0A1D6EU24/A0A1D6EVR1/A0A1D6F581/A0A1D6F9V3/A0A1D6FCD3/A0A1D6FD79/A0A1D6FD95/A0A1D6FGA2/A0A1D6FGY1/A0A1D6G8L3/A0A1D6GKX8/A0A1D6GRR6/A0A1D6H6Z1/A0A1D6H7L6/A0A1D6H8U5/A0A1D6HDL9/A0A1D6HHJ4/A0A1D6HJS1/A0A1D6HSW9/A0A1D6HZS5/A0A1D6I6V0/A0A1D6IBP5/A0A1D6II54/A0A1D6IPW7/A0A1D6IQW2/A0A1D6IVA9/A0A1D6IVC3/A0A1D6IXT4/A0A1D6J5C4/A0A…	196	1.294	http://amigo.geneontology.org/amigo/term/GO:0006082
GO:0019752	carboxylic acid metabolic process	195/1696	536/6024	8.80956e-06	0.00268339	0.0025761	A0A096PQY2/A0A1D6E263/A0A1D6E6B3/A0A1D6E966/A0A1D6EC22/A0A1D6EFN9/A0A1D6ETY2/A0A1D6EU24/A0A1D6EVR1/A0A1D6F581/A0A1D6F9V3/A0A1D6FCD3/A0A1D6FD79/A0A1D6FD95/A0A1D6FGA2/A0A1D6FGY1/A0A1D6G8L3/A0A1D6GKX8/A0A1D6GRR6/A0A1D6H6Z1/A0A1D6H7L6/A0A1D6H8U5/A0A1D6HDL9/A0A1D6HHJ4/A0A1D6HJS1/A0A1D6HSW9/A0A1D6HZS5/A0A1D6I6V0/A0A1D6IBP5/A0A1D6II54/A0A1D6IPW7/A0A1D6IQW2/A0A1D6IVA9/A0A1D6IVC3/A0A1D6IXT4/A0A1D6J5C4/A0A…	195	1.2922	http://amigo.geneontology.org/amigo/term/GO:0019752
GO:0043436	oxoacid metabolic process	195/1696	536/6024	8.80956e-06	0.00268339	0.0025761	A0A096PQY2/A0A1D6E263/A0A1D6E6B3/A0A1D6E966/A0A1D6EC22/A0A1D6EFN9/A0A1D6ETY2/A0A1D6EU24/A0A1D6EVR1/A0A1D6F581/A0A1D6F9V3/A0A1D6FCD3/A0A1D6FD79/A0A1D6FD95/A0A1D6FGA2/A0A1D6FGY1/A0A1D6G8L3/A0A1D6GKX8/A0A1D6GRR6/A0A1D6H6Z1/A0A1D6H7L6/A0A1D6H8U5/A0A1D6HDL9/A0A1D6HHJ4/A0A1D6HJS1/A0A1D6HSW9/A0A1D6HZS5/A0A1D6I6V0/A0A1D6IBP5/A0A1D6II54/A0A1D6IPW7/A0A1D6IQW2/A0A1D6IVA9/A0A1D6IVC3/A0A1D6IXT4/A0A1D6J5C4/A0A…	195	1.2922	http://amigo.geneontology.org/amigo/term/GO:0043436
GO:1901566	organonitrogen compound biosynthetic process	310/1696	909/6024	1.19137e-05	0.00302409	0.00290318	A0A059Q6Q0/A0A1D6E263/A0A1D6E4M0/A0A1D6E6W1/A0A1D6E7M3/A0A1D6E942/A0A1D6E966/A0A1D6EAY0/A0A1D6EC22/A0A1D6ED47/A0A1D6EFN9/A0A1D6EKN5/A0A1D6ELB4/A0A1D6EU24/A0A1D6EVR1/A0A1D6EZ98/A0A1D6F4G0/A0A1D6F581/A0A1D6F931/A0A1D6F9V3/A0A1D6FD95/A0A1D6FGA2/A0A1D6FGY1/A0A1D6FKX3/A0A1D6FKZ4/A0A1D6FNI2/A0A1D6FSC6/A0A1D6FV28/A0A1D6FZP6/A0A1D6G0N7/A0A1D6G113/A0A1D6G2R2/A0A1D6G4L5/A0A1D6G6F0/A0A1D6G770/A0A1D6GGV2/A0A…	310	1.21131	http://amigo.geneontology.org/amigo/term/GO:1901566
GO:0006457	protein folding	65/1696	147/6024	1.84901e-05	0.00402292	0.00386207	A0A096R6Z8/A0A1D6E0F1/A0A1D6ED25/A0A1D6ES19/A0A1D6F6Y8/A0A1D6FAH0/A0A1D6G6T7/A0A1D6GVX5/A0A1D6GWE1/A0A1D6H2L6/A0A1D6HN02/A0A1D6HNM6/A0A1D6HX92/A0A1D6J0T0/A0A1D6JSN1/A0A1D6JVU2/A0A1D6KJ89/A0A1D6LN77/A0A1D6LZ71/A0A1D6MUE8/A0A1D6MX78/A0A1D6NKN5/A0A1D6Q3F0/A0A1D6Q4Q1/A0A1D6QBW2/A0A1D6QK73/A0A3L6DCR4/A0A3L6DCS6/A0A3L6DUD2/A0A3L6DUW7/A0A3L6E126/A0A3L6E3C4/A0A3L6E486/A0A3L6E675/A0A3L6E8D1/A0A3L6EXQ7/A0A…	65	1.57056	http://amigo.geneontology.org/amigo/term/GO:0006457
GO:0043604	amide biosynthetic process	186/1696	517/6024	3.13565e-05	0.0059695	0.00573082	A0A059Q6Q0/A0A1D6E4M0/A0A1D6E6W1/A0A1D6E942/A0A1D6E966/A0A1D6EAY0/A0A1D6EC22/A0A1D6ED47/A0A1D6EFN9/A0A1D6EVR1/A0A1D6F4G0/A0A1D6F931/A0A1D6F9V3/A0A1D6FD95/A0A1D6FGA2/A0A1D6FGY1/A0A1D6FKX3/A0A1D6FKZ4/A0A1D6FSC6/A0A1D6FV28/A0A1D6G113/A0A1D6G770/A0A1D6GGV2/A0A1D6GKX8/A0A1D6GPF2/A0A1D6H4K9/A0A1D6H6Y0/A0A1D6H6Z1/A0A1D6HAM9/A0A1D6HJS1/A0A1D6HSW9/A0A1D6HU93/A0A1D6IBP5/A0A1D6II54/A0A1D6ILX8/A0A1D6ISX4/A0A…	186	1.27785	http://amigo.geneontology.org/amigo/term/GO:0043604
GO:0006518	peptide metabolic process	196/1696	550/6024	3.67033e-05	0.00621102	0.00596268	A0A059Q6Q0/A0A1D6E4M0/A0A1D6E6W1/A0A1D6E942/A0A1D6E966/A0A1D6EAY0/A0A1D6EC22/A0A1D6ED47/A0A1D6EG13/A0A1D6EVR1/A0A1D6F4G0/A0A1D6F931/A0A1D6F9V3/A0A1D6FD95/A0A1D6FGA2/A0A1D6FKX3/A0A1D6FKZ4/A0A1D6FSC6/A0A1D6FV28/A0A1D6G113/A0A1D6G770/A0A1D6GGV2/A0A1D6GKX8/A0A1D6GMP4/A0A1D6GPF2/A0A1D6H4K9/A0A1D6H6Y0/A0A1D6HAM9/A0A1D6HSW9/A0A1D6HU93/A0A1D6IBP5/A0A1D6II54/A0A1D6ILX8/A0A1D6ISX4/A0A1D6IVA9/A0A1D6IVC3/A0A…	196	1.26576	http://amigo.geneontology.org/amigo/term/GO:0006518
GO:0006418	tRNA aminoacylation for protein translation	37/1696	76/6024	0.000107376	0.0136277	0.0130829	A0A1D6E966/A0A1D6EC22/A0A1D6EVR1/A0A1D6F9V3/A0A1D6FD95/A0A1D6FGA2/A0A1D6GKX8/A0A1D6HSW9/A0A1D6IBP5/A0A1D6II54/A0A1D6IVA9/A0A1D6IVC3/A0A1D6JRH6/A0A1D6KSP7/A0A1D6KSQ8/A0A1D6LIU0/A0A1D6M5V8/A0A1D6QTB4/A0A317Y9E6/A0A317YBY3/A0A3L6DF73/A0A3L6DP02/A0A3L6DQX4/A0A3L6EHI2/A0A3L6EQ52/A0A3L6F9X9/A0A3L6F9Y6/A0A3L6FA53/A0A3L6FN40/A0A3L6FSC1/A0A3L6G0U3/A0A8J8XM41/A0A8J8Y869/B4FMR1/B6SHH4/B7ZXF6/C0PGQ1	37	1.72921	http://amigo.geneontology.org/amigo/term/GO:0006418
GO:0043038	amino acid activation	37/1696	76/6024	0.000107376	0.0136277	0.0130829	A0A1D6E966/A0A1D6EC22/A0A1D6EVR1/A0A1D6F9V3/A0A1D6FD95/A0A1D6FGA2/A0A1D6GKX8/A0A1D6HSW9/A0A1D6IBP5/A0A1D6II54/A0A1D6IVA9/A0A1D6IVC3/A0A1D6JRH6/A0A1D6KSP7/A0A1D6KSQ8/A0A1D6LIU0/A0A1D6M5V8/A0A1D6QTB4/A0A317Y9E6/A0A317YBY3/A0A3L6DF73/A0A3L6DP02/A0A3L6DQX4/A0A3L6EHI2/A0A3L6EQ52/A0A3L6F9X9/A0A3L6F9Y6/A0A3L6FA53/A0A3L6FN40/A0A3L6FSC1/A0A3L6G0U3/A0A8J8XM41/A0A8J8Y869/B4FMR1/B6SHH4/B7ZXF6/C0PGQ1	37	1.72921	http://amigo.geneontology.org/amigo/term/GO:0043038
GO:0043039	tRNA aminoacylation	37/1696	76/6024	0.000107376	0.0136277	0.0130829	A0A1D6E966/A0A1D6EC22/A0A1D6EVR1/A0A1D6F9V3/A0A1D6FD95/A0A1D6FGA2/A0A1D6GKX8/A0A1D6HSW9/A0A1D6IBP5/A0A1D6II54/A0A1D6IVA9/A0A1D6IVC3/A0A1D6JRH6/A0A1D6KSP7/A0A1D6KSQ8/A0A1D6LIU0/A0A1D6M5V8/A0A1D6QTB4/A0A317Y9E6/A0A317YBY3/A0A3L6DF73/A0A3L6DP02/A0A3L6DQX4/A0A3L6EHI2/A0A3L6EQ52/A0A3L6F9X9/A0A3L6F9Y6/A0A3L6FA53/A0A3L6FN40/A0A3L6FSC1/A0A3L6G0U3/A0A8J8XM41/A0A8J8Y869/B4FMR1/B6SHH4/B7ZXF6/C0PGQ1	37	1.72921	http://amigo.geneontology.org/amigo/term/GO:0043039
GO:0006412	translation	171/1696	485/6024	0.000224796	0.0243077	0.0233358	A0A059Q6Q0/A0A1D6E4M0/A0A1D6E6W1/A0A1D6E942/A0A1D6E966/A0A1D6EAY0/A0A1D6EC22/A0A1D6ED47/A0A1D6EVR1/A0A1D6F4G0/A0A1D6F931/A0A1D6F9V3/A0A1D6FD95/A0A1D6FGA2/A0A1D6FKX3/A0A1D6FKZ4/A0A1D6FSC6/A0A1D6G113/A0A1D6G770/A0A1D6GGV2/A0A1D6GKX8/A0A1D6GPF2/A0A1D6H4K9/A0A1D6H6Y0/A0A1D6HAM9/A0A1D6HSW9/A0A1D6HU93/A0A1D6IBP5/A0A1D6II54/A0A1D6ILX8/A0A1D6ISX4/A0A1D6IVA9/A0A1D6IVC3/A0A1D6JJP6/A0A1D6JRH6/A0A1D6JX93/A0A…	171	1.25231	http://amigo.geneontology.org/amigo/term/GO:0006412
GO:0006508	proteolysis	155/1696	435/6024	0.000254252	0.0243077	0.0233358	A0A096S2Q4/A0A1D6DU44/A0A1D6E710/A0A1D6EG13/A0A1D6ERU3/A0A1D6EST0/A0A1D6F6N1/A0A1D6F705/A0A1D6FF42/A0A1D6FIR9/A0A1D6FJ38/A0A1D6FLN2/A0A1D6FPN2/A0A1D6FZZ8/A0A1D6G0X9/A0A1D6GG25/A0A1D6GQM5/A0A1D6GTX8/A0A1D6H2M0/A0A1D6H400/A0A1D6H703/A0A1D6HES7/A0A1D6HFC3/A0A1D6HJU4/A0A1D6HJW0/A0A1D6HK00/A0A1D6HL34/A0A1D6HL41/A0A1D6HN58/A0A1D6HN61/A0A1D6HP95/A0A1D6HWI8/A0A1D6I845/A0A1D6IH62/A0A1D6IL23/A0A1D6IME8/A0A…	155	1.26561	http://amigo.geneontology.org/amigo/term/GO:0006508
GO:0009259	ribonucleotide metabolic process	65/1696	158/6024	0.000257048	0.0243077	0.0233358	A0A1D6EFN9/A0A1D6ETA3/A0A1D6ETY2/A0A1D6FD79/A0A1D6G0N7/A0A1D6G8L3/A0A1D6H6Z1/A0A1D6HJS1/A0A1D6I8Y0/A0A1D6I9S9/A0A1D6JIN2/A0A1D6KPB2/A0A1D6L245/A0A1D6L3J0/A0A1D6L7N7/A0A1D6L8E8/A0A1D6LKN6/A0A1D6M0B3/A0A1D6M7C2/A0A1D6MDH1/A0A1D6MEM8/A0A1D6MH98/A0A1D6MXC5/A0A1D6MYM9/A0A1D6P3C3/A0A1D6P6L8/A0A1D6PH52/A0A1D6PML4/A0A1D6Q1G1/A0A3L6DBQ4/A0A3L6DH87/A0A3L6DHD9/A0A3L6DIB4/A0A3L6DJD3/A0A3L6DRU1/A0A3L6EBM5/A0A…	65	1.46122	http://amigo.geneontology.org/amigo/term/GO:0009259
GO:0019693	ribose phosphate metabolic process	65/1696	158/6024	0.000257048	0.0243077	0.0233358	A0A1D6EFN9/A0A1D6ETA3/A0A1D6ETY2/A0A1D6FD79/A0A1D6G0N7/A0A1D6G8L3/A0A1D6H6Z1/A0A1D6HJS1/A0A1D6I8Y0/A0A1D6I9S9/A0A1D6JIN2/A0A1D6KPB2/A0A1D6L245/A0A1D6L3J0/A0A1D6L7N7/A0A1D6L8E8/A0A1D6LKN6/A0A1D6M0B3/A0A1D6M7C2/A0A1D6MDH1/A0A1D6MEM8/A0A1D6MH98/A0A1D6MXC5/A0A1D6MYM9/A0A1D6P3C3/A0A1D6P6L8/A0A1D6PH52/A0A1D6PML4/A0A1D6Q1G1/A0A3L6DBQ4/A0A3L6DH87/A0A3L6DHD9/A0A3L6DIB4/A0A3L6DJD3/A0A3L6DRU1/A0A3L6EBM5/A0A…	65	1.46122	http://amigo.geneontology.org/amigo/term/GO:0019693
GO:0043043	peptide biosynthetic process	173/1696	493/6024	0.000271327	0.0243077	0.0233358	A0A059Q6Q0/A0A1D6E4M0/A0A1D6E6W1/A0A1D6E942/A0A1D6E966/A0A1D6EAY0/A0A1D6EC22/A0A1D6ED47/A0A1D6EVR1/A0A1D6F4G0/A0A1D6F931/A0A1D6F9V3/A0A1D6FD95/A0A1D6FGA2/A0A1D6FKX3/A0A1D6FKZ4/A0A1D6FSC6/A0A1D6FV28/A0A1D6G113/A0A1D6G770/A0A1D6GGV2/A0A1D6GKX8/A0A1D6GPF2/A0A1D6H4K9/A0A1D6H6Y0/A0A1D6HAM9/A0A1D6HSW9/A0A1D6HU93/A0A1D6IBP5/A0A1D6II54/A0A1D6ILX8/A0A1D6ISX4/A0A1D6IVA9/A0A1D6IVC3/A0A1D6JJP6/A0A1D6JRH6/A0A…	173	1.2464	http://amigo.geneontology.org/amigo/term/GO:0043043
GO:0009150	purine ribonucleotide metabolic process	62/1696	150/6024	0.000303892	0.0257127	0.0246846	A0A1D6EFN9/A0A1D6ETA3/A0A1D6ETY2/A0A1D6FD79/A0A1D6G8L3/A0A1D6H6Z1/A0A1D6HJS1/A0A1D6I8Y0/A0A1D6I9S9/A0A1D6JIN2/A0A1D6KPB2/A0A1D6L245/A0A1D6L3J0/A0A1D6L7N7/A0A1D6L8E8/A0A1D6LKN6/A0A1D6M0B3/A0A1D6M7C2/A0A1D6MEM8/A0A1D6MH98/A0A1D6MYM9/A0A1D6P3C3/A0A1D6P6L8/A0A1D6PH52/A0A1D6PML4/A0A1D6Q1G1/A0A3L6DBQ4/A0A3L6DH87/A0A3L6DHD9/A0A3L6DIB4/A0A3L6DJD3/A0A3L6DRU1/A0A3L6EBM5/A0A3L6F313/A0A3L6F482/A0A3L6F6P8/A0A…	62	1.46811	http://amigo.geneontology.org/amigo/term/GO:0009150
GO:0006086	acetyl-CoA biosynthetic process from pyruvate	11/1696	15/6024	0.000359992	0.0288562	0.0277024	A0A1D6EFN9/A0A1D6H6Z1/A0A1D6HJS1/A0A1D6KPB2/A0A1D6L8E8/A0A1D6MYM9/A0A1D6Q1G1/A0A3L6DHD9/A0A3L6F6P8/A0A3L6G673/B6TQ36	11	2.60472	http://amigo.geneontology.org/amigo/term/GO:0006086
GO:0006753	nucleoside phosphate metabolic process	79/1696	203/6024	0.000488454	0.0371958	0.0357086	A0A1D6EFN9/A0A1D6EKN5/A0A1D6ETA3/A0A1D6ETY2/A0A1D6FD79/A0A1D6G0N7/A0A1D6G8L3/A0A1D6H6Z1/A0A1D6HJS1/A0A1D6I8Y0/A0A1D6I9S9/A0A1D6IYL8/A0A1D6J6Z3/A0A1D6JIN2/A0A1D6KPB2/A0A1D6L0I4/A0A1D6L245/A0A1D6L3J0/A0A1D6L7N7/A0A1D6L8E8/A0A1D6LJL2/A0A1D6LKN6/A0A1D6M0B3/A0A1D6M7C2/A0A1D6MDH1/A0A1D6MEM8/A0A1D6MH98/A0A1D6MXC5/A0A1D6MYM9/A0A1D6NVH1/A0A1D6P3C3/A0A1D6P6L8/A0A1D6PH52/A0A1D6PML4/A0A1D6Q1G1/A0A1D6QLU5/A0A…	79	1.38226	http://amigo.geneontology.org/amigo/term/GO:0006753
GO:0006084	acetyl-CoA metabolic process	14/1696	22/6024	0.000545081	0.0395314	0.0379508	A0A1D6EFN9/A0A1D6ETA3/A0A1D6H6Z1/A0A1D6HJS1/A0A1D6I8Y0/A0A1D6KPB2/A0A1D6L3J0/A0A1D6L8E8/A0A1D6MYM9/A0A1D6Q1G1/A0A3L6DHD9/A0A3L6F6P8/A0A3L6G673/B6TQ36	14	2.26029	http://amigo.geneontology.org/amigo/term/GO:0006084
GO:0009117	nucleotide metabolic process	77/1696	200/6024	0.00083104	0.0439711	0.042213	A0A1D6EFN9/A0A1D6EKN5/A0A1D6ETA3/A0A1D6ETY2/A0A1D6FD79/A0A1D6G0N7/A0A1D6G8L3/A0A1D6H6Z1/A0A1D6HJS1/A0A1D6I8Y0/A0A1D6I9S9/A0A1D6IYL8/A0A1D6J6Z3/A0A1D6JIN2/A0A1D6KPB2/A0A1D6L0I4/A0A1D6L245/A0A1D6L3J0/A0A1D6L7N7/A0A1D6L8E8/A0A1D6LJL2/A0A1D6LKN6/A0A1D6M0B3/A0A1D6M7C2/A0A1D6MDH1/A0A1D6MEM8/A0A1D6MH98/A0A1D6MXC5/A0A1D6MYM9/A0A1D6P3C3/A0A1D6P6L8/A0A1D6PH52/A0A1D6PML4/A0A1D6Q1G1/A0A1D6QLU5/A0A3L6DBQ4/A0A…	77	1.36748	http://amigo.geneontology.org/amigo/term/GO:0009117
GO:0009260	ribonucleotide biosynthetic process	35/1696	77/6024	0.000837814	0.0439711	0.042213	A0A1D6EFN9/A0A1D6G0N7/A0A1D6H6Z1/A0A1D6HJS1/A0A1D6I9S9/A0A1D6JIN2/A0A1D6KPB2/A0A1D6L245/A0A1D6L8E8/A0A1D6M0B3/A0A1D6MDH1/A0A1D6MEM8/A0A1D6MH98/A0A1D6MXC5/A0A1D6MYM9/A0A1D6PH52/A0A1D6PML4/A0A1D6Q1G1/A0A3L6DH87/A0A3L6DHD9/A0A3L6DJD3/A0A3L6F6P8/A0A3L6FWR0/A0A3L6G673/A0A804NV52/A0A8J8YFI4/A0A8J8YNY3/B4FS99/B6SST9/B6TQ36/D2JSP9/P05022/P17344/P19023/Q07299	35	1.61449	http://amigo.geneontology.org/amigo/term/GO:0009260
GO:0046390	ribose phosphate biosynthetic process	35/1696	77/6024	0.000837814	0.0439711	0.042213	A0A1D6EFN9/A0A1D6G0N7/A0A1D6H6Z1/A0A1D6HJS1/A0A1D6I9S9/A0A1D6JIN2/A0A1D6KPB2/A0A1D6L245/A0A1D6L8E8/A0A1D6M0B3/A0A1D6MDH1/A0A1D6MEM8/A0A1D6MH98/A0A1D6MXC5/A0A1D6MYM9/A0A1D6PH52/A0A1D6PML4/A0A1D6Q1G1/A0A3L6DH87/A0A3L6DHD9/A0A3L6DJD3/A0A3L6F6P8/A0A3L6FWR0/A0A3L6G673/A0A804NV52/A0A8J8YFI4/A0A8J8YNY3/B4FS99/B6SST9/B6TQ36/D2JSP9/P05022/P17344/P19023/Q07299	35	1.61449	http://amigo.geneontology.org/amigo/term/GO:0046390
GO:0006163	purine nucleotide metabolic process	64/1696	161/6024	0.00085805	0.0439711	0.042213	A0A1D6EFN9/A0A1D6ETA3/A0A1D6ETY2/A0A1D6FD79/A0A1D6G8L3/A0A1D6H6Z1/A0A1D6HJS1/A0A1D6I8Y0/A0A1D6I9S9/A0A1D6IYL8/A0A1D6JIN2/A0A1D6KPB2/A0A1D6L0I4/A0A1D6L245/A0A1D6L3J0/A0A1D6L7N7/A0A1D6L8E8/A0A1D6LKN6/A0A1D6M0B3/A0A1D6M7C2/A0A1D6MEM8/A0A1D6MH98/A0A1D6MYM9/A0A1D6P3C3/A0A1D6P6L8/A0A1D6PH52/A0A1D6PML4/A0A1D6Q1G1/A0A3L6DBQ4/A0A3L6DH87/A0A3L6DHD9/A0A3L6DIB4/A0A3L6DJD3/A0A3L6DRU1/A0A3L6EBM5/A0A3L6F313/A0A…	64	1.41193	http://amigo.geneontology.org/amigo/term/GO:0006163
GO:0070972	protein localization to endoplasmic reticulum	11/1696	16/6024	0.000858944	0.0439711	0.042213	A0A1D6ETW5/A0A1D6ITB4/A0A1D6N584/A0A3L6DH43/A0A3L6G5E6/A0A8J8XIY8/A0A8J8Y6U4/B4FK58/C0PJM7/O04438/Q7XAF9	11	2.44192	http://amigo.geneontology.org/amigo/term/GO:0070972
GO:0009152	purine ribonucleotide biosynthetic process	32/1696	69/6024	0.000905844	0.0439711	0.042213	A0A1D6EFN9/A0A1D6H6Z1/A0A1D6HJS1/A0A1D6I9S9/A0A1D6JIN2/A0A1D6KPB2/A0A1D6L245/A0A1D6L8E8/A0A1D6M0B3/A0A1D6MEM8/A0A1D6MH98/A0A1D6MYM9/A0A1D6PH52/A0A1D6PML4/A0A1D6Q1G1/A0A3L6DH87/A0A3L6DHD9/A0A3L6DJD3/A0A3L6F6P8/A0A3L6FWR0/A0A3L6G673/A0A804NV52/A0A8J8YFI4/A0A8J8YNY3/B4FS99/B6SST9/B6TQ36/D2JSP9/P05022/P17344/P19023/Q07299	32	1.64725	http://amigo.geneontology.org/amigo/term/GO:0009152
GO:1901575	organic substance catabolic process	130/1696	366/6024	0.000927254	0.0439711	0.042213	A0A1D6E4T8/A0A1D6EST0/A0A1D6ETY2/A0A1D6FD79/A0A1D6FF42/A0A1D6FJ38/A0A1D6G8L3/A0A1D6GG25/A0A1D6GJN3/A0A1D6GMP4/A0A1D6H2M0/A0A1D6H4H8/A0A1D6HDL9/A0A1D6HIT9/A0A1D6HJW0/A0A1D6HWI8/A0A1D6HZS5/A0A1D6I845/A0A1D6IL23/A0A1D6IME8/A0A1D6IUI8/A0A1D6JNC3/A0A1D6JSI9/A0A1D6JVQ5/A0A1D6JWS0/A0A1D6K353/A0A1D6K864/A0A1D6KM34/A0A1D6L6V2/A0A1D6L7N7/A0A1D6LKN6/A0A1D6LMS5/A0A1D6LP98/A0A1D6M2U8/A0A1D6M5T4/A0A1D6M7C2/A0A…	130	1.2616	http://amigo.geneontology.org/amigo/term/GO:1901575
GO:0006612	protein targeting to membrane	10/1696	14/6024	0.000952756	0.0439711	0.042213	A0A1D6ITB4/A0A1D6N584/A0A3L6DH43/A0A3L6G5E6/A0A8J8XIY8/A0A8J8Y6U4/B4FK58/C0PJM7/O04438/Q7XAF9	10	2.53706	http://amigo.geneontology.org/amigo/term/GO:0006612
GO:0006613	cotranslational protein targeting to membrane	10/1696	14/6024	0.000952756	0.0439711	0.042213	A0A1D6ITB4/A0A1D6N584/A0A3L6DH43/A0A3L6G5E6/A0A8J8XIY8/A0A8J8Y6U4/B4FK58/C0PJM7/O04438/Q7XAF9	10	2.53706	http://amigo.geneontology.org/amigo/term/GO:0006613
GO:0006614	SRP-dependent cotranslational protein targeting to membrane	10/1696	14/6024	0.000952756	0.0439711	0.042213	A0A1D6ITB4/A0A1D6N584/A0A3L6DH43/A0A3L6G5E6/A0A8J8XIY8/A0A8J8Y6U4/B4FK58/C0PJM7/O04438/Q7XAF9	10	2.53706	http://amigo.geneontology.org/amigo/term/GO:0006614
GO:0045047	protein targeting to ER	10/1696	14/6024	0.000952756	0.0439711	0.042213	A0A1D6ITB4/A0A1D6N584/A0A3L6DH43/A0A3L6G5E6/A0A8J8XIY8/A0A8J8Y6U4/B4FK58/C0PJM7/O04438/Q7XAF9	10	2.53706	http://amigo.geneontology.org/amigo/term/GO:0045047
GO:0072599	establishment of protein localization to endoplasmic reticulum	10/1696	14/6024	0.000952756	0.0439711	0.042213	A0A1D6ITB4/A0A1D6N584/A0A3L6DH43/A0A3L6G5E6/A0A8J8XIY8/A0A8J8Y6U4/B4FK58/C0PJM7/O04438/Q7XAF9	10	2.53706	http://amigo.geneontology.org/amigo/term/GO:0072599
GO:0030163	protein catabolic process	54/1696	133/6024	0.00119888	0.0517949	0.049724	A0A1D6EST0/A0A1D6FF42/A0A1D6FJ38/A0A1D6GG25/A0A1D6H2M0/A0A1D6H4H8/A0A1D6HJW0/A0A1D6HWI8/A0A1D6I845/A0A1D6IL23/A0A1D6IME8/A0A1D6IUI8/A0A1D6JSI9/A0A1D6JVQ5/A0A1D6JWS0/A0A1D6KM34/A0A1D6L6V2/A0A1D6M2U8/A0A1D6N681/A0A1D6N966/A0A1D6N969/A0A1D6NV82/A0A1D6PJW1/A0A1D6PVQ2/A0A1D6QCY8/A0A1R3PGU2/A0A317YGC6/A0A3L6D5Z1/A0A3L6D949/A0A3L6DHD0/A0A3L6DZ60/A0A3L6EB83/A0A3L6EB95/A0A3L6ED73/A0A3L6EIT9/A0A3L6EK96/A0A…	54	1.44212	http://amigo.geneontology.org/amigo/term/GO:0030163
GO:0033866	nucleoside bisphosphate biosynthetic process	13/1696	21/6024	0.00125831	0.0517949	0.049724	A0A1D6EFN9/A0A1D6H6Z1/A0A1D6HJS1/A0A1D6I9S9/A0A1D6KPB2/A0A1D6L8E8/A0A1D6MYM9/A0A1D6Q1G1/A0A3L6DHD9/A0A3L6F6P8/A0A3L6G673/A0A8J8YNY3/B6TQ36	13	2.19879	http://amigo.geneontology.org/amigo/term/GO:0033866
GO:0034030	ribonucleoside bisphosphate biosynthetic process	13/1696	21/6024	0.00125831	0.0517949	0.049724	A0A1D6EFN9/A0A1D6H6Z1/A0A1D6HJS1/A0A1D6I9S9/A0A1D6KPB2/A0A1D6L8E8/A0A1D6MYM9/A0A1D6Q1G1/A0A3L6DHD9/A0A3L6F6P8/A0A3L6G673/A0A8J8YNY3/B6TQ36	13	2.19879	http://amigo.geneontology.org/amigo/term/GO:0034030
GO:0034033	purine nucleoside bisphosphate biosynthetic process	13/1696	21/6024	0.00125831	0.0517949	0.049724	A0A1D6EFN9/A0A1D6H6Z1/A0A1D6HJS1/A0A1D6I9S9/A0A1D6KPB2/A0A1D6L8E8/A0A1D6MYM9/A0A1D6Q1G1/A0A3L6DHD9/A0A3L6F6P8/A0A3L6G673/A0A8J8YNY3/B6TQ36	13	2.19879	http://amigo.geneontology.org/amigo/term/GO:0034033
GO:0006399	tRNA metabolic process	52/1696	129/6024	0.00176982	0.0646688	0.0620832	A0A1D6E966/A0A1D6EA75/A0A1D6EC22/A0A1D6EVR1/A0A1D6F9V3/A0A1D6FD95/A0A1D6FGA2/A0A1D6FH69/A0A1D6G3V2/A0A1D6GDW5/A0A1D6GKX8/A0A1D6H4Y6/A0A1D6HSW9/A0A1D6IBP5/A0A1D6II54/A0A1D6IVA9/A0A1D6IVC3/A0A1D6J4J6/A0A1D6JJD6/A0A1D6JQ87/A0A1D6JRH6/A0A1D6JXY1/A0A1D6KSP7/A0A1D6KSQ8/A0A1D6LIU0/A0A1D6LLW5/A0A1D6M5V8/A0A1D6QTB4/A0A317Y9E6/A0A317YAV8/A0A317YBY3/A0A3L6DF73/A0A3L6DP02/A0A3L6DQX4/A0A3L6EHI2/A0A3L6EQ52/A0A…	52	1.43177	http://amigo.geneontology.org/amigo/term/GO:0006399
GO:0006790	sulfur compound metabolic process	61/1696	156/6024	0.00180509	0.0646688	0.0620832	A0A096QVF7/A0A1D6DTM6/A0A1D6EFN9/A0A1D6ETA3/A0A1D6FV28/A0A1D6G8Y7/A0A1D6GMP4/A0A1D6H6Z1/A0A1D6HJS1/A0A1D6HWP6/A0A1D6I8Y0/A0A1D6IHF6/A0A1D6IXT4/A0A1D6JPD5/A0A1D6JPH3/A0A1D6KJW8/A0A1D6KPB2/A0A1D6L3J0/A0A1D6L8E8/A0A1D6L978/A0A1D6LGF1/A0A1D6LP13/A0A1D6M4E0/A0A1D6MYM9/A0A1D6N1E3/A0A1D6NLJ6/A0A1D6Q1G1/A0A317Y087/A0A317Y7H3/A0A317Y824/A0A3L6DAL7/A0A3L6DER6/A0A3L6DHD9/A0A3L6DIC8/A0A3L6DN23/A0A3L6E1Q6/A0A…	61	1.38888	http://amigo.geneontology.org/amigo/term/GO:0006790
GO:0006085	acetyl-CoA biosynthetic process	11/1696	17/6024	0.00181632	0.0646688	0.0620832	A0A1D6EFN9/A0A1D6H6Z1/A0A1D6HJS1/A0A1D6KPB2/A0A1D6L8E8/A0A1D6MYM9/A0A1D6Q1G1/A0A3L6DHD9/A0A3L6F6P8/A0A3L6G673/B6TQ36	11	2.29828	http://amigo.geneontology.org/amigo/term/GO:0006085
GO:0035384	thioester biosynthetic process	11/1696	17/6024	0.00181632	0.0646688	0.0620832	A0A1D6EFN9/A0A1D6H6Z1/A0A1D6HJS1/A0A1D6KPB2/A0A1D6L8E8/A0A1D6MYM9/A0A1D6Q1G1/A0A3L6DHD9/A0A3L6F6P8/A0A3L6G673/B6TQ36	11	2.29828	http://amigo.geneontology.org/amigo/term/GO:0035384
GO:0071616	acyl-CoA biosynthetic process	11/1696	17/6024	0.00181632	0.0646688	0.0620832	A0A1D6EFN9/A0A1D6H6Z1/A0A1D6HJS1/A0A1D6KPB2/A0A1D6L8E8/A0A1D6MYM9/A0A1D6Q1G1/A0A3L6DHD9/A0A3L6F6P8/A0A3L6G673/B6TQ36	11	2.29828	http://amigo.geneontology.org/amigo/term/GO:0071616
GO:0055086	nucleobase-containing small molecule metabolic process	89/1696	242/6024	0.00182584	0.0646688	0.0620832	A0A1D6EFN9/A0A1D6EKN5/A0A1D6ETA3/A0A1D6ETY2/A0A1D6FD79/A0A1D6G0N7/A0A1D6G8L3/A0A1D6H6Z1/A0A1D6HJS1/A0A1D6I8Y0/A0A1D6I9S9/A0A1D6IAS8/A0A1D6IYL8/A0A1D6J6Z3/A0A1D6JIN2/A0A1D6KJW8/A0A1D6KPB2/A0A1D6L0I4/A0A1D6L245/A0A1D6L3J0/A0A1D6L7N7/A0A1D6L8E8/A0A1D6LJL2/A0A1D6LKN6/A0A1D6M0B3/A0A1D6M7C2/A0A1D6MDH1/A0A1D6MEM8/A0A1D6MH98/A0A1D6MXC5/A0A1D6MYM9/A0A1D6NVH1/A0A1D6P3C3/A0A1D6P6L8/A0A1D6PH52/A0A1D6PML4/A0A…	89	1.30627	http://amigo.geneontology.org/amigo/term/GO:0055086
GO:0034645	cellular macromolecule biosynthetic process	191/1696	570/6024	0.00187247	0.0648131	0.0622216	A0A059Q6Q0/A0A1D6E4M0/A0A1D6E6W1/A0A1D6E942/A0A1D6E966/A0A1D6EAY0/A0A1D6EC22/A0A1D6ED47/A0A1D6ELB4/A0A1D6ENS0/A0A1D6EVR1/A0A1D6EZ98/A0A1D6F4G0/A0A1D6F931/A0A1D6F9V3/A0A1D6FD95/A0A1D6FGA2/A0A1D6FKX3/A0A1D6FKZ4/A0A1D6FNI2/A0A1D6FSC6/A0A1D6G113/A0A1D6G6F0/A0A1D6G770/A0A1D6GGV2/A0A1D6GKX8/A0A1D6GPF2/A0A1D6H4K9/A0A1D6H6Y0/A0A1D6HAM9/A0A1D6HNT0/A0A1D6HSW9/A0A1D6HU93/A0A1D6IBP5/A0A1D6II54/A0A1D6ILX8/A0A…	191	1.19019	http://amigo.geneontology.org/amigo/term/GO:0034645
GO:1901565	organonitrogen compound catabolic process	74/1696	196/6024	0.00194405	0.0657952	0.0631644	A0A1D6EST0/A0A1D6FF42/A0A1D6FJ38/A0A1D6GG25/A0A1D6GMP4/A0A1D6H2M0/A0A1D6H4H8/A0A1D6HDL9/A0A1D6HJW0/A0A1D6HWI8/A0A1D6HZS5/A0A1D6I845/A0A1D6IL23/A0A1D6IME8/A0A1D6IUI8/A0A1D6JSI9/A0A1D6JVQ5/A0A1D6JWS0/A0A1D6K864/A0A1D6KM34/A0A1D6L6V2/A0A1D6LMS5/A0A1D6M2U8/A0A1D6N681/A0A1D6N966/A0A1D6N969/A0A1D6NV82/A0A1D6NXP1/A0A1D6PJW1/A0A1D6PVQ2/A0A1D6QCY8/A0A1D6QS58/A0A1R3PGU2/A0A317Y3X0/A0A317YGC6/A0A3L6D5Z1/A0A…	74	1.34102	http://amigo.geneontology.org/amigo/term/GO:1901565
GO:0044257	cellular protein catabolic process	49/1696	121/6024	0.00211452	0.0685196	0.06578	A0A1D6EST0/A0A1D6FF42/A0A1D6FJ38/A0A1D6GG25/A0A1D6H2M0/A0A1D6HJW0/A0A1D6HWI8/A0A1D6I845/A0A1D6IL23/A0A1D6IME8/A0A1D6IUI8/A0A1D6JSI9/A0A1D6JVQ5/A0A1D6JWS0/A0A1D6KM34/A0A1D6L6V2/A0A1D6M2U8/A0A1D6N681/A0A1D6N966/A0A1D6N969/A0A1D6NV82/A0A1D6PJW1/A0A1D6PVQ2/A0A1R3PGU2/A0A3L6D5Z1/A0A3L6D949/A0A3L6DHD0/A0A3L6DZ60/A0A3L6EB83/A0A3L6EB95/A0A3L6ED73/A0A3L6EIT9/A0A3L6EK96/A0A3L6EKW4/A0A3L6EUD5/A0A3L6F330/A0A…	49	1.43837	http://amigo.geneontology.org/amigo/term/GO:0044257
GO:0051603	proteolysis involved in cellular protein catabolic process	49/1696	121/6024	0.00211452	0.0685196	0.06578	A0A1D6EST0/A0A1D6FF42/A0A1D6FJ38/A0A1D6GG25/A0A1D6H2M0/A0A1D6HJW0/A0A1D6HWI8/A0A1D6I845/A0A1D6IL23/A0A1D6IME8/A0A1D6IUI8/A0A1D6JSI9/A0A1D6JVQ5/A0A1D6JWS0/A0A1D6KM34/A0A1D6L6V2/A0A1D6M2U8/A0A1D6N681/A0A1D6N966/A0A1D6N969/A0A1D6NV82/A0A1D6PJW1/A0A1D6PVQ2/A0A1R3PGU2/A0A3L6D5Z1/A0A3L6D949/A0A3L6DHD0/A0A3L6DZ60/A0A3L6EB83/A0A3L6EB95/A0A3L6ED73/A0A3L6EIT9/A0A3L6EK96/A0A3L6EKW4/A0A3L6EUD5/A0A3L6F330/A0A…	49	1.43837	http://amigo.geneontology.org/amigo/term/GO:0051603
GO:0006553	lysine metabolic process	9/1696	13/6024	0.00246114	0.0734965	0.0705579	A0A1D6E263/A0A1D6PEZ8/A0A317Y6M7/A0A317Y715/A0A3L6DAR2/A0A8J8XIL7/A0A8J8YL91/B4FQ56/B4FT32	9	2.459	http://amigo.geneontology.org/amigo/term/GO:0006553
GO:0009085	lysine biosynthetic process	9/1696	13/6024	0.00246114	0.0734965	0.0705579	A0A1D6E263/A0A1D6PEZ8/A0A317Y6M7/A0A317Y715/A0A3L6DAR2/A0A8J8XIL7/A0A8J8YL91/B4FQ56/B4FT32	9	2.459	http://amigo.geneontology.org/amigo/term/GO:0009085
GO:0009089	lysine biosynthetic process via diaminopimelate	9/1696	13/6024	0.00246114	0.0734965	0.0705579	A0A1D6E263/A0A1D6PEZ8/A0A317Y6M7/A0A317Y715/A0A3L6DAR2/A0A8J8XIL7/A0A8J8YL91/B4FQ56/B4FT32	9	2.459	http://amigo.geneontology.org/amigo/term/GO:0009089
GO:0046451	diaminopimelate metabolic process	9/1696	13/6024	0.00246114	0.0734965	0.0705579	A0A1D6E263/A0A1D6PEZ8/A0A317Y6M7/A0A317Y715/A0A3L6DAR2/A0A8J8XIL7/A0A8J8YL91/B4FQ56/B4FT32	9	2.459	http://amigo.geneontology.org/amigo/term/GO:0046451
GO:0032392	DNA geometric change	8/1696	11/6024	0.00273291	0.0785324	0.0753924	A0A1D6HNE6/A0A1D6M0G5/A0A1D6MX98/A0A1D6PT02/A0A3L6F0H8/A0A8U0WNX6/C0HFI8/Q9SX03	8	2.58319	http://amigo.geneontology.org/amigo/term/GO:0032392
GO:0032508	DNA duplex unwinding	8/1696	11/6024	0.00273291	0.0785324	0.0753924	A0A1D6HNE6/A0A1D6M0G5/A0A1D6MX98/A0A1D6PT02/A0A3L6F0H8/A0A8U0WNX6/C0HFI8/Q9SX03	8	2.58319	http://amigo.geneontology.org/amigo/term/GO:0032508
GO:0006520	cellular amino acid metabolic process	111/1696	315/6024	0.00291536	0.0792051	0.0760382	A0A1D6E263/A0A1D6E966/A0A1D6EC22/A0A1D6EU24/A0A1D6EVR1/A0A1D6F581/A0A1D6F9V3/A0A1D6FD95/A0A1D6FGA2/A0A1D6GKX8/A0A1D6H7L6/A0A1D6HDL9/A0A1D6HHJ4/A0A1D6HSW9/A0A1D6HZS5/A0A1D6I6V0/A0A1D6IBP5/A0A1D6II54/A0A1D6IPW7/A0A1D6IVA9/A0A1D6IVC3/A0A1D6JPD5/A0A1D6JRH6/A0A1D6JYZ2/A0A1D6K864/A0A1D6KE73/A0A1D6KEP0/A0A1D6KJ07/A0A1D6KJW8/A0A1D6KSP7/A0A1D6KSQ8/A0A1D6KU77/A0A1D6L978/A0A1D6LIU0/A0A1D6M5N6/A0A1D6M5V8/A0A…	111	1.25162	http://amigo.geneontology.org/amigo/term/GO:0006520
GO:0006164	purine nucleotide biosynthetic process	34/1696	79/6024	0.00307244	0.0792051	0.0760382	A0A1D6EFN9/A0A1D6H6Z1/A0A1D6HJS1/A0A1D6I9S9/A0A1D6IYL8/A0A1D6JIN2/A0A1D6KPB2/A0A1D6L0I4/A0A1D6L245/A0A1D6L8E8/A0A1D6M0B3/A0A1D6MEM8/A0A1D6MH98/A0A1D6MYM9/A0A1D6PH52/A0A1D6PML4/A0A1D6Q1G1/A0A3L6DH87/A0A3L6DHD9/A0A3L6DJD3/A0A3L6F6P8/A0A3L6FWR0/A0A3L6G673/A0A804NV52/A0A8J8YFI4/A0A8J8YNY3/B4FS99/B6SST9/B6TQ36/D2JSP9/P05022/P17344/P19023/Q07299	34	1.52866	http://amigo.geneontology.org/amigo/term/GO:0006164
GO:0006637	acyl-CoA metabolic process	14/1696	25/6024	0.0031139	0.0792051	0.0760382	A0A1D6EFN9/A0A1D6ETA3/A0A1D6H6Z1/A0A1D6HJS1/A0A1D6I8Y0/A0A1D6KPB2/A0A1D6L3J0/A0A1D6L8E8/A0A1D6MYM9/A0A1D6Q1G1/A0A3L6DHD9/A0A3L6F6P8/A0A3L6G673/B6TQ36	14	1.98906	http://amigo.geneontology.org/amigo/term/GO:0006637
GO:0035383	thioester metabolic process	14/1696	25/6024	0.0031139	0.0792051	0.0760382	A0A1D6EFN9/A0A1D6ETA3/A0A1D6H6Z1/A0A1D6HJS1/A0A1D6I8Y0/A0A1D6KPB2/A0A1D6L3J0/A0A1D6L8E8/A0A1D6MYM9/A0A1D6Q1G1/A0A3L6DHD9/A0A3L6F6P8/A0A3L6G673/B6TQ36	14	1.98906	http://amigo.geneontology.org/amigo/term/GO:0035383
GO:0098656	anion transmembrane transport	14/1696	25/6024	0.0031139	0.0792051	0.0760382	A0A1D6I2X6/A0A1D6JS28/A0A317Y8M0/A0A317YLY6/A0A3L6DG89/A0A3L6DRN5/A0A3L6EQ08/B4FT85/B6SM59/B6SX80/B6T1E3/C4JBN3/P12857/Q9SPD7	14	1.98906	http://amigo.geneontology.org/amigo/term/GO:0098656
GO:0009165	nucleotide biosynthetic process	47/1696	117/6024	0.00312036	0.0792051	0.0760382	A0A1D6EFN9/A0A1D6EKN5/A0A1D6G0N7/A0A1D6H6Z1/A0A1D6HJS1/A0A1D6I9S9/A0A1D6IYL8/A0A1D6J6Z3/A0A1D6JIN2/A0A1D6KPB2/A0A1D6L0I4/A0A1D6L245/A0A1D6L8E8/A0A1D6LJL2/A0A1D6M0B3/A0A1D6MDH1/A0A1D6MEM8/A0A1D6MH98/A0A1D6MXC5/A0A1D6MYM9/A0A1D6PH52/A0A1D6PML4/A0A1D6Q1G1/A0A1D6QLU5/A0A3L6DEB8/A0A3L6DH87/A0A3L6DHD9/A0A3L6DJD3/A0A3L6F6P8/A0A3L6FN05/A0A3L6FWR0/A0A3L6G5E9/A0A3L6G673/A0A804NV52/A0A8J8YFI4/A0A8J8YNY3/B4F…	47	1.42683	http://amigo.geneontology.org/amigo/term/GO:0009165
GO:1901293	nucleoside phosphate biosynthetic process	47/1696	117/6024	0.00312036	0.0792051	0.0760382	A0A1D6EFN9/A0A1D6EKN5/A0A1D6G0N7/A0A1D6H6Z1/A0A1D6HJS1/A0A1D6I9S9/A0A1D6IYL8/A0A1D6J6Z3/A0A1D6JIN2/A0A1D6KPB2/A0A1D6L0I4/A0A1D6L245/A0A1D6L8E8/A0A1D6LJL2/A0A1D6M0B3/A0A1D6MDH1/A0A1D6MEM8/A0A1D6MH98/A0A1D6MXC5/A0A1D6MYM9/A0A1D6PH52/A0A1D6PML4/A0A1D6Q1G1/A0A1D6QLU5/A0A3L6DEB8/A0A3L6DH87/A0A3L6DHD9/A0A3L6DJD3/A0A3L6F6P8/A0A3L6FN05/A0A3L6FWR0/A0A3L6G5E9/A0A3L6G673/A0A804NV52/A0A8J8YFI4/A0A8J8YNY3/B4F…	47	1.42683	http://amigo.geneontology.org/amigo/term/GO:1901293
GO:0042026	protein refolding	10/1696	16/6024	0.00427052	0.105117	0.100914	A0A1D6H2L6/A0A1D6JVU2/A0A1D6KJ89/A0A3L6DCR4/A0A3L6E675/A0A3L6EXQ7/A0A804UC92/K7VD78/P29185/Q43298	10	2.21993	http://amigo.geneontology.org/amigo/term/GO:0042026
GO:0032787	monocarboxylic acid metabolic process	72/1696	195/6024	0.00427924	0.105117	0.100914	A0A096PQY2/A0A1D6EFN9/A0A1D6ETY2/A0A1D6FD79/A0A1D6FGY1/A0A1D6G8L3/A0A1D6GRR6/A0A1D6H6Z1/A0A1D6H8U5/A0A1D6HJS1/A0A1D6IQW2/A0A1D6IXT4/A0A1D6J5C4/A0A1D6KPB2/A0A1D6L7N7/A0A1D6L8E8/A0A1D6LKN6/A0A1D6M435/A0A1D6M445/A0A1D6M7C2/A0A1D6MYM9/A0A1D6N7A4/A0A1D6P3C3/A0A1D6P6L8/A0A1D6PR02/A0A1D6Q1G1/A0A1D6QNT3/A0A1D6QS58/A0A3L6DBQ4/A0A3L6DDS1/A0A3L6DEL2/A0A3L6DHD9/A0A3L6DI85/A0A3L6DIB4/A0A3L6DJ98/A0A3L6DQF9/A0A…	72	1.31147	http://amigo.geneontology.org/amigo/term/GO:0032787
GO:0072521	purine-containing compound metabolic process	65/1696	175/6024	0.00551854	0.128901	0.123747	A0A1D6EFN9/A0A1D6ETA3/A0A1D6ETY2/A0A1D6FD79/A0A1D6G8L3/A0A1D6H6Z1/A0A1D6HJS1/A0A1D6I8Y0/A0A1D6I9S9/A0A1D6IYL8/A0A1D6JIN2/A0A1D6KPB2/A0A1D6L0I4/A0A1D6L245/A0A1D6L3J0/A0A1D6L7N7/A0A1D6L8E8/A0A1D6LKN6/A0A1D6M0B3/A0A1D6M7C2/A0A1D6MEM8/A0A1D6MH98/A0A1D6MYM9/A0A1D6P3C3/A0A1D6P6L8/A0A1D6PH52/A0A1D6PML4/A0A1D6Q1G1/A0A3L6DBQ4/A0A3L6DH87/A0A3L6DHD9/A0A3L6DIB4/A0A3L6DJD3/A0A3L6DRU1/A0A3L6EBM5/A0A3L6F313/A0A…	65	1.31927	http://amigo.geneontology.org/amigo/term/GO:0072521
GO:0033865	nucleoside bisphosphate metabolic process	17/1696	34/6024	0.00558599	0.128901	0.123747	A0A1D6EFN9/A0A1D6ETA3/A0A1D6H6Z1/A0A1D6HJS1/A0A1D6I8Y0/A0A1D6I9S9/A0A1D6KPB2/A0A1D6L3J0/A0A1D6L8E8/A0A1D6MYM9/A0A1D6Q1G1/A0A3L6DHD9/A0A3L6F313/A0A3L6F6P8/A0A3L6G673/A0A8J8YNY3/B6TQ36	17	1.77594	http://amigo.geneontology.org/amigo/term/GO:0033865
GO:0033875	ribonucleoside bisphosphate metabolic process	17/1696	34/6024	0.00558599	0.128901	0.123747	A0A1D6EFN9/A0A1D6ETA3/A0A1D6H6Z1/A0A1D6HJS1/A0A1D6I8Y0/A0A1D6I9S9/A0A1D6KPB2/A0A1D6L3J0/A0A1D6L8E8/A0A1D6MYM9/A0A1D6Q1G1/A0A3L6DHD9/A0A3L6F313/A0A3L6F6P8/A0A3L6G673/A0A8J8YNY3/B6TQ36	17	1.77594	http://amigo.geneontology.org/amigo/term/GO:0033875
GO:0034032	purine nucleoside bisphosphate metabolic process	17/1696	34/6024	0.00558599	0.128901	0.123747	A0A1D6EFN9/A0A1D6ETA3/A0A1D6H6Z1/A0A1D6HJS1/A0A1D6I8Y0/A0A1D6I9S9/A0A1D6KPB2/A0A1D6L3J0/A0A1D6L8E8/A0A1D6MYM9/A0A1D6Q1G1/A0A3L6DHD9/A0A3L6F313/A0A3L6F6P8/A0A3L6G673/A0A8J8YNY3/B6TQ36	17	1.77594	http://amigo.geneontology.org/amigo/term/GO:0034032
GO:0034660	ncRNA metabolic process	69/1696	188/6024	0.00599839	0.136351	0.1309	A0A1D6E047/A0A1D6E966/A0A1D6EA75/A0A1D6EC22/A0A1D6ED47/A0A1D6ETC9/A0A1D6EVR1/A0A1D6F9V3/A0A1D6FD95/A0A1D6FGA2/A0A1D6FH69/A0A1D6G3V2/A0A1D6GDW5/A0A1D6GKX8/A0A1D6H4Y6/A0A1D6HSW9/A0A1D6IBP5/A0A1D6II54/A0A1D6IVA9/A0A1D6IVC3/A0A1D6J4J6/A0A1D6JDC4/A0A1D6JJD6/A0A1D6JQ87/A0A1D6JRH6/A0A1D6JS18/A0A1D6JXY1/A0A1D6KSP7/A0A1D6KSQ8/A0A1D6LIU0/A0A1D6LLW5/A0A1D6M5V8/A0A1D6MAI6/A0A1D6N2Q4/A0A1D6QTB4/A0A317Y9E6/A0A…	69	1.30362	http://amigo.geneontology.org/amigo/term/GO:0034660
GO:0006270	DNA replication initiation	8/1696	12/6024	0.00617981	0.138328	0.132797	A0A1D6HNE6/A0A1D6M0G5/A0A1D6MX98/A0A1D6PT02/A0A3L6F0H8/A0A8U0WNX6/C0HFI8/Q9SX03	8	2.36792	http://amigo.geneontology.org/amigo/term/GO:0006270
GO:0120009	intermembrane lipid transfer	4/1696	4/6024	0.00626699	0.138328	0.132797	A0A1D6L6S7/A0A317Y2J9/A0A3L6EBN3/B4FX42	4	3.55189	http://amigo.geneontology.org/amigo/term/GO:0120009
GO:1901135	carbohydrate derivative metabolic process	96/1696	274/6024	0.00654335	0.142069	0.136389	A0A1D6EFN9/A0A1D6ELB4/A0A1D6ETA3/A0A1D6ETY2/A0A1D6EZ98/A0A1D6FD79/A0A1D6FNI2/A0A1D6G0N7/A0A1D6G6F0/A0A1D6G8L3/A0A1D6H6Z1/A0A1D6HJS1/A0A1D6HJW0/A0A1D6HNT0/A0A1D6I8Y0/A0A1D6I9S9/A0A1D6IAS8/A0A1D6IME4/A0A1D6J391/A0A1D6J8E7/A0A1D6JIN2/A0A1D6KJW8/A0A1D6KPB2/A0A1D6L245/A0A1D6L3J0/A0A1D6L7N7/A0A1D6L8E8/A0A1D6LKN6/A0A1D6LLB5/A0A1D6LMS5/A0A1D6M0B3/A0A1D6M7C2/A0A1D6MDH1/A0A1D6MEM8/A0A1D6MH98/A0A1D6MXC5/A0A…	96	1.24446	http://amigo.geneontology.org/amigo/term/GO:1901135
GO:0006090	pyruvate metabolic process	39/1696	97/6024	0.00662307	0.142069	0.136389	A0A1D6EFN9/A0A1D6ETY2/A0A1D6FD79/A0A1D6G8L3/A0A1D6H6Z1/A0A1D6HJS1/A0A1D6KPB2/A0A1D6L7N7/A0A1D6L8E8/A0A1D6LKN6/A0A1D6M435/A0A1D6M445/A0A1D6M7C2/A0A1D6MYM9/A0A1D6P3C3/A0A1D6P6L8/A0A1D6Q1G1/A0A3L6DBQ4/A0A3L6DHD9/A0A3L6DIB4/A0A3L6DRU1/A0A3L6EBM5/A0A3L6F482/A0A3L6F6P8/A0A3L6FHM9/A0A3L6FV82/A0A3L6G673/A0A3L6G6B3/A0A8J8Y258/B4FWP0/B4G0K4/B4G1J6/B6SSU6/B6TQ36/B6U6D5/C0HGV5/C4J2M5/P42895/P49105	39	1.42808	http://amigo.geneontology.org/amigo/term/GO:0006090
GO:0019637	organophosphate metabolic process	109/1696	316/6024	0.0067394	0.142557	0.136857	A0A1D6EFN9/A0A1D6EKN5/A0A1D6ETA3/A0A1D6ETY2/A0A1D6FD79/A0A1D6FFD2/A0A1D6G0N7/A0A1D6G2R2/A0A1D6G8L3/A0A1D6GJN3/A0A1D6GRR4/A0A1D6H6Z1/A0A1D6HJS1/A0A1D6I8Y0/A0A1D6I9S9/A0A1D6IYL8/A0A1D6J391/A0A1D6J6Z3/A0A1D6J8E7/A0A1D6JIN2/A0A1D6JTP7/A0A1D6KPB2/A0A1D6KPF6/A0A1D6KQD7/A0A1D6L0I4/A0A1D6L245/A0A1D6L3J0/A0A1D6L7N7/A0A1D6L8E8/A0A1D6LJL2/A0A1D6LKN6/A0A1D6LTX5/A0A1D6LWM4/A0A1D6M0B3/A0A1D6M7C2/A0A1D6MDH1/A0A…	109	1.22518	http://amigo.geneontology.org/amigo/term/GO:0019637
GO:0006189	'de novo' IMP biosynthetic process	5/1696	6/6024	0.00809421	0.166737	0.16007	A0A1D6L245/A0A1D6M0B3/A0A1D6MH98/A0A1D6PML4/A0A3L6FWR0	5	2.95991	http://amigo.geneontology.org/amigo/term/GO:0006189
GO:0071103	DNA conformation change	12/1696	22/6024	0.00810148	0.166737	0.16007	A0A1D6GET4/A0A1D6HGT6/A0A1D6HNE6/A0A1D6M0G5/A0A1D6MX98/A0A1D6PT02/A0A1D6PW56/A0A3L6EH98/A0A3L6F0H8/A0A8U0WNX6/C0HFI8/Q9SX03	12	1.93739	http://amigo.geneontology.org/amigo/term/GO:0071103
GO:0072657	protein localization to membrane	15/1696	30/6024	0.00906	0.181558	0.174298	A0A1D6EBW3/A0A1D6H9K4/A0A1D6ITB4/A0A1D6L565/A0A1D6MKX1/A0A1D6N584/A0A3L6DH43/A0A3L6G5E6/A0A804LQ18/A0A8J8XIY8/A0A8J8Y6U4/B4FK58/C0PJM7/O04438/Q7XAF9	15	1.77594	http://amigo.geneontology.org/amigo/term/GO:0072657
GO:0090150	establishment of protein localization to membrane	15/1696	30/6024	0.00906	0.181558	0.174298	A0A1D6EBW3/A0A1D6H9K4/A0A1D6ITB4/A0A1D6L565/A0A1D6MKX1/A0A1D6N584/A0A3L6DH43/A0A3L6G5E6/A0A804LQ18/A0A8J8XIY8/A0A8J8Y6U4/B4FK58/C0PJM7/O04438/Q7XAF9	15	1.77594	http://amigo.geneontology.org/amigo/term/GO:0090150
GO:0046034	ATP metabolic process	49/1696	129/6024	0.00924007	0.182761	0.175454	A0A1D6EIK2/A0A1D6ETY2/A0A1D6FD79/A0A1D6G8L3/A0A1D6L210/A0A1D6L7N7/A0A1D6LKN6/A0A1D6M7C2/A0A1D6P3C3/A0A1D6P6L8/A0A1D6PH52/A0A1D6QS46/A0A3L6DBQ4/A0A3L6DIB4/A0A3L6DJD3/A0A3L6DRU1/A0A3L6EBM5/A0A3L6EKQ0/A0A3L6EM29/A0A3L6F482/A0A3L6FHM9/A0A3L6FV82/A0A3L6G6B3/A0A804MKI7/A0A804NV52/A0A8J8XBQ5/A0A8J8Y258/A0A8J8YFI4/B4FS99/B4FWP0/B4G0K4/B4G1J6/B6SST9/B6SSU6/B6TMP9/B6U6D5/C0HGV5/C4J2M5/D2JSP9/P05022/P0CD58/…	49	1.34917	http://amigo.geneontology.org/amigo/term/GO:0046034
GO:0009056	catabolic process	151/1696	457/6024	0.00977586	0.19088	0.183248	A0A1D6E4T8/A0A1D6EST0/A0A1D6ETY2/A0A1D6FD79/A0A1D6FF42/A0A1D6FHV4/A0A1D6FJ38/A0A1D6G8L3/A0A1D6GG25/A0A1D6GJN3/A0A1D6GMP4/A0A1D6H2M0/A0A1D6H4H8/A0A1D6H658/A0A1D6HDL9/A0A1D6HIT9/A0A1D6HJW0/A0A1D6HWI8/A0A1D6HZS5/A0A1D6I845/A0A1D6IL23/A0A1D6IME8/A0A1D6IUI8/A0A1D6JNC3/A0A1D6JSI9/A0A1D6JVQ5/A0A1D6JWS0/A0A1D6K353/A0A1D6K864/A0A1D6KM34/A0A1D6L6V2/A0A1D6L7N7/A0A1D6LE55/A0A1D6LKN6/A0A1D6LMS5/A0A1D6LP98/A0A…	151	1.1736	http://amigo.geneontology.org/amigo/term/GO:0009056
GO:0090407	organophosphate biosynthetic process	64/1696	176/6024	0.00998618	0.192518	0.184821	A0A1D6EFN9/A0A1D6EKN5/A0A1D6ETA3/A0A1D6FFD2/A0A1D6G0N7/A0A1D6G2R2/A0A1D6GRR4/A0A1D6H6Z1/A0A1D6HJS1/A0A1D6I8Y0/A0A1D6I9S9/A0A1D6IYL8/A0A1D6J6Z3/A0A1D6J8E7/A0A1D6JIN2/A0A1D6JTP7/A0A1D6KPB2/A0A1D6L0I4/A0A1D6L245/A0A1D6L3J0/A0A1D6L8E8/A0A1D6LJL2/A0A1D6M0B3/A0A1D6MDH1/A0A1D6MEM8/A0A1D6MH98/A0A1D6MXC5/A0A1D6MYM9/A0A1D6NER6/A0A1D6P7J8/A0A1D6PH52/A0A1D6PIF6/A0A1D6PML4/A0A1D6Q1G1/A0A1D6QLU5/A0A3L6DEB8/A0A…	64	1.2916	http://amigo.geneontology.org/amigo/term/GO:0090407
GO:0051668	localization within membrane	16/1696	33/6024	0.0102549	0.195228	0.187422	A0A1D6EBW3/A0A1D6H9K4/A0A1D6ITB4/A0A1D6L565/A0A1D6MKX1/A0A1D6N584/A0A3L6DH43/A0A3L6G5E6/A0A804LQ18/A0A804MG98/A0A8J8XIY8/A0A8J8Y6U4/B4FK58/C0PJM7/O04438/Q7XAF9	16	1.72213	http://amigo.geneontology.org/amigo/term/GO:0051668
GO:1901576	organic substance biosynthetic process	464/1696	1522/6024	0.0107967	0.203006	0.194889	A0A059Q6Q0/A0A060D2B1/A0A060D777/A0A096PXB1/A0A096SC75/A0A1D6DXA7/A0A1D6DZU6/A0A1D6E263/A0A1D6E2B4/A0A1D6E4M0/A0A1D6E557/A0A1D6E6W1/A0A1D6E7M3/A0A1D6E942/A0A1D6E966/A0A1D6EAY0/A0A1D6EC22/A0A1D6ED47/A0A1D6EFN9/A0A1D6EIA5/A0A1D6EKN5/A0A1D6ELB4/A0A1D6ELK2/A0A1D6ENS0/A0A1D6EPC7/A0A1D6ETA3/A0A1D6ETX0/A0A1D6EU24/A0A1D6EVR1/A0A1D6EZ98/A0A1D6EZN7/A0A1D6F1V5/A0A1D6F4G0/A0A1D6F581/A0A1D6F931/A0A1D6F9V3/A0A…	464	1.08284	http://amigo.geneontology.org/amigo/term/GO:1901576
GO:0006006	glucose metabolic process	12/1696	23/6024	0.0126636	0.235204	0.2258	A0A1D6J815/A0A3L6DC10/A0A3L6FV82/A0A804QVJ8/A0A8J8XAF8/A0A8J8XKF0/A0A8J8Y5K4/C0HHU2/P08735/P49105/Q09054/Q43247	12	1.85316	http://amigo.geneontology.org/amigo/term/GO:0006006
GO:0034641	cellular nitrogen compound metabolic process	543/1696	1803/6024	0.0147931	0.26266	0.252158	A0A059Q6Q0/A0A060D2B1/A0A060D777/A0A096PXB1/A0A096RZ13/A0A096SC75/A0A1D6DXA7/A0A1D6DZA9/A0A1D6E047/A0A1D6E2B4/A0A1D6E4M0/A0A1D6E557/A0A1D6E6W1/A0A1D6E7M3/A0A1D6E942/A0A1D6E966/A0A1D6EA75/A0A1D6EAY0/A0A1D6EC22/A0A1D6ED47/A0A1D6EFN9/A0A1D6EG13/A0A1D6EIA5/A0A1D6EIJ2/A0A1D6EKN5/A0A1D6ELK2/A0A1D6EMH2/A0A1D6ETA3/A0A1D6ETC9/A0A1D6ETX0/A0A1D6ETY2/A0A1D6EVR1/A0A1D6EZN7/A0A1D6F4G0/A0A1D6F6S7/A0A1D6F931/A0A…	543	1.0697	http://amigo.geneontology.org/amigo/term/GO:0034641
GO:0009126	purine nucleoside monophosphate metabolic process	7/1696	11/6024	0.0150042	0.26266	0.252158	A0A1D6JIN2/A0A1D6L245/A0A1D6M0B3/A0A1D6MH98/A0A1D6PML4/A0A3L6DH87/A0A3L6FWR0	7	2.26029	http://amigo.geneontology.org/amigo/term/GO:0009126
GO:0009127	purine nucleoside monophosphate biosynthetic process	7/1696	11/6024	0.0150042	0.26266	0.252158	A0A1D6JIN2/A0A1D6L245/A0A1D6M0B3/A0A1D6MH98/A0A1D6PML4/A0A3L6DH87/A0A3L6FWR0	7	2.26029	http://amigo.geneontology.org/amigo/term/GO:0009127
GO:0009167	purine ribonucleoside monophosphate metabolic process	7/1696	11/6024	0.0150042	0.26266	0.252158	A0A1D6JIN2/A0A1D6L245/A0A1D6M0B3/A0A1D6MH98/A0A1D6PML4/A0A3L6DH87/A0A3L6FWR0	7	2.26029	http://amigo.geneontology.org/amigo/term/GO:0009167
GO:0009168	purine ribonucleoside monophosphate biosynthetic process	7/1696	11/6024	0.0150042	0.26266	0.252158	A0A1D6JIN2/A0A1D6L245/A0A1D6M0B3/A0A1D6MH98/A0A1D6PML4/A0A3L6DH87/A0A3L6FWR0	7	2.26029	http://amigo.geneontology.org/amigo/term/GO:0009168
GO:0043648	dicarboxylic acid metabolic process	17/1696	37/6024	0.0155857	0.26974	0.258955	A0A1D6E263/A0A1D6NFJ2/A0A1D6PEZ8/A0A1R3MB28/A0A317Y6M7/A0A317Y715/A0A3L6DAR2/A0A3L6DL69/A0A8J8XIL7/A0A8J8Y4J0/A0A8J8YL91/A0A8U0WPW8/B4FQ56/B4FT32/B6TT27/C0PFW3/P23225	17	1.63195	http://amigo.geneontology.org/amigo/term/GO:0043648
GO:0009058	biosynthetic process	480/1696	1588/6024	0.0178534	0.305514	0.293298	A0A059Q6Q0/A0A060D2B1/A0A060D777/A0A096PXB1/A0A096SC75/A0A1D6DXA7/A0A1D6DZU6/A0A1D6E263/A0A1D6E2B4/A0A1D6E4M0/A0A1D6E557/A0A1D6E6W1/A0A1D6E7M3/A0A1D6E942/A0A1D6E966/A0A1D6EAY0/A0A1D6EC22/A0A1D6ED47/A0A1D6EFN9/A0A1D6EIA5/A0A1D6EKN5/A0A1D6ELB4/A0A1D6ELK2/A0A1D6ENS0/A0A1D6EPC7/A0A1D6ETA3/A0A1D6ETX0/A0A1D6EU24/A0A1D6EVR1/A0A1D6EZ98/A0A1D6EZN7/A0A1D6F1V5/A0A1D6F4G0/A0A1D6F581/A0A1D6F931/A0A1D6F9V3/A0A…	480	1.07362	http://amigo.geneontology.org/amigo/term/GO:0009058
GO:0009084	glutamine family amino acid biosynthetic process	12/1696	24/6024	0.018954	0.313771	0.301226	A0A1D6KU77/A0A1D6M5N6/A0A1D6NFJ2/A0A3L6DL69/A0A3L6FKK9/A0A3L6FPM1/A0A804LZ43/B4FAI1/C4IYE1/P23225/P25462/P38563	12	1.77594	http://amigo.geneontology.org/amigo/term/GO:0009084
GO:0009266	response to temperature stimulus	12/1696	24/6024	0.018954	0.313771	0.301226	A0A1D6E7P3/A0A1D6H2L6/A0A1D6HNM6/A0A1D6J0T0/A0A1D6KBW7/A0A1D6KC46/A0A1D6QBW2/A0A3L6DS82/A0A3L6ED88/A0A3L6EXU9/C0PPG1/K7VD78	12	1.77594	http://amigo.geneontology.org/amigo/term/GO:0009266
GO:1901617	organic hydroxy compound biosynthetic process	12/1696	24/6024	0.018954	0.313771	0.301226	A0A1D6F1V5/A0A1D6FFD2/A0A1D6GRR4/A0A1D6H7Y1/A0A1D6JL97/A0A1D6KCV3/A0A1D6PIF6/A0A3L6DS82/A0A804NFP8/B6TJH7/B6TMJ4/C0PEH3	12	1.77594	http://amigo.geneontology.org/amigo/term/GO:1901617
GO:0044249	cellular biosynthetic process	456/1696	1507/6024	0.019821	0.320232	0.307428	A0A059Q6Q0/A0A060D2B1/A0A060D777/A0A096PXB1/A0A096SC75/A0A1D6DXA7/A0A1D6DZU6/A0A1D6E263/A0A1D6E2B4/A0A1D6E4M0/A0A1D6E557/A0A1D6E6W1/A0A1D6E7M3/A0A1D6E942/A0A1D6E966/A0A1D6EAY0/A0A1D6EC22/A0A1D6ED47/A0A1D6EFN9/A0A1D6EIA5/A0A1D6EKN5/A0A1D6ELB4/A0A1D6ELK2/A0A1D6ENS0/A0A1D6EPC7/A0A1D6ETA3/A0A1D6ETX0/A0A1D6EU24/A0A1D6EVR1/A0A1D6EZ98/A0A1D6EZN7/A0A1D6F4G0/A0A1D6F581/A0A1D6F931/A0A1D6F9V3/A0A1D6FCR2/A0A…	456	1.07476	http://amigo.geneontology.org/amigo/term/GO:0044249
GO:0016052	carbohydrate catabolic process	36/1696	94/6024	0.0204997	0.320232	0.307428	A0A1D6E4T8/A0A1D6ETY2/A0A1D6FD79/A0A1D6G8L3/A0A1D6JNC3/A0A1D6K353/A0A1D6L7N7/A0A1D6LKN6/A0A1D6M7C2/A0A1D6P3C3/A0A1D6P6L8/A0A3L6D9K1/A0A3L6DBQ4/A0A3L6DIB4/A0A3L6DRU1/A0A3L6DZ88/A0A3L6EBM5/A0A3L6EWV0/A0A3L6F482/A0A3L6FHM9/A0A3L6FV82/A0A3L6G6B3/A0A804QVJ8/A0A8J8Y258/B4FWP0/B4G0K4/B4G1J6/B6SSU6/B6U6D5/B8A1R1/C0HGV5/C0HHU2/C4J2M5/K7WC35/P42895/P49105	36	1.3603	http://amigo.geneontology.org/amigo/term/GO:0016052
GO:1901564	organonitrogen compound metabolic process	694/1696	2341/6024	0.0217016	0.320232	0.307428	A0A059Q6Q0/A0A096PR83/A0A096S2Q4/A0A096SB14/A0A0D5BXD3/A0A1D6DQX4/A0A1D6DT45/A0A1D6DU44/A0A1D6DWY1/A0A1D6E0H1/A0A1D6E263/A0A1D6E2B4/A0A1D6E470/A0A1D6E4M0/A0A1D6E6W1/A0A1D6E710/A0A1D6E7I8/A0A1D6E7M3/A0A1D6E942/A0A1D6E966/A0A1D6E9W6/A0A1D6EA75/A0A1D6EAY0/A0A1D6EC22/A0A1D6ED47/A0A1D6EF10/A0A1D6EFN9/A0A1D6EG13/A0A1D6EHC5/A0A1D6EKN5/A0A1D6EL86/A0A1D6ELB4/A0A1D6ERU3/A0A1D6EST0/A0A1D6ETA3/A0A1D6ETY2/A0A…	694	1.05297	http://amigo.geneontology.org/amigo/term/GO:1901564
GO:0044092	negative regulation of molecular function	5/1696	7/6024	0.0217542	0.320232	0.307428	A0A1D6L6Q8/A0A1D6PT02/A0A317YGV5/A0A3L6F0H8/A0A3L6F945	5	2.53706	http://amigo.geneontology.org/amigo/term/GO:0044092
GO:0072350	tricarboxylic acid metabolic process	5/1696	7/6024	0.0217542	0.320232	0.307428	A0A1D6E6B3/A0A1D6QRH7/A0A1D6QRJ7/A0A3L6EBR4/A0A8J8XDY6	5	2.53706	http://amigo.geneontology.org/amigo/term/GO:0072350
GO:0006102	isocitrate metabolic process	3/1696	3/6024	0.022288	0.320232	0.307428	A0A1D6E6B3/A0A3L6EBR4/A0A8J8XDY6	3	3.55189	http://amigo.geneontology.org/amigo/term/GO:0006102
GO:0006421	asparaginyl-tRNA aminoacylation	3/1696	3/6024	0.022288	0.320232	0.307428	A0A1D6EVR1/A0A1D6IBP5/A0A3L6DQX4	3	3.55189	http://amigo.geneontology.org/amigo/term/GO:0006421
GO:0006433	prolyl-tRNA aminoacylation	3/1696	3/6024	0.022288	0.320232	0.307428	A0A1D6HSW9/A0A3L6FA53/A0A3L6FSC1	3	3.55189	http://amigo.geneontology.org/amigo/term/GO:0006433
GO:0006537	glutamate biosynthetic process	3/1696	3/6024	0.022288	0.320232	0.307428	A0A1D6NFJ2/A0A3L6DL69/P23225	3	3.55189	http://amigo.geneontology.org/amigo/term/GO:0006537
GO:0016125	sterol metabolic process	3/1696	3/6024	0.022288	0.320232	0.307428	A0A1D6F1V5/A0A1D6H7Y1/A0A804QKQ9	3	3.55189	http://amigo.geneontology.org/amigo/term/GO:0016125
GO:0032780	negative regulation of ATP-dependent activity	3/1696	3/6024	0.022288	0.320232	0.307428	A0A1D6PT02/A0A317YGV5/A0A3L6F0H8	3	3.55189	http://amigo.geneontology.org/amigo/term/GO:0032780
GO:0043462	regulation of ATP-dependent activity	3/1696	3/6024	0.022288	0.320232	0.307428	A0A1D6PT02/A0A317YGV5/A0A3L6F0H8	3	3.55189	http://amigo.geneontology.org/amigo/term/GO:0043462
GO:0061077	chaperone-mediated protein folding	3/1696	3/6024	0.022288	0.320232	0.307428	A0A3L6DUD2/A0A3L6E3C4/B4FUK2	3	3.55189	http://amigo.geneontology.org/amigo/term/GO:0061077
GO:1902652	secondary alcohol metabolic process	3/1696	3/6024	0.022288	0.320232	0.307428	A0A1D6E6B3/A0A3L6EBR4/A0A8J8XDY6	3	3.55189	http://amigo.geneontology.org/amigo/term/GO:1902652
GO:0009057	macromolecule catabolic process	72/1696	208/6024	0.0226875	0.321282	0.308436	A0A1D6E4T8/A0A1D6EST0/A0A1D6FF42/A0A1D6FJ38/A0A1D6GG25/A0A1D6H2M0/A0A1D6H4H8/A0A1D6HIT9/A0A1D6HJW0/A0A1D6HWI8/A0A1D6I845/A0A1D6IL23/A0A1D6IME8/A0A1D6IUI8/A0A1D6JNC3/A0A1D6JSI9/A0A1D6JVQ5/A0A1D6JWS0/A0A1D6K353/A0A1D6KM34/A0A1D6L6V2/A0A1D6LMS5/A0A1D6LP98/A0A1D6M2U8/A0A1D6N681/A0A1D6N966/A0A1D6N969/A0A1D6NV82/A0A1D6PJW1/A0A1D6PVQ2/A0A1D6QCY8/A0A1D6QHS8/A0A1R3PGU2/A0A317Y3T2/A0A317Y3X0/A0A317YGC6/A0A…	72	1.2295	http://amigo.geneontology.org/amigo/term/GO:0009057
GO:0044271	cellular nitrogen compound biosynthetic process	337/1696	1099/6024	0.0227829	0.321282	0.308436	A0A059Q6Q0/A0A060D2B1/A0A060D777/A0A096PXB1/A0A096SC75/A0A1D6DXA7/A0A1D6E2B4/A0A1D6E4M0/A0A1D6E557/A0A1D6E6W1/A0A1D6E7M3/A0A1D6E942/A0A1D6E966/A0A1D6EAY0/A0A1D6EC22/A0A1D6ED47/A0A1D6EFN9/A0A1D6EIA5/A0A1D6EKN5/A0A1D6ELK2/A0A1D6ETX0/A0A1D6EVR1/A0A1D6EZN7/A0A1D6F4G0/A0A1D6F931/A0A1D6F9V3/A0A1D6FD95/A0A1D6FE94/A0A1D6FGA2/A0A1D6FGY1/A0A1D6FKX3/A0A1D6FKZ4/A0A1D6FSC6/A0A1D6FV28/A0A1D6FZP6/A0A1D6G0N7/A0A…	337	1.08916	http://amigo.geneontology.org/amigo/term/GO:0044271
GO:0006435	threonyl-tRNA aminoacylation	4/1696	5/6024	0.0242893	0.339381	0.325811	A0A1D6GKX8/A0A1D6II54/A0A1D6KSP7/A0A1D6KSQ8	4	2.84151	http://amigo.geneontology.org/amigo/term/GO:0006435
GO:0072522	purine-containing compound biosynthetic process	35/1696	92/6024	0.0245656	0.340122	0.326522	A0A1D6EFN9/A0A1D6H6Z1/A0A1D6HJS1/A0A1D6I9S9/A0A1D6IYL8/A0A1D6JIN2/A0A1D6KPB2/A0A1D6L0I4/A0A1D6L245/A0A1D6L8E8/A0A1D6M0B3/A0A1D6MEM8/A0A1D6MH98/A0A1D6MYM9/A0A1D6PH52/A0A1D6PML4/A0A1D6Q1G1/A0A3L6DH87/A0A3L6DHD9/A0A3L6DJD3/A0A3L6F6P8/A0A3L6FAS7/A0A3L6FWR0/A0A3L6G673/A0A804NV52/A0A8J8YFI4/A0A8J8YNY3/B4FS99/B6SST9/B6TQ36/D2JSP9/P05022/P17344/P19023/Q07299	35	1.35126	http://amigo.geneontology.org/amigo/term/GO:0072522
GO:1901137	carbohydrate derivative biosynthetic process	50/1696	139/6024	0.0258912	0.355247	0.341043	A0A1D6EFN9/A0A1D6ELB4/A0A1D6EZ98/A0A1D6FNI2/A0A1D6G0N7/A0A1D6G6F0/A0A1D6H6Z1/A0A1D6HJS1/A0A1D6HNT0/A0A1D6I9S9/A0A1D6IME4/A0A1D6J8E7/A0A1D6JIN2/A0A1D6KPB2/A0A1D6L245/A0A1D6L8E8/A0A1D6LLB5/A0A1D6M0B3/A0A1D6MDH1/A0A1D6MEM8/A0A1D6MH98/A0A1D6MXC5/A0A1D6MYM9/A0A1D6N3I5/A0A1D6P7J8/A0A1D6PH52/A0A1D6PML4/A0A1D6Q1G1/A0A3L6DH87/A0A3L6DHD9/A0A3L6DJD3/A0A3L6DX61/A0A3L6F6P8/A0A3L6FWR0/A0A3L6G5E9/A0A3L6G673/A0A…	50	1.27766	http://amigo.geneontology.org/amigo/term/GO:1901137
GO:0010498	proteasomal protein catabolic process	12/1696	25/6024	0.0273076	0.368556	0.35382	A0A1D6H2M0/A0A1D6HJW0/A0A1D6JWS0/A0A1D6PJW1/A0A3L6DHD0/A0A3L6EB83/A0A3L6EKW4/A0A3L6EUD5/A0A3L6F487/A0A8J8XHD2/A0A8J8XMI6/A0A8J8YDD9	12	1.70491	http://amigo.geneontology.org/amigo/term/GO:0010498
GO:0006511	ubiquitin-dependent protein catabolic process	38/1696	102/6024	0.0278293	0.368556	0.35382	A0A1D6FF42/A0A1D6FJ38/A0A1D6GG25/A0A1D6H2M0/A0A1D6HJW0/A0A1D6IL23/A0A1D6IME8/A0A1D6IUI8/A0A1D6JSI9/A0A1D6JVQ5/A0A1D6JWS0/A0A1D6KM34/A0A1D6L6V2/A0A1D6M2U8/A0A1D6N681/A0A1D6N969/A0A1D6PJW1/A0A1D6PVQ2/A0A1R3PGU2/A0A3L6D5Z1/A0A3L6DHD0/A0A3L6DZ60/A0A3L6EB83/A0A3L6EB95/A0A3L6ED73/A0A3L6EIT9/A0A3L6EK96/A0A3L6EKW4/A0A3L6F330/A0A3L6F487/A0A3L6G1L4/A0A804P0P1/A0A804PL90/A0A804R8X8/A0A8J8XMI6/A0A8J8YDD9/C4J…	38	1.32325	http://amigo.geneontology.org/amigo/term/GO:0006511
GO:0019941	modification-dependent protein catabolic process	38/1696	102/6024	0.0278293	0.368556	0.35382	A0A1D6FF42/A0A1D6FJ38/A0A1D6GG25/A0A1D6H2M0/A0A1D6HJW0/A0A1D6IL23/A0A1D6IME8/A0A1D6IUI8/A0A1D6JSI9/A0A1D6JVQ5/A0A1D6JWS0/A0A1D6KM34/A0A1D6L6V2/A0A1D6M2U8/A0A1D6N681/A0A1D6N969/A0A1D6PJW1/A0A1D6PVQ2/A0A1R3PGU2/A0A3L6D5Z1/A0A3L6DHD0/A0A3L6DZ60/A0A3L6EB83/A0A3L6EB95/A0A3L6ED73/A0A3L6EIT9/A0A3L6EK96/A0A3L6EKW4/A0A3L6F330/A0A3L6F487/A0A3L6G1L4/A0A804P0P1/A0A804PL90/A0A804R8X8/A0A8J8XMI6/A0A8J8YDD9/C4J…	38	1.32325	http://amigo.geneontology.org/amigo/term/GO:0019941
GO:0043632	modification-dependent macromolecule catabolic process	38/1696	102/6024	0.0278293	0.368556	0.35382	A0A1D6FF42/A0A1D6FJ38/A0A1D6GG25/A0A1D6H2M0/A0A1D6HJW0/A0A1D6IL23/A0A1D6IME8/A0A1D6IUI8/A0A1D6JSI9/A0A1D6JVQ5/A0A1D6JWS0/A0A1D6KM34/A0A1D6L6V2/A0A1D6M2U8/A0A1D6N681/A0A1D6N969/A0A1D6PJW1/A0A1D6PVQ2/A0A1R3PGU2/A0A3L6D5Z1/A0A3L6DHD0/A0A3L6DZ60/A0A3L6EB83/A0A3L6EB95/A0A3L6ED73/A0A3L6EIT9/A0A3L6EK96/A0A3L6EKW4/A0A3L6F330/A0A3L6F487/A0A3L6G1L4/A0A804P0P1/A0A804PL90/A0A804R8X8/A0A8J8XMI6/A0A8J8YDD9/C4J…	38	1.32325	http://amigo.geneontology.org/amigo/term/GO:0043632
GO:1901615	organic hydroxy compound metabolic process	19/1696	45/6024	0.0294126	0.386167	0.370727	A0A1D6E6B3/A0A1D6F1V5/A0A1D6FFD2/A0A1D6GRR4/A0A1D6H7Y1/A0A1D6HP90/A0A1D6JL97/A0A1D6KCV3/A0A1D6PIF6/A0A3L6DS82/A0A3L6E051/A0A3L6EBR4/A0A3L6FFC2/A0A804NFP8/A0A804QKQ9/A0A8J8XDY6/B6TJH7/B6TMJ4/C0PEH3	19	1.49969	http://amigo.geneontology.org/amigo/term/GO:1901615
GO:0009066	aspartate family amino acid metabolic process	16/1696	37/6024	0.034775	0.441372	0.423724	A0A1D6E263/A0A1D6JPD5/A0A1D6KE73/A0A1D6KJW8/A0A1D6L978/A0A1D6PEZ8/A0A317Y087/A0A317Y6M7/A0A317Y715/A0A3L6DAR2/A0A3L6F4C1/A0A804P6R5/A0A8J8XIL7/A0A8J8YL91/B4FQ56/B4FT32	16	1.53595	http://amigo.geneontology.org/amigo/term/GO:0009066
GO:0006188	IMP biosynthetic process	6/1696	10/6024	0.0349842	0.441372	0.423724	A0A1D6L245/A0A1D6M0B3/A0A1D6MH98/A0A1D6PML4/A0A3L6DH87/A0A3L6FWR0	6	2.13113	http://amigo.geneontology.org/amigo/term/GO:0006188
GO:0006862	nucleotide transport	6/1696	10/6024	0.0349842	0.441372	0.423724	A0A1D6FUW4/A0A1D6H7J2/A0A317YLY6/A0A3L6DP77/A0A3L6FB66/P12857	6	2.13113	http://amigo.geneontology.org/amigo/term/GO:0006862
GO:0046040	IMP metabolic process	6/1696	10/6024	0.0349842	0.441372	0.423724	A0A1D6L245/A0A1D6M0B3/A0A1D6MH98/A0A1D6PML4/A0A3L6DH87/A0A3L6FWR0	6	2.13113	http://amigo.geneontology.org/amigo/term/GO:0046040
GO:0009408	response to heat	11/1696	23/6024	0.0350663	0.441372	0.423724	A0A1D6E7P3/A0A1D6H2L6/A0A1D6HNM6/A0A1D6J0T0/A0A1D6KBW7/A0A1D6KC46/A0A1D6QBW2/A0A3L6DS82/A0A3L6EXU9/C0PPG1/K7VD78	11	1.69873	http://amigo.geneontology.org/amigo/term/GO:0009408
GO:0034613	cellular protein localization	71/1696	210/6024	0.039498	0.489069	0.469514	A0A1D6E5P6/A0A1D6EBW3/A0A1D6EGS0/A0A1D6EHK5/A0A1D6ETW5/A0A1D6F8L6/A0A1D6FC42/A0A1D6FRJ3/A0A1D6FUE4/A0A1D6GHW7/A0A1D6H9K4/A0A1D6HSW6/A0A1D6IHP1/A0A1D6IMH5/A0A1D6ITB4/A0A1D6JEJ5/A0A1D6KE00/A0A1D6KNJ2/A0A1D6L0X4/A0A1D6L259/A0A1D6L565/A0A1D6LED4/A0A1D6LIW1/A0A1D6LKZ5/A0A1D6LLP9/A0A1D6LXY6/A0A1D6LZC0/A0A1D6M104/A0A1D6M2U8/A0A1D6MDM3/A0A1D6MKX1/A0A1D6MNH6/A0A1D6N584/A0A1D6NPN4/A0A1D6P2W1/A0A1D6PZ82/A0A…	71	1.20088	http://amigo.geneontology.org/amigo/term/GO:0034613
GO:0070727	cellular macromolecule localization	71/1696	210/6024	0.039498	0.489069	0.469514	A0A1D6E5P6/A0A1D6EBW3/A0A1D6EGS0/A0A1D6EHK5/A0A1D6ETW5/A0A1D6F8L6/A0A1D6FC42/A0A1D6FRJ3/A0A1D6FUE4/A0A1D6GHW7/A0A1D6H9K4/A0A1D6HSW6/A0A1D6IHP1/A0A1D6IMH5/A0A1D6ITB4/A0A1D6JEJ5/A0A1D6KE00/A0A1D6KNJ2/A0A1D6L0X4/A0A1D6L259/A0A1D6L565/A0A1D6LED4/A0A1D6LIW1/A0A1D6LKZ5/A0A1D6LLP9/A0A1D6LXY6/A0A1D6LZC0/A0A1D6M104/A0A1D6M2U8/A0A1D6MDM3/A0A1D6MKX1/A0A1D6MNH6/A0A1D6N584/A0A1D6NPN4/A0A1D6P2W1/A0A1D6PZ82/A0A…	71	1.20088	http://amigo.geneontology.org/amigo/term/GO:0070727
GO:0009132	nucleoside diphosphate metabolic process	29/1696	77/6024	0.043687	0.526496	0.505445	A0A1D6ETY2/A0A1D6FD79/A0A1D6G8L3/A0A1D6L7N7/A0A1D6LKN6/A0A1D6M7C2/A0A1D6MEM8/A0A1D6P3C3/A0A1D6P6L8/A0A3L6DBQ4/A0A3L6DIB4/A0A3L6DRU1/A0A3L6EBM5/A0A3L6F482/A0A3L6FHM9/A0A3L6FV82/A0A3L6G5E9/A0A3L6G6B3/A0A8J8Y258/B4FWP0/B4G0K4/B4G1J6/B6SSU6/B6TN98/B6U6D5/C0HGV5/C4J2M5/P42895/P49105	29	1.33772	http://amigo.geneontology.org/amigo/term/GO:0009132
GO:0000723	telomere maintenance	7/1696	13/6024	0.0451251	0.526496	0.505445	A0A1D6DZA9/A0A1D6J8D2/A0A1D6JV61/A0A1D6PTY1/A0A317YAR7/A0A3L6EW95/A0A3L6FAA1	7	1.91255	http://amigo.geneontology.org/amigo/term/GO:0000723
GO:0006096	glycolytic process	26/1696	68/6024	0.0452863	0.526496	0.505445	A0A1D6ETY2/A0A1D6FD79/A0A1D6G8L3/A0A1D6L7N7/A0A1D6LKN6/A0A1D6M7C2/A0A1D6P3C3/A0A1D6P6L8/A0A3L6DBQ4/A0A3L6DIB4/A0A3L6DRU1/A0A3L6EBM5/A0A3L6F482/A0A3L6FHM9/A0A3L6FV82/A0A3L6G6B3/A0A8J8Y258/B4FWP0/B4G0K4/B4G1J6/B6SSU6/B6U6D5/C0HGV5/C4J2M5/P42895/P49105	26	1.35807	http://amigo.geneontology.org/amigo/term/GO:0006096
GO:0006757	ATP generation from ADP	26/1696	68/6024	0.0452863	0.526496	0.505445	A0A1D6ETY2/A0A1D6FD79/A0A1D6G8L3/A0A1D6L7N7/A0A1D6LKN6/A0A1D6M7C2/A0A1D6P3C3/A0A1D6P6L8/A0A3L6DBQ4/A0A3L6DIB4/A0A3L6DRU1/A0A3L6EBM5/A0A3L6F482/A0A3L6FHM9/A0A3L6FV82/A0A3L6G6B3/A0A8J8Y258/B4FWP0/B4G0K4/B4G1J6/B6SSU6/B6U6D5/C0HGV5/C4J2M5/P42895/P49105	26	1.35807	http://amigo.geneontology.org/amigo/term/GO:0006757
GO:0009135	purine nucleoside diphosphate metabolic process	26/1696	68/6024	0.0452863	0.526496	0.505445	A0A1D6ETY2/A0A1D6FD79/A0A1D6G8L3/A0A1D6L7N7/A0A1D6LKN6/A0A1D6M7C2/A0A1D6P3C3/A0A1D6P6L8/A0A3L6DBQ4/A0A3L6DIB4/A0A3L6DRU1/A0A3L6EBM5/A0A3L6F482/A0A3L6FHM9/A0A3L6FV82/A0A3L6G6B3/A0A8J8Y258/B4FWP0/B4G0K4/B4G1J6/B6SSU6/B6U6D5/C0HGV5/C4J2M5/P42895/P49105	26	1.35807	http://amigo.geneontology.org/amigo/term/GO:0009135
GO:0009179	purine ribonucleoside diphosphate metabolic process	26/1696	68/6024	0.0452863	0.526496	0.505445	A0A1D6ETY2/A0A1D6FD79/A0A1D6G8L3/A0A1D6L7N7/A0A1D6LKN6/A0A1D6M7C2/A0A1D6P3C3/A0A1D6P6L8/A0A3L6DBQ4/A0A3L6DIB4/A0A3L6DRU1/A0A3L6EBM5/A0A3L6F482/A0A3L6FHM9/A0A3L6FV82/A0A3L6G6B3/A0A8J8Y258/B4FWP0/B4G0K4/B4G1J6/B6SSU6/B6U6D5/C0HGV5/C4J2M5/P42895/P49105	26	1.35807	http://amigo.geneontology.org/amigo/term/GO:0009179
GO:0009185	ribonucleoside diphosphate metabolic process	26/1696	68/6024	0.0452863	0.526496	0.505445	A0A1D6ETY2/A0A1D6FD79/A0A1D6G8L3/A0A1D6L7N7/A0A1D6LKN6/A0A1D6M7C2/A0A1D6P3C3/A0A1D6P6L8/A0A3L6DBQ4/A0A3L6DIB4/A0A3L6DRU1/A0A3L6EBM5/A0A3L6F482/A0A3L6FHM9/A0A3L6FV82/A0A3L6G6B3/A0A8J8Y258/B4FWP0/B4G0K4/B4G1J6/B6SSU6/B6U6D5/C0HGV5/C4J2M5/P42895/P49105	26	1.35807	http://amigo.geneontology.org/amigo/term/GO:0009185
GO:0046031	ADP metabolic process	26/1696	68/6024	0.0452863	0.526496	0.505445	A0A1D6ETY2/A0A1D6FD79/A0A1D6G8L3/A0A1D6L7N7/A0A1D6LKN6/A0A1D6M7C2/A0A1D6P3C3/A0A1D6P6L8/A0A3L6DBQ4/A0A3L6DIB4/A0A3L6DRU1/A0A3L6EBM5/A0A3L6F482/A0A3L6FHM9/A0A3L6FV82/A0A3L6G6B3/A0A8J8Y258/B4FWP0/B4G0K4/B4G1J6/B6SSU6/B6U6D5/C0HGV5/C4J2M5/P42895/P49105	26	1.35807	http://amigo.geneontology.org/amigo/term/GO:0046031
GO:0006749	glutathione metabolic process	19/1696	47/6024	0.0465145	0.535449	0.51404	A0A1D6FV28/A0A1D6GMP4/A0A1D6JPH3/A0A1D6LGF1/A0A1D6M4E0/A0A1D6N1E3/A0A317Y7H3/A0A317Y824/A0A3L6DAL7/A0A3L6DER6/A0A3L6DIC8/A0A3L6F3S3/A0A3L6FHZ1/A0A804RCB4/A0A8J8XHF6/B4FRR0/B6TL20/B6UAW8/Q9FQB5	19	1.43587	http://amigo.geneontology.org/amigo/term/GO:0006749
GO:0033365	protein localization to organelle	34/1696	93/6024	0.0470538	0.535449	0.51404	A0A1D6E5P6/A0A1D6EBW3/A0A1D6ETW5/A0A1D6FC42/A0A1D6FRJ3/A0A1D6FUE4/A0A1D6H9K4/A0A1D6IHP1/A0A1D6ITB4/A0A1D6KE00/A0A1D6L0X4/A0A1D6L565/A0A1D6LIW1/A0A1D6LZC0/A0A1D6M2U8/A0A1D6MDM3/A0A1D6MKX1/A0A1D6MNH6/A0A1D6N584/A0A3L6DH43/A0A3L6F330/A0A3L6G5E6/A0A804LQ18/A0A804PL90/A0A8J8XIY8/A0A8J8Y6U4/B4F8B2/B4FK58/C0PJM7/K7UVJ3/K7VEB9/K7VNQ7/O04438/Q7XAF9	34	1.29854	http://amigo.geneontology.org/amigo/term/GO:0033365
GO:0006886	intracellular protein transport	68/1696	202/6024	0.0471111	0.535449	0.51404	A0A1D6E5P6/A0A1D6EBW3/A0A1D6EGS0/A0A1D6EHK5/A0A1D6F8L6/A0A1D6FC42/A0A1D6FRJ3/A0A1D6FUE4/A0A1D6GHW7/A0A1D6H9K4/A0A1D6HSW6/A0A1D6IHP1/A0A1D6IMH5/A0A1D6ITB4/A0A1D6JEJ5/A0A1D6KE00/A0A1D6KNJ2/A0A1D6L0X4/A0A1D6L259/A0A1D6LED4/A0A1D6LIW1/A0A1D6LKZ5/A0A1D6LLP9/A0A1D6LXY6/A0A1D6LZC0/A0A1D6M104/A0A1D6M2U8/A0A1D6MDM3/A0A1D6MNH6/A0A1D6N584/A0A1D6NPN4/A0A1D6P2W1/A0A1D6PZ82/A0A1D6QQN9/A0A3L6D8Y4/A0A3L6DH43/A0A…	68	1.19568	http://amigo.geneontology.org/amigo/term/GO:0006886
(XY-1) MAPK16-OE vs KO up-regulated
ID	Description	GeneRatio	BgRatio	pvalue	p.adjust	qvalue	GeneName	Count	RichFactor	URL
GO:0009308	amine metabolic process	8/155	43/6024	1.08209e-05	0.00524813	0.00498899	A0A1D6L7V9/A0A1D6LA97/A0A317Y745/A0A804UCT7/B4FTB8/C0P5X3/E3T1X0/Q9FQ77	8	7.23061	http://amigo.geneontology.org/amigo/term/GO:0009308
GO:0006950	response to stress	20/155	327/6024	0.000242401	0.0237151	0.0225442	A0A1D6F7H3/A0A1D6FVM3/A0A1D6GDP6/A0A1D6GUG0/A0A1D6HQQ8/A0A1D6LS38/A0A3L6DG62/A0A3L6DPL8/A0A3L6DR24/A0A3L6E8B0/A0A3L6EIZ4/A0A3L6FVB7/A0A3L6FVH6/A0A3L6FXA5/A0A8J8XNS1/A0A8J8YPB6/B4F9R2/B6SJ49/C0HHA6/D7NLB3	20	2.37703	http://amigo.geneontology.org/amigo/term/GO:0006950
GO:0006568	tryptophan metabolic process	5/155	23/6024	0.000244486	0.0237151	0.0225442	A0A1D6L7V9/A0A1D6LA97/A0A804UCT7/B4FTB8/Q9FQ77	5	8.44881	http://amigo.geneontology.org/amigo/term/GO:0006568
GO:0006586	indolalkylamine metabolic process	5/155	23/6024	0.000244486	0.0237151	0.0225442	A0A1D6L7V9/A0A1D6LA97/A0A804UCT7/B4FTB8/Q9FQ77	5	8.44881	http://amigo.geneontology.org/amigo/term/GO:0006586
GO:0042430	indole-containing compound metabolic process	5/155	23/6024	0.000244486	0.0237151	0.0225442	A0A1D6L7V9/A0A1D6LA97/A0A804UCT7/B4FTB8/Q9FQ77	5	8.44881	http://amigo.geneontology.org/amigo/term/GO:0042430
GO:0042743	hydrogen peroxide metabolic process	8/155	70/6024	0.000391153	0.0271013	0.0257631	A0A1D6GUG0/A0A1D6HQQ8/A0A3L6DG62/A0A3L6FVH6/A0A8J8XNS1/A0A8J8YPB6/C0HHA6/D7NLB3	8	4.44166	http://amigo.geneontology.org/amigo/term/GO:0042743
GO:0042744	hydrogen peroxide catabolic process	8/155	70/6024	0.000391153	0.0271013	0.0257631	A0A1D6GUG0/A0A1D6HQQ8/A0A3L6DG62/A0A3L6FVH6/A0A8J8XNS1/A0A8J8YPB6/C0HHA6/D7NLB3	8	4.44166	http://amigo.geneontology.org/amigo/term/GO:0042744
GO:0006576	cellular biogenic amine metabolic process	5/155	31/6024	0.00104562	0.0552166	0.0524903	A0A1D6L7V9/A0A1D6LA97/A0A804UCT7/B4FTB8/Q9FQ77	5	6.26847	http://amigo.geneontology.org/amigo/term/GO:0006576
GO:0044106	cellular amine metabolic process	5/155	31/6024	0.00104562	0.0552166	0.0524903	A0A1D6L7V9/A0A1D6LA97/A0A804UCT7/B4FTB8/Q9FQ77	5	6.26847	http://amigo.geneontology.org/amigo/term/GO:0044106
GO:0009690	cytokinin metabolic process	3/155	9/6024	0.00125234	0.0552166	0.0524903	A0A317Y745/C0P5X3/E3T1X0	3	12.9548	http://amigo.geneontology.org/amigo/term/GO:0009690
GO:0034754	cellular hormone metabolic process	3/155	9/6024	0.00125234	0.0552166	0.0524903	A0A317Y745/C0P5X3/E3T1X0	3	12.9548	http://amigo.geneontology.org/amigo/term/GO:0034754
GO:0072593	reactive oxygen species metabolic process	8/155	85/6024	0.0014401	0.0582042	0.0553303	A0A1D6GUG0/A0A1D6HQQ8/A0A3L6DG62/A0A3L6FVH6/A0A8J8XNS1/A0A8J8YPB6/C0HHA6/D7NLB3	8	3.65784	http://amigo.geneontology.org/amigo/term/GO:0072593
GO:0006979	response to oxidative stress	9/155	111/6024	0.00211044	0.0787356	0.074848	A0A1D6GUG0/A0A1D6HQQ8/A0A1D6LS38/A0A3L6DG62/A0A3L6FVH6/A0A8J8XNS1/A0A8J8YPB6/C0HHA6/D7NLB3	9	3.15118	http://amigo.geneontology.org/amigo/term/GO:0006979
GO:0042822	pyridoxal phosphate metabolic process	2/155	4/6024	0.0038149	0.115639	0.109929	A0A3L6E3G4/A0A3L6FU04	2	19.4323	http://amigo.geneontology.org/amigo/term/GO:0042822
GO:0042823	pyridoxal phosphate biosynthetic process	2/155	4/6024	0.0038149	0.115639	0.109929	A0A3L6E3G4/A0A3L6FU04	2	19.4323	http://amigo.geneontology.org/amigo/term/GO:0042823
GO:0046184	aldehyde biosynthetic process	2/155	4/6024	0.0038149	0.115639	0.109929	A0A3L6E3G4/A0A3L6FU04	2	19.4323	http://amigo.geneontology.org/amigo/term/GO:0046184
GO:0006086	acetyl-CoA biosynthetic process from pyruvate	3/155	15/6024	0.00605546	0.158924	0.151077	A0A1D6ESW5/A0A1D6KKD1/A0A8J8Y0W1	3	7.7729	http://amigo.geneontology.org/amigo/term/GO:0006086
GO:0042445	hormone metabolic process	3/155	15/6024	0.00605546	0.158924	0.151077	A0A317Y745/C0P5X3/E3T1X0	3	7.7729	http://amigo.geneontology.org/amigo/term/GO:0042445
GO:0044272	sulfur compound biosynthetic process	6/155	65/6024	0.00622589	0.158924	0.151077	A0A1D6ESW5/A0A1D6EWS4/A0A1D6KKD1/A0A3L6FNC9/A0A804PY61/A0A8J8Y0W1	6	3.58749	http://amigo.geneontology.org/amigo/term/GO:0044272
GO:0010817	regulation of hormone levels	3/155	16/6024	0.00731378	0.177359	0.168602	A0A317Y745/C0P5X3/E3T1X0	3	7.2871	http://amigo.geneontology.org/amigo/term/GO:0010817
GO:0006085	acetyl-CoA biosynthetic process	3/155	17/6024	0.00871547	0.178839	0.170009	A0A1D6ESW5/A0A1D6KKD1/A0A8J8Y0W1	3	6.85844	http://amigo.geneontology.org/amigo/term/GO:0006085
GO:0035384	thioester biosynthetic process	3/155	17/6024	0.00871547	0.178839	0.170009	A0A1D6ESW5/A0A1D6KKD1/A0A8J8Y0W1	3	6.85844	http://amigo.geneontology.org/amigo/term/GO:0035384
GO:0071616	acyl-CoA biosynthetic process	3/155	17/6024	0.00871547	0.178839	0.170009	A0A1D6ESW5/A0A1D6KKD1/A0A8J8Y0W1	3	6.85844	http://amigo.geneontology.org/amigo/term/GO:0071616
GO:0042816	vitamin B6 metabolic process	2/155	6/6024	0.00921852	0.178839	0.170009	A0A3L6E3G4/A0A3L6FU04	2	12.9548	http://amigo.geneontology.org/amigo/term/GO:0042816
GO:0042819	vitamin B6 biosynthetic process	2/155	6/6024	0.00921852	0.178839	0.170009	A0A3L6E3G4/A0A3L6FU04	2	12.9548	http://amigo.geneontology.org/amigo/term/GO:0042819
GO:0042364	water-soluble vitamin biosynthetic process	4/155	33/6024	0.00965258	0.180058	0.171167	A0A096RBT2/A0A3L6E3G4/A0A3L6FU04/A0A804PY61	4	4.71085	http://amigo.geneontology.org/amigo/term/GO:0042364
GO:0009110	vitamin biosynthetic process	4/155	35/6024	0.0118716	0.206572	0.196373	A0A096RBT2/A0A3L6E3G4/A0A3L6FU04/A0A804PY61	4	4.44166	http://amigo.geneontology.org/amigo/term/GO:0009110
GO:0050896	response to stimulus	22/155	515/6024	0.0119258	0.206572	0.196373	A0A1D6F7H3/A0A1D6FVM3/A0A1D6GDP6/A0A1D6GUG0/A0A1D6HQQ8/A0A1D6LS38/A0A317Y3F4/A0A3L6DG62/A0A3L6DPL8/A0A3L6DR24/A0A3L6E8B0/A0A3L6EIZ4/A0A3L6FVB7/A0A3L6FVH6/A0A3L6FXA5/A0A8J8XNS1/A0A8J8YPB6/B4F9R2/B6SJ49/C0HHA6/D7NLB3/K7U7V4	22	1.66023	http://amigo.geneontology.org/amigo/term/GO:0050896
GO:0007030	Golgi organization	2/155	7/6024	0.0126891	0.211687	0.201235	A0A1D6DVY0/A0A3L6EJI3	2	11.1041	http://amigo.geneontology.org/amigo/term/GO:0007030
GO:0006767	water-soluble vitamin metabolic process	4/155	36/6024	0.013094	0.211687	0.201235	A0A096RBT2/A0A3L6E3G4/A0A3L6FU04/A0A804PY61	4	4.31828	http://amigo.geneontology.org/amigo/term/GO:0006767
GO:0090407	organophosphate biosynthetic process	10/155	176/6024	0.0149359	0.213054	0.202534	A0A1D6ESW5/A0A1D6KKD1/A0A1D6L6N3/A0A1D6N9M0/A0A317YBT5/A0A3L6E3G4/A0A3L6FU04/A0A804PY61/A0A8J8Y0W1/A0A8J8Y538	10	2.20821	http://amigo.geneontology.org/amigo/term/GO:0090407
GO:0006952	defense response	7/155	102/6024	0.0156525	0.213054	0.202534	A0A1D6F7H3/A0A1D6GDP6/A0A3L6DPL8/A0A3L6EIZ4/A0A3L6FVB7/A0A3L6FXA5/B6SJ49	7	2.66717	http://amigo.geneontology.org/amigo/term/GO:0006952
GO:0006766	vitamin metabolic process	4/155	38/6024	0.015773	0.213054	0.202534	A0A096RBT2/A0A3L6E3G4/A0A3L6FU04/A0A804PY61	4	4.091	http://amigo.geneontology.org/amigo/term/GO:0006766
GO:0033866	nucleoside bisphosphate biosynthetic process	3/155	21/6024	0.0158143	0.213054	0.202534	A0A1D6ESW5/A0A1D6KKD1/A0A8J8Y0W1	3	5.55207	http://amigo.geneontology.org/amigo/term/GO:0033866
GO:0034030	ribonucleoside bisphosphate biosynthetic process	3/155	21/6024	0.0158143	0.213054	0.202534	A0A1D6ESW5/A0A1D6KKD1/A0A8J8Y0W1	3	5.55207	http://amigo.geneontology.org/amigo/term/GO:0034030
GO:0034033	purine nucleoside bisphosphate biosynthetic process	3/155	21/6024	0.0158143	0.213054	0.202534	A0A1D6ESW5/A0A1D6KKD1/A0A8J8Y0W1	3	5.55207	http://amigo.geneontology.org/amigo/term/GO:0034033
GO:0006084	acetyl-CoA metabolic process	3/155	22/6024	0.0179722	0.235581	0.223949	A0A1D6ESW5/A0A1D6KKD1/A0A8J8Y0W1	3	5.29971	http://amigo.geneontology.org/amigo/term/GO:0006084
GO:0006637	acyl-CoA metabolic process	3/155	25/6024	0.0253813	0.290215	0.275885	A0A1D6ESW5/A0A1D6KKD1/A0A8J8Y0W1	3	4.66374	http://amigo.geneontology.org/amigo/term/GO:0006637
GO:0035383	thioester metabolic process	3/155	25/6024	0.0253813	0.290215	0.275885	A0A1D6ESW5/A0A1D6KKD1/A0A8J8Y0W1	3	4.66374	http://amigo.geneontology.org/amigo/term/GO:0035383
GO:0018344	protein geranylgeranylation	1/155	1/6024	0.0257304	0.290215	0.275885	A0A804LTE2	1	38.8645	http://amigo.geneontology.org/amigo/term/GO:0018344
GO:0019379	sulfate assimilation, phosphoadenylyl sulfate reduction by phosphoadenylyl-sulfate reductase (thioredoxin)	1/155	1/6024	0.0257304	0.290215	0.275885	A0A1D6EWS4	1	38.8645	http://amigo.geneontology.org/amigo/term/GO:0019379
GO:0046655	folic acid metabolic process	1/155	1/6024	0.0257304	0.290215	0.275885	A0A096RBT2	1	38.8645	http://amigo.geneontology.org/amigo/term/GO:0046655
GO:0046656	folic acid biosynthetic process	1/155	1/6024	0.0257304	0.290215	0.275885	A0A096RBT2	1	38.8645	http://amigo.geneontology.org/amigo/term/GO:0046656
GO:0009072	aromatic amino acid family metabolic process	5/155	69/6024	0.0317606	0.350089	0.332803	A0A1D6L7V9/A0A1D6LA97/A0A804UCT7/B4FTB8/Q9FQ77	5	2.81627	http://amigo.geneontology.org/amigo/term/GO:0009072
GO:0044283	small molecule biosynthetic process	12/155	258/6024	0.033325	0.35917	0.341435	A0A096RBT2/A0A1D6EWS4/A0A1D6GJ69/A0A1D6LA97/A0A317YEA3/A0A3L6DKV7/A0A3L6E3G4/A0A3L6FU04/A0A3L6GA11/A0A804PY61/A0A8J8YG08/P38561	12	1.80765	http://amigo.geneontology.org/amigo/term/GO:0044283
GO:0046394	carboxylic acid biosynthetic process	9/155	177/6024	0.0382706	0.403505	0.383581	A0A096RBT2/A0A1D6EWS4/A0A1D6GJ69/A0A1D6LA97/A0A317YEA3/A0A3L6DKV7/A0A3L6GA11/A0A8J8YG08/P38561	9	1.97616	http://amigo.geneontology.org/amigo/term/GO:0046394
GO:0006790	sulfur compound metabolic process	8/155	156/6024	0.0473322	0.459592	0.436899	A0A1D6ESW5/A0A1D6EWS4/A0A1D6KKD1/A0A317Y6P7/A0A3L6FNC9/A0A804PY61/A0A8J8Y0W1/A0A8J8Y467	8	1.99305	http://amigo.geneontology.org/amigo/term/GO:0006790
(XY-1) MAPK16-OE vs KO down-regulated
ID	Description	GeneRatio	BgRatio	pvalue	p.adjust	qvalue	GeneName	Count	RichFactor	URL
GO:0071103	DNA conformation change	12/520	22/6024	4.37763e-08	4.33385e-05	3.99055e-05	A0A1D6HGT6/A0A1D6HNE6/A0A1D6M0G5/A0A1D6MX98/A0A1D6NYP7/A0A1D6PT02/A0A1D6PW56/A0A317Y8N3/A0A3L6EH98/A0A8U0WNX6/C0HFI8/Q9SX03	12	6.31888	http://amigo.geneontology.org/amigo/term/GO:0071103
GO:0090304	nucleic acid metabolic process	129/520	978/6024	9.33966e-08	4.62313e-05	4.25692e-05	A0A059Q6W3/A0A096PXB1/A0A096RRB4/A0A096RZ13/A0A1D6DSZ2/A0A1D6DXA7/A0A1D6E069/A0A1D6EIA5/A0A1D6EIJ2/A0A1D6ENT5/A0A1D6ETX0/A0A1D6F9V3/A0A1D6FYA9/A0A1D6FYG5/A0A1D6GDE2/A0A1D6GQ32/A0A1D6H2L2/A0A1D6H8P4/A0A1D6HCX8/A0A1D6HGT6/A0A1D6HNE6/A0A1D6I342/A0A1D6I5T6/A0A1D6I807/A0A1D6II54/A0A1D6IJ69/A0A1D6INY6/A0A1D6IU94/A0A1D6J0A7/A0A1D6J333/A0A1D6J4J6/A0A1D6JFA9/A0A1D6JMZ4/A0A1D6JRH6/A0A1D6K663/A0A1D6KIL4/A0A…	129	1.52803	http://amigo.geneontology.org/amigo/term/GO:0090304
GO:0006259	DNA metabolic process	29/520	132/6024	1.73624e-06	0.00057296	0.000527574	A0A096RZ13/A0A1D6DSZ2/A0A1D6E069/A0A1D6HGT6/A0A1D6HNE6/A0A1D6J333/A0A1D6L799/A0A1D6LPW0/A0A1D6M0G5/A0A1D6MX98/A0A1D6NMD4/A0A1D6NUF2/A0A1D6NYP7/A0A1D6PT02/A0A1D6PW56/A0A317Y3T2/A0A317Y8N3/A0A3L6DY01/A0A3L6EH98/A0A3L6EJ04/A0A3L6FAA1/A0A8J8XCP4/A0A8U0WNX6/B4G0C7/C0HFI8/I6M4V8/O24587/Q7XBD8/Q9SX03	29	2.5451	http://amigo.geneontology.org/amigo/term/GO:0006259
GO:0032392	DNA geometric change	7/520	11/6024	8.333e-06	0.00164993	0.00151924	A0A1D6HNE6/A0A1D6M0G5/A0A1D6MX98/A0A1D6PT02/A0A8U0WNX6/C0HFI8/Q9SX03	7	7.37203	http://amigo.geneontology.org/amigo/term/GO:0032392
GO:0032508	DNA duplex unwinding	7/520	11/6024	8.333e-06	0.00164993	0.00151924	A0A1D6HNE6/A0A1D6M0G5/A0A1D6MX98/A0A1D6PT02/A0A8U0WNX6/C0HFI8/Q9SX03	7	7.37203	http://amigo.geneontology.org/amigo/term/GO:0032508
GO:0006270	DNA replication initiation	7/520	12/6024	1.85142e-05	0.00263738	0.00242847	A0A1D6HNE6/A0A1D6M0G5/A0A1D6MX98/A0A1D6PT02/A0A8U0WNX6/C0HFI8/Q9SX03	7	6.75769	http://amigo.geneontology.org/amigo/term/GO:0006270
GO:0006139	nucleobase-containing compound metabolic process	144/520	1229/6024	1.86482e-05	0.00263738	0.00242847	A0A059Q6W3/A0A096PXB1/A0A096RRB4/A0A096RZ13/A0A1D6DSZ2/A0A1D6DXA7/A0A1D6E069/A0A1D6EH55/A0A1D6EIA5/A0A1D6EIJ2/A0A1D6EMH2/A0A1D6ENT5/A0A1D6ETX0/A0A1D6F9V3/A0A1D6FD79/A0A1D6FYA9/A0A1D6FYG5/A0A1D6GDE2/A0A1D6GQ32/A0A1D6H2L2/A0A1D6H8P4/A0A1D6HCX8/A0A1D6HGT6/A0A1D6HJS1/A0A1D6HNE6/A0A1D6I342/A0A1D6I5T6/A0A1D6I807/A0A1D6II54/A0A1D6IJ69/A0A1D6INY6/A0A1D6IU94/A0A1D6J0A7/A0A1D6J333/A0A1D6J4J6/A0A1D6J6Z3/A0A…	144	1.35735	http://amigo.geneontology.org/amigo/term/GO:0006139
GO:0006725	cellular aromatic compound metabolic process	158/520	1384/6024	2.73206e-05	0.00289264	0.0026635	A0A059Q6W3/A0A096PXB1/A0A096RRB4/A0A096RZ13/A0A1D6DSZ2/A0A1D6DXA7/A0A1D6E069/A0A1D6E5Y8/A0A1D6EH55/A0A1D6EIA5/A0A1D6EIJ2/A0A1D6EMH2/A0A1D6ENT5/A0A1D6ETX0/A0A1D6F9V3/A0A1D6FD79/A0A1D6FYA9/A0A1D6FYG5/A0A1D6FZP6/A0A1D6GDE2/A0A1D6GEW7/A0A1D6GQ32/A0A1D6H2L2/A0A1D6H8P4/A0A1D6HCX8/A0A1D6HDL0/A0A1D6HGT6/A0A1D6HJS1/A0A1D6HNE6/A0A1D6I342/A0A1D6I5T6/A0A1D6I807/A0A1D6II54/A0A1D6IJ69/A0A1D6INY6/A0A1D6IU94/A0A…	158	1.32252	http://amigo.geneontology.org/amigo/term/GO:0006725
GO:0034641	cellular nitrogen compound metabolic process	197/520	1803/6024	2.92094e-05	0.00289264	0.0026635	A0A059Q6W3/A0A096PXB1/A0A096RRB4/A0A096RZ13/A0A1D6DSZ2/A0A1D6DXA7/A0A1D6E069/A0A1D6EH55/A0A1D6EIA5/A0A1D6EIJ2/A0A1D6EMH2/A0A1D6ENT5/A0A1D6ETX0/A0A1D6F4G0/A0A1D6F9V3/A0A1D6FD79/A0A1D6FV28/A0A1D6FYA9/A0A1D6FYG5/A0A1D6FZP6/A0A1D6G113/A0A1D6G770/A0A1D6GDE2/A0A1D6GE21/A0A1D6GEW7/A0A1D6GPF2/A0A1D6GQ32/A0A1D6H2L2/A0A1D6H8P4/A0A1D6HCX8/A0A1D6HGT6/A0A1D6HJS1/A0A1D6HNE6/A0A1D6I342/A0A1D6I5T6/A0A1D6I807/A0A…	197	1.26576	http://amigo.geneontology.org/amigo/term/GO:0034641
GO:0046483	heterocycle metabolic process	155/520	1356/6024	3.16768e-05	0.00289264	0.0026635	A0A059Q6W3/A0A096PXB1/A0A096RRB4/A0A096RZ13/A0A1D6DSZ2/A0A1D6DXA7/A0A1D6E069/A0A1D6EH55/A0A1D6EIA5/A0A1D6EIJ2/A0A1D6EMH2/A0A1D6ENT5/A0A1D6ETX0/A0A1D6F9V3/A0A1D6FD79/A0A1D6FYA9/A0A1D6FYG5/A0A1D6FZP6/A0A1D6GDE2/A0A1D6GEW7/A0A1D6GQ32/A0A1D6H2L2/A0A1D6H8P4/A0A1D6HCX8/A0A1D6HGT6/A0A1D6HJS1/A0A1D6HNE6/A0A1D6I342/A0A1D6I5T6/A0A1D6I807/A0A1D6II54/A0A1D6IJ69/A0A1D6INY6/A0A1D6IU94/A0A1D6IXT4/A0A1D6J0A7/A0A…	155	1.3242	http://amigo.geneontology.org/amigo/term/GO:0046483
GO:1901360	organic cyclic compound metabolic process	160/520	1409/6024	3.21404e-05	0.00289264	0.0026635	A0A059Q6W3/A0A096PXB1/A0A096RRB4/A0A096RZ13/A0A1D6DSZ2/A0A1D6DXA7/A0A1D6E069/A0A1D6E5Y8/A0A1D6EH55/A0A1D6EIA5/A0A1D6EIJ2/A0A1D6EMH2/A0A1D6ENT5/A0A1D6ETX0/A0A1D6F9V3/A0A1D6FD79/A0A1D6FYA9/A0A1D6FYG5/A0A1D6FZP6/A0A1D6GDE2/A0A1D6GEW7/A0A1D6GQ32/A0A1D6H2L2/A0A1D6H8P4/A0A1D6HCX8/A0A1D6HDL0/A0A1D6HGT6/A0A1D6HJS1/A0A1D6HNE6/A0A1D6I342/A0A1D6I5T6/A0A1D6I807/A0A1D6II54/A0A1D6IJ69/A0A1D6INY6/A0A1D6IU94/A0A…	160	1.3155	http://amigo.geneontology.org/amigo/term/GO:1901360
GO:0006260	DNA replication	12/520	41/6024	0.000115736	0.0095482	0.00879186	A0A1D6DSZ2/A0A1D6HNE6/A0A1D6L799/A0A1D6LPW0/A0A1D6M0G5/A0A1D6MX98/A0A1D6NUF2/A0A1D6PT02/A0A8J8XCP4/A0A8U0WNX6/C0HFI8/Q9SX03	12	3.39062	http://amigo.geneontology.org/amigo/term/GO:0006260
GO:0009987	cellular process	458/520	4962/6024	0.000127439	0.00970499	0.00893623	A0A059Q6W3/A0A096PQY2/A0A096PXB1/A0A096QNN6/A0A096RRB4/A0A096RZ13/A0A1D6DSZ2/A0A1D6DW96/A0A1D6DWK0/A0A1D6DWY7/A0A1D6DXA7/A0A1D6DZ79/A0A1D6E069/A0A1D6E5Y8/A0A1D6E7I8/A0A1D6E9K7/A0A1D6EBB1/A0A1D6EF10/A0A1D6EH31/A0A1D6EH55/A0A1D6EHC5/A0A1D6EHK5/A0A1D6EIA5/A0A1D6EIJ2/A0A1D6EIV6/A0A1D6EMH2/A0A1D6ENT5/A0A1D6EPC7/A0A1D6ETX0/A0A1D6F4G0/A0A1D6F581/A0A1D6F5K3/A0A1D6F6Y8/A0A1D6F8L6/A0A1D6F9V3/A0A1D6FC42/A0A…	458	1.06928	http://amigo.geneontology.org/amigo/term/GO:0009987
GO:0016070	RNA metabolic process	102/520	855/6024	0.000228066	0.0161275	0.01485	A0A059Q6W3/A0A096PXB1/A0A096RRB4/A0A1D6DXA7/A0A1D6EIA5/A0A1D6EIJ2/A0A1D6ENT5/A0A1D6ETX0/A0A1D6F9V3/A0A1D6FYA9/A0A1D6FYG5/A0A1D6GDE2/A0A1D6GQ32/A0A1D6H2L2/A0A1D6H8P4/A0A1D6HCX8/A0A1D6I342/A0A1D6I5T6/A0A1D6I807/A0A1D6II54/A0A1D6IJ69/A0A1D6INY6/A0A1D6IU94/A0A1D6J0A7/A0A1D6J4J6/A0A1D6JFA9/A0A1D6JMZ4/A0A1D6JRH6/A0A1D6K663/A0A1D6KIL4/A0A1D6KLZ2/A0A1D6KQ83/A0A1D6KUK4/A0A1D6L365/A0A1D6LBI5/A0A1D6LC63/A0A…	102	1.38202	http://amigo.geneontology.org/amigo/term/GO:0016070
GO:0006261	DNA-templated DNA replication	7/520	17/6024	0.000309571	0.0204317	0.0188132	A0A1D6HNE6/A0A1D6M0G5/A0A1D6MX98/A0A1D6PT02/A0A8U0WNX6/C0HFI8/Q9SX03	7	4.77014	http://amigo.geneontology.org/amigo/term/GO:0006261
GO:0051276	chromosome organization	22/520	119/6024	0.000450373	0.0278668	0.0256594	A0A1D6FUW7/A0A1D6HCY8/A0A1D6HGT6/A0A1D6HNE6/A0A1D6HSW2/A0A1D6KWP0/A0A1D6M0G5/A0A1D6MX98/A0A1D6NYP7/A0A1D6NYW3/A0A1D6PT02/A0A1D6PW56/A0A317Y8N3/A0A3L6DNR4/A0A3L6EH98/A0A3L6FAA1/A0A804M0F4/A0A804M5P1/A0A804P9S5/A0A8U0WNX6/C0HFI8/Q9SX03	22	2.14169	http://amigo.geneontology.org/amigo/term/GO:0051276
GO:0006612	protein targeting to membrane	6/520	14/6024	0.000660878	0.0311557	0.0286877	A0A1D6ITB4/A0A1D6N584/A0A3L6G5E6/A0A8J8XIY8/A0A8J8Y6U4/B4FK58	6	4.96484	http://amigo.geneontology.org/amigo/term/GO:0006612
GO:0006613	cotranslational protein targeting to membrane	6/520	14/6024	0.000660878	0.0311557	0.0286877	A0A1D6ITB4/A0A1D6N584/A0A3L6G5E6/A0A8J8XIY8/A0A8J8Y6U4/B4FK58	6	4.96484	http://amigo.geneontology.org/amigo/term/GO:0006613
GO:0006614	SRP-dependent cotranslational protein targeting to membrane	6/520	14/6024	0.000660878	0.0311557	0.0286877	A0A1D6ITB4/A0A1D6N584/A0A3L6G5E6/A0A8J8XIY8/A0A8J8Y6U4/B4FK58	6	4.96484	http://amigo.geneontology.org/amigo/term/GO:0006614
GO:0045047	protein targeting to ER	6/520	14/6024	0.000660878	0.0311557	0.0286877	A0A1D6ITB4/A0A1D6N584/A0A3L6G5E6/A0A8J8XIY8/A0A8J8Y6U4/B4FK58	6	4.96484	http://amigo.geneontology.org/amigo/term/GO:0045047
GO:0072599	establishment of protein localization to endoplasmic reticulum	6/520	14/6024	0.000660878	0.0311557	0.0286877	A0A1D6ITB4/A0A1D6N584/A0A3L6G5E6/A0A8J8XIY8/A0A8J8Y6U4/B4FK58	6	4.96484	http://amigo.geneontology.org/amigo/term/GO:0072599
