# Supplementary material for: A new plant SUMO ligase, MPEL1, synergizes with MAPK16 to regulate resistance against Fusarium pathogens
Source: EMBO J. 2026 May 18;45(13):4670–93. doi: 10.1038/s44318-026-00811-2 (PMC13324008; doi:10.1038/s44318-026-00811-2)
Supplement: Supplementary file 8 — Dataset EV4 [file 44318_2026_811_MOESM8_ESM.xlsx]

## Sheet: Sheet1
Dataset EV4. Primers utilized in this study.
ID	Forward primer	Reverse primer	Annotation
MAPK16	CAGCACCTTCAGAAATGGATT	CTACCAATGGCCGCCG	for the cloning of the code sequences from maize cDNA
MPEL1	TGCAACACCATGAACTCCCA	CTGGGCTACTAAGGCGATGG
JAZ20	ATTACTCTCCCTCCCCACGC	CTATGCGACAAGAGGGCGTA
ZIM1	GGGCATGGCAAAATCTGGTG	CAACATGAACCGCTACTGCG
ZIM2	CTCAAACCGAGCTTGTCCAC	TGAGTTCCTGCCAAGTCACC
ZIM7	CGATCCCTGGTCTGCAATGT	GCTACGCTTTCACCGTTCAG
ZIM18	CAAGTCCACAACCCCAAAGC	AGAAAGTGCGTAGGGACACG
ZIM20	CACCGTCCATCAATGTCCCA	CTCCTGGGCGTCGATTCTTT
ZIM36	CTCCAACCCGGGGACATTTT	AACAGTCACGCCTCAAGACA
Ub E1	TTCTCCAAGTCCAAGGCACC	AGACAACAACACTTGGCAGC
UBC2	GGATCAAGGAGCCAGAGAGC	GGCACGACGAGCATCCTTAT
UBC8	AGCAGTTCTTCAGCTAGGCAG	CCCAAAGGCCAGGTAGAGAA
UBC11	TGTGACTTGTGAGGAGGAAGG	GACCACAGACAACACCGAG
UBC27	CTCAACCCTCGCCTCCAATC	TTGCAGTTACCACCGTTCAGT
Ubiquitin	ATGCAGATCTTTGTGAAAACCCT	AGAGTTTTGACCTTGATCAT
AtUBC9	TCGGAGTTATGATTTTGGATCTTCT	AACAGCAGACGGGATGATGA
AtSTUbL1	ACCACCTTCGTGTTTCTCTCT	ACCAAGTCAACGAAGTCCCT
Ubi-MAPK16-flag	tctgcaggtcgactctagagATGGATTTTTTCACAGAG	ggtctttgtagtccatttgCCAATGGCCGCCGCG	for the creation of transgenic overexpression
pGBKT7-MAPK16	ctgcatatggccatggaggccATGGATTTTTTCACAGAGTA	gttatgctagttatgcggccgTCACCAATGGCCGCCGCG	for yeast two-hybrid
pGBKT7-MAPK16N	ctgcatatggccatggaggccATGGATTTTTTCACAGAGTA	gttatgctagttatgcggccgCTACATCTTTGGATGATACTCAA
pGBKT7-MAPK16C	ctgcatatggccatggaggccATGTTGAAAGAATTTATTGAGG	gttatgctagttatgcggccgTCACCAATGGCCGCCGCG
pGBKT7-MPEL1	tggaggccgaattcccggggATGAACTCCCATGGTGCTGG	gccgctgcaggtcgacgCTAAGGCGATGGGAGGTACACC
pGBKT7-AtSTUBL1	tggaggccgaattcccggggATGAACACGTCAGAGGTGAG	gccgctgcaggtcgacgTCATCTAGTGGTTGGAAGGA
pGBKT7-ATG8b	tggaggccgaattcccggggATGGCCAAGACGAGCTCG	gccgctgcaggtcgacgCTAGAGCAGTCCGAAGGTGT
pGADT7-MAPK16	catatggccatggaggccagtATGGATTTTTTCACAGAGTA	catctgcagctcgagctcgaCTACCAATGGCCGCCGCGA
pGADT7-JAZ20	catatggccatggaggccagtATGGCGGCGTCCGCGAGG	catctgcagctcgagctcgatCTAGCTGAGGTTCAGGCTGGA
pGADT7-MPEL1	catatggccatggaggccagtATGAACTCCCATGGTGCTGG	catctgcagctcgagctcgatCTAAGGCGATGGGAGGTACA
pGADT7-ZIM1	catatggccatggaggccagtATGGAGAGGGATTTCCTGGC	catctgcagctcgagctcgatTCAGATCTGTAGTTTTGTAC
pGADT7-ZIM7	catatggccatggaggccagtATGGTGGATCAGTATGTGTA	catctgcagctcgagctcgatTCAGACTTCAGACTTCGCGG
pGADT7-ZIM18	catatggccatggaggccagtATGGCGGCAACAGCGGTTAC	catctgcagctcgagctcgatTCAGAGCGCAAGCTTGAGGT
pGADT7-ZIM2	catatggccatggaggccagtATGGCGGCGGAGCCCGCGGC	catctgcagctcgagctcgatTCATGAAACTGCCTTCGTAT
pGADT7-ZIM36	catatggccatggaggccagtATGTCCCACCACGACGGAAG	catctgcagctcgagctcgatTTAAACACCACTACTCGATG
pGADT7-ZIM20	catatggccatggaggccagtATGTCCCACTCCCACCATGA	catctgcagctcgagctcgatTTATGGCTCGTGGCCATTGC
pGADT7-SCE1	cgggtgggcatcgatacgggATGGCTAGTGGAATCGCTCG	atctgcagctcgagctcgatTTAGACAAGAGCAGGATACT
pGADT7-SUMO1	cgggtgggcatcgatacgggATGTCTGCAAACCAGGAGGA	atctgcagctcgagctcgatTCAGCCACCAGTCTGATGGA
pGADT7-UBC2	cgggtgggcatcgatacgggATGTCGACGCCGGCGAGG	atctgcagctcgagctcgatCTAGTCGGCTGTCCAGCTCT
pGADT7-UBC8	cgggtgggcatcgatacgggATGGCGTCAAAGAGGATTCA	atctgcagctcgagctcgatCTACATGGCATACCTCTGGG
pGADT7-UBC11	cgggtgggcatcgatacgggATGGCGTCGAAGCGGATC	atctgcagctcgagctcgatTCAGCCCATTGCATATTTCT
pGADT7-UBC27	cgggtgggcatcgatacgggATGGTGGACGTCTCGCGCGT	atctgcagctcgagctcgatTCACCCAGAGCCAGAGCAGA
pGADT7-Ubi	cgggtgggcatcgatacgggATGCAGATCTTTGTGAAAACCCT	atctgcagctcgagctcgatTTATCCACCCCTAAGCCTGAG
nYFP-MAPK16	aacatcgaggacgccggcATGGATTTTTTCACAGAGTA	tctgcaggtcgactctagagCTACCAATGGCCGCCGCGA	for bimolecular fluorescence complementation
nYFP-MAPK16N	aacatcgaggacgccggcATGGATTTTTTCACAGAGTA	tctgcaggtcgactctagagCTACATCTTTGGATGATACTC
nYFP-MAPK16C	aacatcgaggacgccggcATGTTGAAAGAATTTATTGAGGG	tctgcaggtcgactctagagCTACCAATGGCCGCCGCGA
nYFP-JAZ20	aacatcgaggacgccggcATGGCGGCGTCCGCGAGG	tctgcaggtcgactctagagCTAGCTGAGGTTCAGGCTGGA
nYFP-ZIM1	aacatcgaggacgccggcATGGAGAGGGATTTCCTGGC	tctgcaggtcgactctagagTCAGATCTGTAGTTTTGTAC
cYFP-MAPK16	ttacaggtacccggggatccATGGATTTTTTCACAGAGTA	gctgccaccgccgtcgacCCAATGGCCGCCGCGA
cYFP-MAPK16N	ttacaggtacccggggatccATGGATTTTTTCACAGAGTA	gctgccaccgccgtcgacCATCTTTGGATGATACTCAAGAA
cYFP-MAPK16C	ttacaggtacccggggatccATGTTGAAAGAATTTATTGAGGG	gctgccaccgccgtcgacCCAATGGCCGCCGCGA
cYFP-MPEL1	ttacaggtacccggggatccATGAACTCCCATGGTGCTGG	gctgccaccgccgtcgacAGGCGATGGGAGGTACA
cYFP-JAZ20	ttacaggtacccggggatccATGGCGGCGTCCGCGAGG	gctgccaccgccgtcgacGCTGAGGTTCAGGCTGGA
MPEL1-flag	tctgcaggtcgactctagagATGAACTCCCATGGTGCTGG	ggtctttgtagtccatttgAGGCGATGGGAGGTACA	for subcellular localization, CoIP, Protein fractionation assay, and ROS burst
GFP-MAPK16	agcttgtcgactctagagATGGATTTTTTCACAGAGTA	ctcgcccttgctcaccatCCAATGGCCGCCGCGA
GFP-MPEL1	agcttgtcgactctagagATGAACTCCCATGGTGCTGG	ctcgcccttgctcaccatAGGCGATGGGAGGTACA
GFP-JAZ20	agcttgtcgactctagagATGGCGGCGTCCGCGAGG	ctcgcccttgctcaccatGCTGAGGTTCAGGCTGGA
GST-MAPK16	ttctgttccaggggcccctgATGGATTTTTTCACAGAGTA	cgctcgagtcgacccgggCTACCAATGGCCGCCGCG	for pull-down and in vitro phosphorylation, SUMOylation, ubiquitination, and protein degradation
GST-MPEL1	ttctgttccaggggcccctgATGAACTCCCATGGTGCTGG	cgctcgagtcgacccgggCTAAGGCGATGGGAGGTACA
GST-JAZ20	ttctgttccaggggcccctgATGGCGGCGTCCGCGAGG	cgctcgagtcgacccgggCTAGCTGAGGTTCAGGCTGGA
GST-ZIM1	ttctgttccaggggcccctgATGGAGAGGGATTTCCTGGC	cgctcgagtcgacccgggTCAGATCTGTAGTTTTGTAC
GST-SUMO1	ttctgttccaggggcccctgATGTCTGCAAACCAGGAGGA	cgacccgggaattccgggTCAGCCACCAGTCTGATGGA
GST-SCE1	ttctgttccaggggcccctgATGGCTAGTGGAATCGCTCG	cgacccgggaattccgggTTAGACAAGAGCAGGATACT
GST-UBC8	ttctgttccaggggcccctgATGGCGTCAAAGAGGATTCA	cgacccgggaattccgggCTACATGGCATACCTCTGGG
GST-ATG8b	ttctgttccaggggcccctgATGGCCAAGACGAGCTCG	cgacccgggaattccgggCTAGAGCAGTCCGAAGGTGT
MBP-MAPK16-flag	agggaaggatttcagaattcATGGATTTTTTCACAGAGTA	cctgcaggtcgactctagagCTACTTATCGTCATCGTCCTT
MBP-MPEL1-Flag	agggaaggatttcagaattcATGAACTCCCATGGTGCTGG	cctgcaggtcgactctagagCTAAGGCGATGGGAGGTACA
His-MPEL1	gtggacagcaaatgggtcgcATGAACTCCCATGGTGCTGG	gacggagctcgaattcggAGGCGATGGGAGGTACA
MBP-JAZ20	agggaaggatttcagaattcATGGCGGCGTCCGCGAGG	cctgcaggtcgactctagagCTAGCTGAGGTTCAGGCTGGA
His-Ub E1	gtggacagcaaatgggtcgcATGCTTCCCCGGAAGCGG	gacggagctcgaattcggCCGGAAGTAAATTGACAC
His-UBC2	gtggacagcaaatgggtcgcATGTCGACGCCGGCGAGG	gacggagctcgaattcggGTCGGCTGTCCAGCTCTG
His-Ubi	gtggacagcaaatgggtcgcATGCAGATCTTTGTGAAAACCCT	gacggagctcgaattcggTTATCCACCCCTAAGCCTGAG
GST-JAZ20T12AS13A	ttctgttccaggggcccctgATGGCGGCGTCCGCGAGGCCCGGGGAGAGGGCGGCAGCATTCGCCGTC	cgctcgagtcgacccgggCTAGCTGAGGTTCAGGCTGGA
GST-JAZ20T12DS13D	ttctgttccaggggcccctgATGGCGGCGTCCGCGAGGCCCGGGGAGAGGGCGGACGACTTCGCCGTC	cgctcgagtcgacccgggCTAGCTGAGGTTCAGGCTGGA
GST-JAZ20NT69A/S76A/S80A	ttctgttccaggggcccctgATGGCGGCGTCCGCGAGG	ATCCTTGATGGCGAACCCGACGGCCTGCGGGAACAGCTCCATGGCCTCCTTCCT
GST-JAZ20CT69A/S76A/S80A	AGGAAGGAGGCCATGGAGCTGTTCCCGCAGGCCGTCGGGTTCGCCATCAAGGAT	cgctcgagtcgacccgggCTAGCTGAGGTTCAGGCTGGA
GST-MAPK16K14R	ttctgttccaggggcccctgATGGATTTTTTCACAGAGTACGGCGAGGGGAGCAGGTACAGAATAGAA	cgctcgagtcgacccgggCTACCAATGGCCGCCGCG
GST-MAPK16NK141R	ttctgttccaggggcccctgATGGATTTTTTCACAGAGTA	TTTTTGGTCTGAGATCTCGAT
GST-MAPK16CK141R	ATCGAGATCTCAGACCAAAAA	cgctcgagtcgacccgggCTACCAATGGCCGCCGCG
GST-MAPK16NK152R	ttctgttccaggggcccctgATGGATTTTTTCACAGAGTA	TATTTTGAGTCTACAATCAGCA
GST-MAPK16CK152R	TGCTGATTGTAGACTCAAAATA	cgctcgagtcgacccgggCTACCAATGGCCGCCGCG
GST-MAPK16NK321R	ttctgttccaggggcccctgATGGATTTTTTCACAGAGTA	ATTCGAGTCTTGTGACAGCTTG
GST-MAPK16CK321R	CAAGCTGTCACAAGACTCGAAT	cgctcgagtcgacccgggCTACCAATGGCCGCCGCG
GST-MAPK16NK508R	ttctgttccaggggcccctgATGGATTTTTTCACAGAGTA	CTCGCTTCTGCAGGTCTGAT
GST-MAPK16CK508R	ATCAGACCTGCAGAAGCGAG	cgctcgagtcgacccgggCTACCAATGGCCGCCGCG
GST-MAPK16K526R	ttctgttccaggggcccctgATGGATTTTTTCACAGAGTA	cgctcgagtcgacccgggCTACCAATGGCCGCCGCGACCATCAACAGTTGCAGGTAGTTTGTTTGCTGCATAGGATCTCGGCTG
GST-MAPK16K532R	ttctgttccaggggcccctgATGGATTTTTTCACAGAGTA	cgctcgagtcgacccgggCTACCAATGGCCGCCGCGACCATCAACAGTTGCAGGTAGTCTGTTTGC
GST-MAPK16NAF	ttctgttccaggggcccctgATGGATTTTTTCACAGAGTA	AGTTGCAACGAAATCTGCCCAAAAGAT
GST-MAPK16CAF	ATCTTTTGGGCAGATTTCGTTGCAACT	cgctcgagtcgacccgggCTACCAATGGCCGCCGCG
GFP-JAZ20T12AS13A	agcttgtcgactctagagATGGCGGCGTCCGCGAGGCCCGGGGAGAGGGCGGCAGCATTCGCCGTC	ctcgcccttgctcaccatGCTGAGGTTCAGGCTGGA	for Protein fractionation assay, and protein degradation
GFP-JAZ20T12DS13D	agcttgtcgactctagagATGGCGGCGTCCGCGAGGCCCGGGGAGAGGGCGGACGACTTCGCCGTC	ctcgcccttgctcaccatGCTGAGGTTCAGGCTGGA
qMAPK16	GATGACTTGACCCCAGAGCA	TCGCGGTTGGAGTATCACTG	for quantitative real-time PCR
qXY-1	GGCGGGGGATTTCTCAAAGA	GGTTGTGGAATGGGAGAGGG
qJAZ20	GCCGACAAGGCAAAGGATCT	AGGAAGCGGTGAAGAGAAGC
qMPEL1	TTGGTATGCGTAGTTGCCCC	GCACTTGTAGGCTCATGCGA
PR4	TACGGCGAGAACCTCTTCTG	GTTGGTGTCGTGGTCGTAGT
PR5	TCGGTCATCGACGGCTACAA	CGGGCAGAAGGTGACTTGGTAG
PR6	CTCGACGTACAAGCTGTTGC	GTTGTAGGCTTCCGGGTTGG
PR26	GCATAAACTGGGACATGCGG	GCTTGTGTCGCGCTGTTC
CHN22	GCGCCTTCTACACCTACGAC	CTTCACCCGGCAGTATCCC
ef1a	TGGGCCTACTGGTCTTACTACTGA	ACATACCCACGCTTCAGATCCT
GAPDH	ATCAACGGCTTCGGAAGGAT	CCGTGGACGGTGTCGTACTT
qUbi	TGGTTGTGGCTTCGTTGGTT	GCTGCAGAAGAGTTTTGGGTACA
7351FAM	GAAGGTGACCAAGTTCATGCTGGAAATCAAGTTGCTTAGACTCC		for KASP assays
7351VIC	GAAGGTCGGAGTCAACGGATTGGAAATCAAGTTGCTTAGACTCT
7351KASP-R		CTGATAATGCTCTGGGGTCAAG
